# Supplementary material for: 5,12-Diselena-3,4,13,14-tetra­aza­tri­cyclo[9.3.0.02,6]tetra­deca-3,13-diene
Source: IUCrdata. 2020 Dec 11;5(Pt 12):x201585. doi: 10.1107/S2414314620015850 (PMC9462177; doi:10.1107/S2414314620015850)
Supplement: Supplementary file 1 [file x-05-x201585-sup1.cif]

##############################################################################
#                                                                            #
# This CIF contains the data for a data article accepted for                 #
# publication in IUCrData. It conforms to the requirements of                #
# Notes for Authors for IUCrData, and has been                               #
# peer reviewed under the auspices of IUCrData.                              #
#                                                                            #
# Full details of the Crystallographic Information File format               #
# are given in the paper "The Crystallographic Information File (CIF):       #
# a New Standard Archive File for Crystallography" by S. R. Hall, F. H.      #
# Allen and I. D. Brown [Acta Cryst. (1991), A47, 655-685].                  #
#                                                                            #
# The current version of the core CIF dictionary is obtainable from          #
# ftp://ftp.iucr.org/pub/cif_core.dic.                                       #
#                                                                            #
# Software is freely available for graphical display of the structure(s)     #
# in this CIF. For information consult the CIF software page                 #
# http://www.iucr.org/resources/cif/software.                                #
#                                                                            #
# This file may be used for bona fide research purposes within the           #
# scientific community so long as proper attribution is given to the data    # 
# article from which it was obtained.                                        #
#                                                                            #
##############################################################################
data_I
_database_code_depnum_ccdc_archive 'CCDC 2048056'
_audit_creation_method     'SHELXL-2018/3'
_chemical_name_systematic
;
5,12-Diselena-3,4,13,14-tetraazatricyclo[9.3.0.0^2,6^]tetradeca-3,13-diene
;
_chemical_name_common     ?
_chemical_formula_moiety     'C8 H8 N4 Se2'
_chemical_formula_sum     'C8 H8 N4 Se2'
_chemical_formula_iupac     'C8 H8 N4 Se2'
_chemical_formula_weight     318.10
_chemical_melting_point     ?
_space_group_crystal_system     triclinic
_space_group_name_H-M_alt     'P -1'
_space_group_name_Hall     '-P 1'
loop_
    _space_group_symop_operation_xyz
    'x, y, z'
    '-x, -y, -z'
_cell_length_a     7.5350(18)
_cell_length_b     7.6723(17)
_cell_length_c     9.372(2)
_cell_angle_alpha     90.136(18)
_cell_angle_beta     90.773(19)
_cell_angle_gamma     118.555(17)
_cell_volume     475.8(2)
_cell_formula_units_Z     2
_cell_measurement_reflns_used     5222
_cell_measurement_theta_min     3.02
_cell_measurement_theta_max     28.62
_cell_measurement_temperature     120(2)
_exptl_crystal_description     needle
_exptl_crystal_colour     brown
_exptl_crystal_size_max     0.450
_exptl_crystal_size_mid     0.230
_exptl_crystal_size_min     0.220
_exptl_crystal_density_diffrn     2.220
_exptl_crystal_density_meas     ?
_exptl_crystal_density_method     ?
_exptl_crystal_F_000     304
loop_
    _exptl_crystal_face_index_h
    _exptl_crystal_face_index_k
    _exptl_crystal_face_index_l
    _exptl_crystal_face_perp_dist
    0 0 -1 0.2265
    0 0 1 0.2265
    1 -1 0 0.1262
    -1 -1 0 0.1017
    -2 1 0 0.1326
    1 2 0 0.1091
    3 2 0 0.1172
    -1 -3 0 0.1254
_exptl_absorpt_coefficient_mu     7.732
_exptl_absorpt_correction_type     integration
_exptl_absorpt_process_details     ?
_exptl_absorpt_correction_T_min     0.0931
_exptl_absorpt_correction_T_max     0.2520
_diffrn_ambient_temperature     120(2)
_diffrn_source     'sealed X-ray tube, 12 x 0.4 mm long-fine focus'
_diffrn_radiation_type     MoK\a
_diffrn_radiation_wavelength     0.71073
_diffrn_measurement_device_type     'Stoe IPDS 2T'
_diffrn_measurement_method     'rotation method'
_diffrn_detector_area_resol_mean     6.67
_diffrn_reflns_number     6775
_diffrn_reflns_av_R_equivalents     0.0464
_diffrn_reflns_av_unetI/netI     0.0093
_diffrn_reflns_theta_min     3.023
_diffrn_reflns_theta_max     28.254
_diffrn_reflns_theta_full     25.242
_diffrn_measured_fraction_theta_max     0.967
_diffrn_measured_fraction_theta_full     0.987
_diffrn_reflns_limit_h_min     -9
_diffrn_reflns_limit_h_max     9
_diffrn_reflns_limit_k_min     -10
_diffrn_reflns_limit_k_max     10
_diffrn_reflns_limit_l_min     -12
_diffrn_reflns_limit_l_max     12
_refine_special_details
;
 Refined as a 2-component twin.
Hydrogen atoms attached to carbons were placed at calculated
positions and were refined in the riding-model approximation with C--H = 0.95
\%A, and with <i>U</i>~iso~(H) = 1.2 <i>U</i>~eq~(C).
;
_reflns_number_total     6775
_reflns_number_gt     5946
_reflns_threshold_expression     'I > 2\s(I)'
_refine_ls_structure_factor_coef     Fsqd
_refine_ls_matrix_type     full
_refine_ls_R_factor_all     0.0754
_refine_ls_R_factor_gt     0.0649
_refine_ls_wR_factor_gt     0.1937
_refine_ls_wR_factor_ref     0.2166
_refine_ls_goodness_of_fit_ref     1.116
_refine_ls_restrained_S_all     1.116
_refine_ls_number_reflns     6775
_refine_ls_number_parameters     128
_refine_ls_number_restraints     0
_refine_ls_hydrogen_treatment     constr
_refine_ls_weighting_scheme     calc
_refine_ls_weighting_details
              'w=1/[\s^2^(Fo^2^)+(0.1209P)^2^+3.1505P] where P=(Fo^2^+2Fc^2^)/3'
_atom_sites_solution_hydrogens     geom
_atom_sites_solution_primary     direct
_atom_sites_solution_secondary     ?
_refine_ls_shift/su_max     0.000
_refine_ls_shift/su_mean     0.000
_refine_diff_density_max     1.678
_refine_diff_density_min     -1.499
_refine_ls_extinction_method     none
_refine_ls_extinction_coef     .
loop_
    _atom_type_symbol
    _atom_type_description
    _atom_type_scat_dispersion_real
    _atom_type_scat_dispersion_imag
    _atom_type_scat_source
    'C' 'C' 0.0033 0.0016
                         'International Tables Vol C Tables 4.2.6.8 and 6.1.1.4'
    'H' 'H' 0.0000 0.0000
                         'International Tables Vol C Tables 4.2.6.8 and 6.1.1.4'
    'N' 'N' 0.0061 0.0033
                         'International Tables Vol C Tables 4.2.6.8 and 6.1.1.4'
    'Se' 'Se' -0.0929 2.2259
                         'International Tables Vol C Tables 4.2.6.8 and 6.1.1.4'
_computing_data_collection
;
X-Area <i>WinXpose</i> (Stoe & Cie, 2019)
;
_computing_cell_refinement
;
X-Area <i>Recipe</i> (Stoe & Cie, 2019)
;
_computing_data_reduction
;
X-Area <i>Integrate</i> (Stoe & Cie, 2019)
;
_computing_structure_solution
;
SIR-2004 (Burla <i>et al.</i>,  2005)
;
_computing_structure_refinement
;
<i>SHELXL2018/3</i> (Sheldrick, 2015)
;
_computing_molecular_graphics
;
PLATON (Spek, 2020)
;
_computing_publication_material     ?
loop_
    _atom_site_type_symbol
    _atom_site_label
    _atom_site_fract_x
    _atom_site_fract_y
    _atom_site_fract_z
    _atom_site_U_iso_or_equiv
    _atom_site_adp_type
    _atom_site_calc_flag
    _atom_site_occupancy
    _atom_site_disorder_assembly
    _atom_site_disorder_group
    Se Se1 0.71557(14) 0.29021(14) 0.56893(9) 0.0299(3) Uani d 1 . .
    N N2 0.4663(14) 0.1129(13) 0.6483(9) 0.0330(17) Uani d 1 . .
    N N3 0.3899(14) 0.2082(12) 0.7102(8) 0.0300(16) Uani d 1 . .
    C C4 0.4967(13) 0.4132(13) 0.7084(8) 0.0219(15) Uani d 1 . .
    C C5 0.6788(13) 0.4941(14) 0.6393(8) 0.0245(16) Uani d 1 . .
    C C6 0.8389(16) 0.7040(16) 0.6103(10) 0.0323(19) Uani d 1 . .
    H H6A 0.864929 0.714893 0.506599 0.039 Uiso calc 1 . .
    H H6B 0.965074 0.725639 0.659402 0.039 Uiso calc 1 . .
    C C7 0.7975(16) 0.8732(15) 0.6540(9) 0.0309(18) Uani d 1 . .
    H H7A 0.653666 0.832240 0.633311 0.037 Uiso calc 1 . .
    H H7B 0.879991 0.989880 0.594356 0.037 Uiso calc 1 . .
    C C8 0.8430(14) 0.9360(14) 0.8119(9) 0.0262(16) Uani d 1 . .
    H H8A 0.988852 0.985256 0.831092 0.031 Uiso calc 1 . .
    H H8B 0.814767 1.047758 0.828919 0.031 Uiso calc 1 . .
    C C9 0.7226(14) 0.7718(14) 0.9176(8) 0.0257(16) Uani d 1 . .
    H H9A 0.772439 0.673575 0.917303 0.031 Uiso calc 1 . .
    H H9B 0.743231 0.829398 1.014935 0.031 Uiso calc 1 . .
    C C10 0.5016(13) 0.6699(13) 0.8799(8) 0.0222(15) Uani d 1 . .
    Se Se11 0.31509(15) 0.73496(15) 0.95420(9) 0.0304(3) Uani d 1 . .
    N N12 0.1178(13) 0.5308(14) 0.8370(9) 0.0327(16) Uani d 1 . .
    N N13 0.1976(12) 0.4468(13) 0.7656(8) 0.0277(15) Uani d 1 . .
    C C14 0.4026(13) 0.5159(14) 0.7841(8) 0.0233(16) Uani d 1 . .
loop_
    _atom_site_aniso_label
    _atom_site_aniso_U_11
    _atom_site_aniso_U_22
    _atom_site_aniso_U_33
    _atom_site_aniso_U_12
    _atom_site_aniso_U_13
    _atom_site_aniso_U_23
    Se1 0.0262(5) 0.0322(5) 0.0348(5) 0.0169(4) 0.0023(4) -0.0034(4)
    N2 0.034(5) 0.028(4) 0.035(4) 0.013(4) 0.011(3) 0.004(3)
    N3 0.033(4) 0.026(4) 0.027(3) 0.011(4) 0.005(3) 0.000(3)
    C4 0.023(4) 0.023(4) 0.019(3) 0.010(3) -0.002(3) -0.002(3)
    C5 0.021(4) 0.029(4) 0.023(3) 0.012(4) 0.001(3) -0.002(3)
    C6 0.030(5) 0.033(5) 0.032(4) 0.014(4) 0.009(4) -0.001(4)
    C7 0.031(5) 0.032(5) 0.028(4) 0.014(4) 0.005(3) 0.004(3)
    C8 0.023(4) 0.025(4) 0.026(3) 0.007(4) 0.002(3) -0.004(3)
    C9 0.020(4) 0.031(4) 0.020(3) 0.008(4) 0.003(3) -0.002(3)
    C10 0.022(4) 0.022(4) 0.021(3) 0.009(3) 0.004(3) -0.001(3)
    Se11 0.0275(5) 0.0315(5) 0.0321(5) 0.0138(4) 0.0066(4) -0.0050(4)
    N12 0.021(4) 0.038(5) 0.036(4) 0.012(4) 0.002(3) -0.003(3)
    N13 0.019(4) 0.034(4) 0.027(3) 0.011(3) 0.003(3) 0.001(3)
    C14 0.021(4) 0.028(4) 0.020(3) 0.011(4) 0.001(3) 0.000(3)
_geom_special_details
;
 All esds (except the esd in the dihedral angle between two l.s. planes)
 are estimated using the full covariance matrix.  The cell esds are taken
 into account individually in the estimation of esds in distances, angles
 and torsion angles; correlations between esds in cell parameters are only
 used when they are defined by crystal symmetry.  An approximate (isotropic)
 treatment of cell esds is used for estimating esds involving l.s. planes.
;
loop_
    _geom_bond_atom_site_label_1
    _geom_bond_atom_site_label_2
    _geom_bond_site_symmetry_2
    _geom_bond_distance
    _geom_bond_publ_flag
    Se1 C5 . 1.837(9) ?
    Se1 N2 . 1.879(9) ?
    N2 N3 . 1.269(11) ?
    N3 C4 . 1.383(12) ?
    C4 C5 . 1.378(13) ?
    C4 C14 . 1.473(11) ?
    C5 C6 . 1.509(14) ?
    C6 C7 . 1.529(13) ?
    C6 H6A . 0.9900 ?
    C6 H6B . 0.9900 ?
    C7 C8 . 1.538(12) ?
    C7 H7A . 0.9900 ?
    C7 H7B . 0.9900 ?
    C8 C9 . 1.526(12) ?
    C8 H8A . 0.9900 ?
    C8 H8B . 0.9900 ?
    C9 C10 . 1.499(12) ?
    C9 H9A . 0.9900 ?
    C9 H9B . 0.9900 ?
    C10 C14 . 1.376(12) ?
    C10 Se11 . 1.845(8) ?
    Se11 N12 . 1.895(9) ?
    N12 N13 . 1.267(11) ?
    N13 C14 . 1.381(11) ?
loop_
    _geom_angle_atom_site_label_1
    _geom_angle_atom_site_label_2
    _geom_angle_atom_site_label_3
    _geom_angle_site_symmetry_1
    _geom_angle_site_symmetry_3
    _geom_angle
    _geom_angle_publ_flag
    C5 Se1 N2 . . 87.9(4) ?
    N3 N2 Se1 . . 110.2(7) ?
    N2 N3 C4 . . 117.8(8) ?
    C5 C4 N3 . . 115.8(8) ?
    C5 C4 C14 . . 128.7(8) ?
    N3 C4 C14 . . 115.5(8) ?
    C4 C5 C6 . . 133.7(8) ?
    C4 C5 Se1 . . 108.3(7) ?
    C6 C5 Se1 . . 118.0(6) ?
    C5 C6 C7 . . 118.1(8) ?
    C5 C6 H6A . . 107.8 ?
    C7 C6 H6A . . 107.8 ?
    C5 C6 H6B . . 107.8 ?
    C7 C6 H6B . . 107.8 ?
    H6A C6 H6B . . 107.1 ?
    C6 C7 C8 . . 114.7(7) ?
    C6 C7 H7A . . 108.6 ?
    C8 C7 H7A . . 108.6 ?
    C6 C7 H7B . . 108.6 ?
    C8 C7 H7B . . 108.6 ?
    H7A C7 H7B . . 107.6 ?
    C9 C8 C7 . . 114.7(8) ?
    C9 C8 H8A . . 108.6 ?
    C7 C8 H8A . . 108.6 ?
    C9 C8 H8B . . 108.6 ?
    C7 C8 H8B . . 108.6 ?
    H8A C8 H8B . . 107.6 ?
    C10 C9 C8 . . 111.1(6) ?
    C10 C9 H9A . . 109.4 ?
    C8 C9 H9A . . 109.4 ?
    C10 C9 H9B . . 109.4 ?
    C8 C9 H9B . . 109.4 ?
    H9A C9 H9B . . 108.0 ?
    C14 C10 C9 . . 126.9(8) ?
    C14 C10 Se11 . . 108.1(6) ?
    C9 C10 Se11 . . 125.0(6) ?
    C10 Se11 N12 . . 87.4(4) ?
    N13 N12 Se11 . . 110.3(6) ?
    N12 N13 C14 . . 117.5(8) ?
    C10 C14 N13 . . 116.6(8) ?
    C10 C14 C4 . . 124.8(8) ?
    N13 C14 C4 . . 118.5(8) ?
loop_
    _geom_torsion_atom_site_label_1
    _geom_torsion_atom_site_label_2
    _geom_torsion_atom_site_label_3
    _geom_torsion_atom_site_label_4
    _geom_torsion_site_symmetry_1
    _geom_torsion_site_symmetry_2
    _geom_torsion_site_symmetry_3
    _geom_torsion_site_symmetry_4
    _geom_torsion
    _geom_torsion_publ_flag
    C5 Se1 N2 N3 . . . . 0.2(6) ?
    Se1 N2 N3 C4 . . . . 0.1(9) ?
    N2 N3 C4 C5 . . . . -0.5(11) ?
    N2 N3 C4 C14 . . . . -178.9(7) ?
    N3 C4 C5 C6 . . . . 179.1(8) ?
    C14 C4 C5 C6 . . . . -2.7(14) ?
    N3 C4 C5 Se1 . . . . 0.6(8) ?
    C14 C4 C5 Se1 . . . . 178.8(6) ?
    N2 Se1 C5 C4 . . . . -0.4(6) ?
    N2 Se1 C5 C6 . . . . -179.2(7) ?
    C4 C5 C6 C7 . . . . -5.1(14) ?
    Se1 C5 C6 C7 . . . . 173.2(6) ?
    C5 C6 C7 C8 . . . . 82.6(11) ?
    C6 C7 C8 C9 . . . . -59.7(11) ?
    C7 C8 C9 C10 . . . . -49.6(10) ?
    C8 C9 C10 C14 . . . . 84.9(10) ?
    C8 C9 C10 Se11 . . . . -94.1(8) ?
    C14 C10 Se11 N12 . . . . 0.0(6) ?
    C9 C10 Se11 N12 . . . . 179.1(7) ?
    C10 Se11 N12 N13 . . . . 0.2(6) ?
    Se11 N12 N13 C14 . . . . -0.4(10) ?
    C9 C10 C14 N13 . . . . -179.3(7) ?
    Se11 C10 C14 N13 . . . . -0.2(9) ?
    C9 C10 C14 C4 . . . . 4.8(13) ?
    Se11 C10 C14 C4 . . . . -176.1(6) ?
    N12 N13 C14 C10 . . . . 0.4(11) ?
    N12 N13 C14 C4 . . . . 176.6(7) ?
    C5 C4 C14 C10 . . . . -46.0(12) ?
    N3 C4 C14 C10 . . . . 132.3(9) ?
    C5 C4 C14 N13 . . . . 138.2(8) ?
    N3 C4 C14 N13 . . . . -43.6(10) ?
_shelx_space_group_comment
;
The symmetry employed for this shelxl refinement is uniquely defined
by the following loop, which should always be used as a source of
symmetry information in preference to the above space-group names.
They are only intended as comments.
;
_shelx_estimated_absorpt_T_min     0.129
_shelx_estimated_absorpt_T_max     0.281
_shelx_hkl_file
;
  -9  -4  -2  180.52    2.72   1
  -7  -6  -3   -1.87    1.49   1
  -7  -2   0  241.50    2.71   1
   4  -1  -7    0.44    1.54   1
   4   0  -5   -1.97    1.17   1
   5   1  -6   39.64    1.65   1
   5   5  -3   57.26    1.62   1
   6   2  -8    0.55    1.70   1
  -9  -1  -1   16.43    1.95   1
   3   8  -2  384.69    1.95   1
   4   2  -3  109.62    1.65   1
   4   6  -2    5.37    1.14   1
   5   0  -9    9.55    1.53   1
   5   2  -5  203.37    2.24   1
   6   5  -5   12.82    1.66   1
   6   6  -5  103.57    2.03   1
   6   7  -5    1.81    1.56   1
  -9  -6  -3    3.83    1.87   1
  -9  -3  -1   37.57    2.09   1
  -8  -4  -1   12.47    1.91   1
  -8  -1   0   50.20    2.01   1
  -7  -8  -6   53.14    1.47   1
  -7  -7  -4    2.88    1.26   1
   4   1  -4   -2.34    1.18   1
   4   5  -2 1458.60    4.02   1
   5   0 -10    2.29    1.60   1
   5   8  -4  137.45    1.80   1
   6   2  -9   42.86    1.96   1
   6   3  -7   90.35    2.08   1
   6   4  -6  132.68    2.28   1
  -9  -7  -4  145.95    2.47   1
  -8  -2   0  245.80    2.83   1
  -7  -3   0  878.75    4.32   1
   2   7  -1   53.26    0.98   1
   3  -2  -7   50.49    1.28   1
   3   9  -3   10.49    0.99   1
   4  -1  -8   56.49    1.57   1
   4   8  -3    2.31    0.98   1
   5   1  -7   15.85    1.60   1
   5   4  -4  226.59    2.31   1
   5   9  -5    2.46    1.09   1
   6   8  -6    6.84    1.47   1
  -9  -4  -1  119.81    2.46   1
   2   0  -2 2591.90    3.83   1
   3  -1  -5  429.82    2.21   1
   4  -1  -9   21.12    1.76   1
   4   0  -6   43.01    1.45   1
   4   9  -4  152.87    1.58   1
   5   7  -4    6.15    1.35   1
   6   4  -7    4.30    1.70   1
   6   5  -6   43.71    1.89   1
   6   6  -6  112.26    2.12   1
   6   7  -6  157.72    2.31   1
  -8  -8  -5    0.53    1.42   1
  -8  -5  -1    4.18    2.12   1
  -8  -3   0    8.07    1.86   1
  -7  -6  -2  359.46    2.71   1
  -7  -5  -1    1.53    1.64   1
  -7  -1   1  135.71    2.36   1
  -7   0   1   39.61    2.02   1
   3   2  -2  530.99    2.22   1
   4  -1 -10   19.02    1.81   1
   5   1  -8   12.31    1.66   1
   5   2  -6   37.71    1.70   1
   5   5  -4  319.34    2.53   1
   5   6  -4  461.66    2.89   1
   6   3  -9   26.16    1.83   1
  -9  -2   0   13.41    1.88   1
  -9  -1   0  101.41    2.40   1
  -7  -8  -5   29.65    1.32   1
  -7  -4   0  171.39    2.39   1
  -6  -6  -2  435.51    2.60   1
  -6  -4   0  401.29    2.89   1
   3  -2  -8   83.40    1.58   1
   4   1  -5  200.10    2.19   1
   4   7  -3   13.80    1.16   1
   5   1  -9  135.20    2.30   1
   5   8  -5    3.73    1.24   1
   6   4  -8   96.14    2.20   1
   6   5  -7  176.87    2.47   1
   6   6  -7    6.54    1.69   1
   6   7  -7   30.55    1.78   1
  -9  -7  -3    0.86    1.59   1
  -9  -5  -1   34.72    2.04   1
  -9  -3   0  287.27    3.09   1
  -8  -4   0  389.65    3.34   1
  -7  -7  -3    6.81    1.21   1
  -7  -2   1   40.62    1.99   1
  -3  -3   0  245.44    1.57   1
   2  -2  -5  173.13    1.48   1
   2   8  -2   41.77    1.02   1
   3  -2  -9  133.30    2.01   1
   3   0  -4  198.98    1.65   1
   3   1  -3   36.57    1.17   1
   4   0  -7  276.13    2.33   1
   4   2  -4  495.64    2.65   1
   4   4  -3   94.16    1.54   1
   5   1 -10   -4.37    1.63   1
   5   2  -7   62.72    1.86   1
   5   4  -5  121.16    1.97   1
   6   4  -9   22.45    1.83   1
  -8  -1   1   67.50    2.06   1
  -8   0   1  100.66    2.35   1
   1   0  -1  107.94    0.66   1
   2   9  -3    7.11    0.83   1
   3  -2 -10    0.20    1.58   1
   3  -1  -6   81.66    1.62   1
   4   5  -3    2.24    1.19   1
   4   6  -3   14.49    1.25   1
   4   8  -4    6.79    1.11   1
   4   9  -5    0.12    1.24   1
   5   7  -5    3.96    1.45   1
   6   5  -9   36.42    1.95   1
   6   6  -8  104.93    2.23   1
   6   7  -8   -0.49    1.61   1
  -9  -4   0   58.02    2.12   1
  -8  -2   1   68.79    2.14   1
  -8   1   1   52.15    2.12   1
  -7  -3   1  132.73    2.37   1
  -6  -8  -5   30.69    1.11   1
  -6  -7  -3    9.72    1.03   1
  -6  -3   1   68.34    1.92   1
  -3  -5  -2  941.16    2.21   1
   3   3  -2 1557.44    3.54   1
   3   8  -3   38.82    1.17   1
   3   9  -4   69.42    1.32   1
   4   0  -8    8.78    1.46   1
   5   2  -8  122.00    2.17   1
   5   6  -5   23.81    1.56   1
   5   8  -6   99.56    1.81   1
  -8  -6  -1    5.57    1.68   1
  -8  -3   1  178.15    2.65   1
  -7  -6  -1   10.92    1.47   1
  -6   0   2   71.46    2.16   1
   2  -3  -9  158.47    1.86   1
   4   0  -9  157.97    2.49   1
   4   1  -6  235.53    2.22   1
   4   3  -4   57.24    1.49   1
   5   2  -9   63.68    1.97   1
   5   3  -7   43.36    1.78   1
   5   4  -6    6.08    1.60   1
   5   7  -6  186.79    2.51   1
  -9  -6  -1    7.26    1.81   1
  -9  -2   1  114.04    2.39   1
  -9  -1   1   21.96    2.01   1
  -8  -5   0   70.78    2.07   1
  -7  -8  -4  275.05    2.03   1
  -7  -5   0  693.66    3.62   1
   2  -3 -10    2.40    1.39   1
   4   0 -10   24.67    1.65   1
   4   2  -5    7.35    1.37   1
   5   2 -10   10.27    1.79   1
   5   5  -6  402.49    2.91   1
   5   6  -6   13.56    1.56   1
   5   8  -7    6.58    1.39   1
  -9  -5   0  178.73    2.65   1
  -9  -3   1   -1.97    1.84   1
  -7  -7  -2  221.03    2.05   1
  -7  -4   1  304.55    2.77   1
  -7  -1   2   12.44    1.89   1
  -7   0   2  287.51    3.02   1
  -6  -6  -1    5.06    1.24   1
  -6  -5   0  108.01    1.80   1
   3  -1  -7  292.73    2.15   1
   3   0  -5   92.71    1.43   1
   4   1  -7  134.32    2.18   1
   4   4  -4  932.91    3.43   1
   5   3  -8   82.09    2.03   1
  -8  -8  -3    5.81    1.44   1
  -8  -4   1    0.82    1.83   1
  -7  -2   2  342.25    3.18   1
  -6  -4   1  239.06    2.41   1
  -6  -2   2   -5.15    1.81   1
  -5  -7  -3   58.20    1.13   1
   1  -4 -10   16.33    1.29   1
   1   9  -3    5.85    0.83   1
   2  -2  -6   77.61    1.27   1
   2  -1  -4 1303.17    2.97   1
   3   2  -3   20.60    1.05   1
   4   6  -4  376.20    2.40   1
   5   3 -10   10.63    1.79   1
   5   3  -9   13.31    1.74   1
   5   5  -7    7.24    1.63   1
   5   6  -7   30.66    1.71   1
   5   7  -7   26.67    1.68   1
  -9  -4   1   30.57    2.07   1
  -8  -2   2   21.20    2.00   1
  -8  -1   2   87.15    2.26   1
  -8   0   2    5.39    1.92   1
  -7   2   2  198.64    2.87   1
  -6  -8  -4    0.77    1.00   1
   1   8  -2  132.01    1.12   1
   2   1  -2  244.03    1.31   1
   2   9  -4   21.85    1.16   1
   3  -1  -8   37.48    1.52   1
   3   1  -4 2415.88    4.56   1
   3   9  -5   -0.13    0.89   1
   4   1  -8   64.37    1.79   1
   4   2  -6  738.06    3.28   1
   4   3  -5  181.39    1.96   1
   5   4  -8   59.85    1.95   1
   5   7  -8  113.30    2.14   1
  -9  -7  -1   44.04    1.85   1
  -9  -6   0   68.88    2.08   1
  -8  -6   0  472.32    3.27   1
  -8   1   2   24.65    1.93   1
  -7  -3   2   26.48    1.95   1
  -6  -7  -2  161.34    1.60   1
  -5  -4   1   17.01    1.62   1
  -4  -6  -2 1095.81    2.71   1
   2   0  -3   39.76    0.91   1
   2   7  -2  376.96    1.75   1
   3  -1 -11   -0.93    1.47   1
   3  -1 -10   45.89    2.02   1
   3  -1  -9   45.26    1.55   1
   3   8  -4  176.80    1.59   1
   4   1 -11   40.15    1.86   1
   4   1 -10   21.62    2.13   1
   4   1  -9   16.00    1.65   1
   4   7  -5    1.40    1.27   1
   4   8  -6  192.57    2.04   1
   5   4 -10   42.40    1.96   1
   5   5  -9   37.35    1.89   1
   5   6  -9   31.23    1.85   1
   5   6  -8   16.10    1.65   1
  -9  -5   1   12.73    1.93   1
  -9  -2   2   29.98    1.96   1
  -9  -1   2    9.25    1.89   1
  -8  -5   1   82.27    2.16   1
  -8  -3   2  243.85    2.94   1
  -6  -3   2  666.57    3.61   1
   2  -2  -7  155.09    1.70   1
   2   8  -3    0.49    0.86   1
   3   0  -6  542.34    2.59   1
   4   2  -7   31.46    1.59   1
   4   4  -5   31.24    1.53   1
   4   6  -5   34.66    1.46   1
   5   5 -10    1.22    1.73   1
  -9  -3   2   53.34    2.15   1
  -7  -7  -1   15.64    1.31   1
  -7  -5   1   48.26    1.81   1
   4   3  -6   23.10    1.47   1
   4   5  -5   53.58    1.59   1
   4   7  -6   34.54    1.56   1
   4   8  -7   -0.18    1.31   1
  -8  -8  -2    0.72    1.21   1
  -8  -4   2  245.99    2.84   1
  -7  -4   2  315.75    3.16   1
  -6  -5   1   22.56    1.83   1
  -6   0   3  166.30    2.78   1
  -6   1   3  335.64    3.42   1
  -5  -3   2   99.81    1.89   1
   2  -2  -8  150.21    1.87   1
   3   0  -7   -0.14    1.23   1
   3   1  -5  108.66    1.46   1
   3   4  -3   60.17    1.23   1
   3   8  -5    1.20    1.22   1
   4   2 -11   49.73    1.97   1
   4   2  -9  315.05    3.02   1
   4   2  -8    6.14    1.58   1
  -9  -4   2   29.46    2.05   1
  -7  -1   3  210.73    2.89   1
  -7   0   3   19.82    2.13   1
  -7   1   3  166.94    2.93   1
  -6  -1   3   74.73    2.23   1
  -3  -6  -3  144.51    0.85   1
  -2  -3   0 1572.69    2.60   1
   2  -2 -11   47.45    1.57   1
   2  -2 -10   26.81    1.70   1
   2  -2  -9   30.28    1.36   1
   2  -1  -5    0.79    0.89   1
   3   2  -4   39.34    1.23   1
   3   7  -4  319.44    2.01   1
   4   2 -10    5.50    1.66   1
   4   3  -7  181.75    2.13   1
   4   4  -6  208.77    2.17   1
   4   5  -6   14.33    1.48   1
   4   6  -6  375.79    2.62   1
   4   7  -7   11.53    1.47   1
  -9  -7   0   87.37    2.03   1
  -9  -6   1   25.70    1.88   1
  -8  -7   0   93.78    2.23   1
  -8  -6   1    5.20    1.63   1
  -8  -2   3  126.78    2.55   1
  -8  -1   3   14.08    2.00   1
  -8   0   3  262.74    3.12   1
  -7  -8  -2  243.04    2.09   1
  -7  -2   3    9.39    1.93   1
  -6  -8  -3   38.58    1.14   1
  -6  -4   2  112.22    2.08   1
  -6  -2   3  284.79    2.86   1
  -5  -7  -2  453.43    2.04   1
  -3  -3   1   10.49    0.97   1
   2   2  -2 2872.00    3.82   1
   3   0 -11   83.03    1.94   1
   3   0 -10   22.26    1.99   1
   3   0  -9  107.38    2.16   1
   3   0  -8  216.45    2.11   1
   4   3 -11   28.08    1.80   1
   4   3  -8  206.29    2.36   1
  -9  -5   2  238.15    2.91   1
  -9  -2   3    6.60    2.33   1
  -8  -5   2  137.10    2.36   1
  -6  -7  -1   -0.88    1.04   1
  -4  -5   0  899.53    2.73   1
  -4  -4   1   34.54    1.21   1
   2   8  -4  164.74    1.51   1
   3   1  -6   94.97    1.50   1
   3   8  -6    2.18    1.09   1
   4   3 -10   19.16    1.74   1
   4   3  -9   12.44    1.64   1
   4   5  -7  103.76    1.92   1
   4   6  -7    9.96    1.52   1
  -9  -3   3   59.86    2.26   1
  -8  -8  -1    5.60    1.26   1
  -8  -3   3   43.43    2.16   1
  -7  -9  -4   82.69    1.30   1
  -7  -6   1    5.89    1.49   1
  -7  -5   2  145.87    2.53   1
  -7  -3   3  143.87    2.46   1
  -7   2   3  190.86    2.51   1
  -5  -5   1    3.23    1.45   1
  -5  -2   3  112.13    2.14   1
  -3  -5  -1   23.98    0.78   1
  -2  -2   1    0.89    0.67   1
   0   8  -2   71.12    0.92   1
   1  -3 -11   71.99    1.74   1
   2  -1  -6  596.11    2.48   1
   2   0  -4  793.04    2.32   1
   3   7  -5   -2.08    1.12   1
   4   4 -10    0.21    1.64   1
   4   4  -9  108.39    2.14   1
   4   4  -8  121.97    2.08   1
   4   5 -10   60.45    1.93   1
   4   5  -9   10.77    1.70   1
   4   5  -8   35.10    1.72   1
   4   6  -9    9.42    1.56   1
  -7  -7   0  347.47    2.46   1
  -6  -3   3   13.71    1.80   1
  -5  -8  -4  248.47    1.32   1
  -5  -4   2 1396.53    4.28   1
   1  -3  -9   16.24    1.34   1
   1  -3  -8   89.31    1.31   1
   1   8  -3   12.19    0.93   1
   2   1  -3  195.25    1.27   1
   3   1  -7  573.71    2.79   1
   3   2  -5  424.11    2.24   1
   3   5  -4  894.76    3.04   1
   3   8  -7    3.18    1.14   1
  -9  -7   1   24.93    1.76   1
  -9  -4   3   74.92    2.31   1
  -8  -4   3  137.09    2.50   1
  -4  -7  -3   68.63    0.89   1
  -4  -6  -1   42.43    1.03   1
   1   1  -1    9.66    0.43   1
   1   7  -2  307.05    1.47   1
   2  -1  -7   53.48    1.48   1
   2   3  -2  484.62    1.74   1
   3   1 -11    2.21    1.53   1
   3   1 -10   25.61    1.65   1
   3   1  -9  105.59    2.14   1
   3   1  -8   25.42    1.50   1
   3   7  -6  220.47    2.17   1
  -9  -8   0  188.97    2.31   1
  -9  -6   2    9.50    1.75   1
  -8  -7   1   25.67    1.61   1
  -8  -6   2  184.68    2.43   1
  -7  -8  -1    2.36    1.31   1
  -7  -4   3    1.12    1.84   1
  -7  -1   4   56.54    2.45   1
  -7   0   4   52.34    2.82   1
  -6  -9  -5   33.62    0.81   1
  -6  -8  -2  177.59    1.60   1
  -6  -6   1   -0.36    1.28   1
  -6  -5   2  350.39    2.65   1
   0  -4 -11  133.40    1.83   1
   2  -1 -11  109.12    1.94   1
   2  -1 -10    4.53    1.66   1
   2  -1  -8   89.82    1.79   1
   2   8  -5    1.58    0.88   1
   3   2  -6  547.80    2.62   1
   3   3  -5    1.15    1.16   1
   3   6  -5    8.16    1.27   1
  -9  -5   3   -4.29    1.82   1
  -8  -2   4    0.21    2.03   1
  -8  -1   4   49.95    2.33   1
  -8   0   4   15.84    2.10   1
  -7  -9  -3   19.53    1.05   1
  -7  -2   4  176.39    2.74   1
  -6  -1   4   79.17    2.33   1
  -6   0   4  262.57    3.00   1
  -6   1   4    4.52    2.03   1
  -5  -3   3   80.41    1.90   1
   0  -4 -10    5.94    1.21   1
   2  -1  -9  127.64    1.82   1
   3   2 -11   48.58    1.78   1
   3   2  -7   61.58    1.85   1
   3   4  -5  127.07    1.62   1
   3   7  -7    0.99    1.32   1
  -8  -8   0  169.66    2.01   1
  -8  -5   3  127.12    2.40   1
  -8  -3   4   82.06    2.39   1
  -7  -6   2  109.23    2.26   1
  -7   1   4   35.74    1.93   1
  -6  -4   3  211.96    2.49   1
  -5  -7  -1   36.11    1.09   1
  -5   0   4    2.23    1.62   1
  -5   1   4  146.17    2.35   1
  -1  -2   0 3119.01    2.43   1
   2   0 -12    3.47    1.78   1
   2   0  -5  634.26    2.23   1
   2   6  -3   21.19    0.92   1
   2   7  -4   52.41    1.07   1
   2   8  -6  115.76    1.43   1
   3   2 -10   60.39    1.80   1
   3   2  -9   68.95    1.78   1
   3   2  -8  357.18    2.52   1
   3   3  -6  481.99    2.51   1
   3   6  -6   50.00    1.46   1
  -9  -3   4   -3.10    1.94   1
  -7  -5   3  111.62    2.15   1
  -7  -3   4   31.33    2.09   1
  -6  -2   4  162.34    2.65   1
  -6   2   4   58.57    1.92   1
  -5  -1   4  910.09    4.18   1
  -2  -1   2  250.13    1.37   1
   1   8  -4   41.73    1.04   1
   2   2  -3   26.47    0.86   1
   2   8  -7    4.32    1.23   1
   3   3 -11    8.56    1.60   1
   3   3 -10   28.44    2.00   1
   3   3  -7  267.98    2.17   1
   3   4 -11   12.91    1.64   1
   3   4  -6  143.46    1.78   1
   3   5  -6  312.20    2.25   1
   3   6 -10   53.76    1.75   1
   3   6  -7   31.27    1.50   1
  -9  -8   1   11.59    1.49   1
  -9  -7   2  134.37    2.32   1
  -9  -6   3   55.91    2.09   1
  -9  -4   4   65.86    2.25   1
  -8  -4   4   -2.38    1.90   1
  -5  -8  -3   38.34    0.93   1
  -4  -4   2  375.25    2.34   1
  -3  -1   3   34.76    1.26   1
   1  -2 -11   71.92    1.59   1
   2   0 -11    9.41    1.48   1
   2   0  -6   11.16    1.06   1
   2   1  -4 1112.39    2.68   1
   3   3  -9   81.37    1.90   1
   3   3  -8    3.68    1.51   1
   3   4 -10  123.36    2.09   1
   3   5 -10    7.24    1.52   1
  -8  -9  -1    3.44    1.27   1
  -8  -7   2   29.10    1.71   1
  -6  -9  -4  248.04    1.48   1
  -6  -3   4  326.61    3.03   1
  -5  -5   2   68.73    1.53   1
  -5  -2   4  130.85    2.23   1
  -4  -5   1    1.21    1.01   1
  -3  -4   1   13.47    1.04   1
  -1   8  -2   14.72    0.70   1
   0   8  -3   11.53    0.82   1
   1  -2 -10   17.50    1.54   1
   1  -2  -6  530.42    1.96   1
   2   0 -10  120.01    1.91   1
   2   0  -7  179.55    1.86   1
   2   1 -12   -1.57    1.51   1
   2   5  -3   -2.48    0.85   1
   3   4  -9   -3.49    1.50   1
   3   4  -8  186.82    2.16   1
   3   5  -8   58.58    1.71   1
  -9  -5   4    5.08    1.95   1
  -8  -6   3    2.45    1.73   1
  -7  -4   4  138.94    2.54   1
  -6  -8  -1    2.06    1.07   1
  -6  -6   2  123.46    1.82   1
  -6  -5   3   24.50    2.01   1
  -6   3   4    1.70    1.44   1
  -5  -6   1   27.19    1.20   1
  -5  -4   3   12.39    1.63   1
  -4  -3   3   56.59    1.53   1
  -3  -6  -2  406.21    1.30   1
  -3  -3   2 1325.14    3.24   1
   1  -2  -8    3.14    1.28   1
   1   7  -3    6.74    0.83   1
   1   8  -5    6.33    0.96   1
   2   0  -9   27.35    1.38   1
   2   0  -8  124.83    1.69   1
   2   4  -3   21.43    0.92   1
  -8  -5   4  218.88    2.79   1
  -8  -2   5  135.73    2.84   1
  -8  -1   5   40.70    2.42   1
  -7  -1   5   54.88    2.45   1
  -7   0   5  272.14    3.10   1
  -4  -1   4    1.63    1.35   1
  -1  -1   1    9.20    0.43   1
   1  -1 -12   21.66    1.55   1
   2   1 -11   66.34    1.77   1
   2   1  -5  636.37    2.26   1
   2   2 -12   21.72    1.65   1
  -9  -7   3    0.12    1.67   1
  -8  -3   5   11.30    2.04   1
  -7  -7   2  261.48    2.36   1
  -7  -6   3   44.09    1.78   1
  -7  -2   5   47.84    2.33   1
  -7   1   5    9.73    1.96   1
  -6  -7   1    0.79    1.16   1
  -6  -4   4   80.34    2.09   1
  -6  -1   5  256.10    2.89   1
  -6   0   5   34.24    1.86   1
  -5  -3   4  378.17    3.18   1
  -4  -7  -2    5.54    0.68   1
  -4  -6   0  455.60    1.89   1
  -3  -5   0   62.68    0.97   1
   0  -3 -11    0.82    1.39   1
   1   8  -6   29.93    1.03   1
   2   1 -10   -0.22    1.40   1
   2   2  -4 1542.15    3.16   1
   2   5  -4    1.98    1.17   1
  -9  -6   4   57.38    2.12   1
  -9  -4   5   13.69    1.95   1
  -7  -5   4    5.44    1.84   1
  -7  -3   5  120.70    2.55   1
  -6  -2   5   58.49    2.16   1
  -6   1   5  117.89    2.05   1
  -5  -7   0  561.18    2.34   1
  -3  -2   3   19.50    1.11   1
   1  -1 -11   63.60    1.60   1
   2   1  -9   84.09    1.68   1
   2   1  -8  214.46    2.17   1
   2   1  -7  132.41    1.84   1
   2   1  -6 1030.67    3.01   1
   2   2 -11   13.60    1.53   1
   2   6 -10   23.59    1.51   1
  -8  -7   3   12.63    1.66   1
  -8  -4   5   57.17    2.29   1
  -7  -9  -1   -1.77    1.07   1
  -7  -8   1    3.91    1.43   1
  -5  -8  -2  117.01    1.20   1
  -5   0   5  272.42    2.49   1
  -4  -2   4  479.98    2.80   1
  -2  -5  -2  775.52    1.17   1
  -2  -3   1    7.04    0.61   1
   0   8  -4  113.28    1.20   1
   1   0 -12    5.95    1.76   1
   1   7  -4  325.78    1.66   1
   2   2 -10  135.28    1.95   1
   2   2  -5  131.14    1.39   1
   2   3 -11   73.11    1.84   1
   2   4 -11   12.05    1.58   1
   2   4  -4  861.78    2.60   1
   2   6  -9   56.23    1.64   1
   2   6  -8   21.21    1.41   1
   2   6  -7   22.47    1.40   1
  -9  -5   5   84.25    2.30   1
  -8  -8   2  209.10    2.27   1
  -8  -6   4   34.82    1.97   1
  -7  -4   5   11.22    2.01   1
  -6  -8   0  272.31    1.98   1
  -6  -3   5  192.90    2.63   1
  -6   2   5   10.71    1.57   1
  -5  -1   5   60.92    1.91   1
  -5   1   5   41.10    1.56   1
  -2  -2   2 2654.18    3.68   1
   0  -2 -12    0.81    1.58   1
   1  -1 -10   69.95    1.57   1
   2   2  -9   62.39    1.61   1
   2   3 -10   82.38    1.84   1
   2   4 -10   48.39    1.68   1
   2   5  -9    0.96    1.37   1
   2   5  -5   57.30    1.27   1
  -8  -5   5   -0.21    1.89   1
  -6  -6   3   31.91    1.55   1
  -6  -5   4  585.65    3.66   1
  -5  -6   2  722.89    2.93   1
  -5   2   5  295.39    2.42   1
  -4  -5   2 1290.07    3.54   1
  -1   8  -3   28.97    0.77   1
   0  -3  -9  138.52    1.50   1
   0   8  -5    1.90    0.89   1
   1  -1  -9   11.73    1.23   1
   1  -1  -5  463.30    1.70   1
   1   0 -11   77.69    2.02   1
   1   0  -3 1834.21    2.58   1
   1   6  -3   56.56    1.06   1
   1   7  -5   -0.11    0.86   1
   2   2  -8    8.77    1.32   1
   2   2  -7  234.95    1.95   1
   2   2  -6   66.12    1.31   1
   2   3  -9   33.39    1.56   1
   2   3  -5   45.61    1.16   1
   2   4  -9   95.42    1.79   1
   2   4  -5   38.96    1.16   1
   2   5  -8  380.63    2.51   1
   2   5  -7    9.79    1.30   1
   2   5  -6   67.93    1.42   1
  -8  -9   1    4.61    1.38   1
  -8  -2   6   23.37    2.36   1
  -8  -1   6   22.12    2.18   1
  -7  -7   3    8.86    1.85   1
  -7  -6   4  107.88    2.13   1
  -7  -1   6   86.16    2.40   1
  -6  -7   2  216.46    1.99   1
  -5  -2   5  219.26    2.52   1
  -2  -4   0  113.06    0.80   1
   0  -3  -8   30.89    1.01   1
   1  -1  -8  365.14    2.11   1
   1  -1  -6  211.23    1.44   1
   1   1 -12   23.92    1.57   1
   1   1  -2 9999.99    5.31   1
   1   7  -8   16.98    1.24   1
   1   7  -7    0.32    1.06   1
   1   7  -6  123.24    1.45   1
   2   3  -8  298.61    2.29   1
   2   3  -7   44.89    1.43   1
   2   3  -6  479.64    2.35   1
   2   4  -8    7.31    1.39   1
   2   4  -7   16.11    1.36   1
   2   4  -6  374.40    2.25   1
  -8  -3   6   20.53    2.21   1
  -7  -9   0  147.00    1.70   1
  -7  -2   6   -3.22    2.00   1
  -7   0   6    7.71    1.85   1
  -6  -9  -2  193.90    1.38   1
  -6  -4   5   72.93    2.19   1
  -4  -3   4   61.10    1.58   1
  -4   0   5    3.28    1.26   1
  -4   1   5  372.02    2.42   1
  -3  -1   4 2484.62    4.75   1
   0  -2 -11  127.01    1.81   1
   1   0 -10    5.59    1.34   1
   1   2 -12   13.52    1.54   1
  -8  -7   4   51.84    1.89   1
  -8  -4   6   14.79    2.10   1
  -7  -8   2   10.80    1.23   1
  -7  -5   5   99.00    2.30   1
  -7  -3   6   59.89    2.40   1
  -7   1   6   23.51    1.97   1
  -6  -1   6    4.10    1.86   1
  -6   0   6   40.06    1.83   1
  -6   3   5   75.05    1.67   1
  -5  -7   1    2.67    0.93   1
  -5  -3   5   22.56    1.80   1
  -4  -7  -1    8.57    0.75   1
  -4  -6   1    6.83    0.90   1
  -4  -1   5  219.50    2.35   1
  -3  -4   2  988.94    2.66   1
  -3  -3   3    7.26    1.07   1
   0  -1 -12   54.04    1.96   1
   0   7  -3    8.85    0.74   1
   1   1 -11   27.85    1.55   1
   1   6  -9   54.19    1.79   1
   1   6  -4    3.56    0.83   1
  -8  -8   3    4.10    1.42   1
  -8  -6   5   46.06    2.06   1
  -6  -8   1   22.86    1.32   1
  -6  -2   6  244.74    2.91   1
  -6   1   6    2.21    1.82   1
  -5  -8  -1   36.79    0.97   1
  -5   3   5   70.58    1.53   1
  -4   2   5  323.02    1.96   1
  -3  -6  -1   68.36    0.81   1
  -1   0   2 1914.23    2.35   1
   0  -2 -10   37.01    1.28   1
   1   0  -9  164.97    1.76   1
   1   2 -11   54.62    1.68   1
   1   3 -11    7.24    1.45   1
   1   4 -11   25.07    1.54   1
   1   6  -8  271.06    2.15   1
   1   6  -5    1.96    1.17   1
  -7  -4   6   52.55    2.33   1
  -6  -6   4    4.14    1.88   1
  -3  -5   1    5.38    0.88   1
   0   7  -4   26.00    0.95   1
   1   0  -8  146.47    1.59   1
   1   0  -4 1499.78    2.63   1
   1   1 -10  178.91    1.99   1
   1   6  -7   23.01    1.26   1
   1   6  -6  227.25    1.78   1
  -8  -9   2    5.63    1.23   1
  -8  -5   6   19.71    2.09   1
  -7  -7   4    7.78    1.55   1
  -7  -6   5   -2.01    2.11   1
  -6  -9  -1   27.38    0.99   1
  -6  -7   3   23.89    1.65   1
  -6  -5   5    9.16    1.81   1
  -6  -3   6    9.76    2.02   1
  -5  -6   3    1.62    1.29   1
  -5  -1   6   40.08    1.78   1
  -5   0   6   88.58    1.81   1
  -5   1   6   77.23    1.85   1
  -4  -2   5    5.19    1.53   1
  -3  -2   4   29.17    1.27   1
   0  -1 -11   10.31    1.38   1
   0   0 -12   17.93    1.52   1
   1   0  -7  128.34    1.39   1
   1   0  -5  195.40    1.29   1
   1   1  -9   17.49    1.34   1
   1   2 -10   -1.78    1.35   1
   1   3 -10  202.11    2.15   1
   1   4 -10   60.38    1.67   1
  -8  -3   7   41.92    2.36   1
  -7  -1   7    1.88    2.30   1
  -6   2   6   32.94    1.43   1
  -5  -2   6   40.99    1.90   1
  -1  -3 -11   84.83    1.56   1
   0   7  -7    2.96    0.99   1
   0   7  -6  128.08    1.42   1
   0   7  -5   18.03    0.87   1
   1   0  -6  889.88    2.57   1
   1   1  -3    4.37    0.58   1
   1   4  -9    5.22    1.35   1
  -8  -8   4   49.19    1.67   1
  -8  -7   5   14.32    1.71   1
  -8  -4   7   30.32    2.28   1
  -7  -8   3    9.37    1.30   1
  -7  -5   6   75.30    2.29   1
  -7  -2   7  162.85    2.84   1
  -7   0   7   52.26    1.98   1
  -6  -4   6  122.53    2.45   1
  -1  -2 -12   21.23    1.47   1
   0  -2  -8  391.53    1.98   1
   0  -1 -10   53.10    1.71   1
   0   1 -12   19.11    1.52   1
   0   2 -12   24.49    1.56   1
   1   1  -8  322.01    2.10   1
   1   2  -9   94.59    1.64   1
   1   3  -9   74.86    1.63   1
   1   5  -5    5.16    0.98   1
  -8  -6   6    2.67    1.86   1
  -7  -3   7    7.74    2.10   1
  -6  -1   7  153.75    2.76   1
  -5  -8   0   32.56    1.03   1
  -5   2   6   98.49    1.57   1
  -4  -7   0  312.35    1.56   1
   0   0 -11   32.03    1.52   1
   0   4 -11    3.93    1.39   1
   0   6  -9   -0.22    1.20   1
   1   1  -7  222.83    1.73   1
   1   1  -4  215.72    1.22   1
   1   2  -8  618.86    2.70   1
   1   3  -8  150.27    1.74   1
   1   4  -8  238.63    2.01   1
  -8  -5   7   22.63    2.50   1
  -7  -4   7   81.84    2.89   1
  -6  -9   0   20.28    1.06   1
  -6  -2   7   17.14    1.93   1
  -6   0   7   88.74    1.96   1
  -5  -3   6  301.03    2.79   1
  -5   4   5   48.14    1.15   1
  -4   0   6   53.98    1.50   1
  -2  -2   3   25.06    0.89   1
  -2   0   4  936.77    2.45   1
   0  -2  -7   87.46    1.16   1
   0   1 -11   75.44    1.74   1
   0   3 -11   49.61    1.66   1
   0   6  -8   10.62    1.22   1
   1   1  -6    4.74    0.94   1
   1   1  -5  456.07    1.82   1
   1   2  -7   16.47    1.18   1
   1   2  -3   65.08    0.82   1
   1   3  -3  158.51    1.07   1
   1   4  -7    8.55    1.22   1
   1   4  -6 1275.74    3.36   1
  -7  -9   2  111.93    1.59   1
  -7  -7   5   48.45    1.83   1
  -7  -6   6  101.99    2.31   1
  -6  -7   4  212.52    2.20   1
  -6  -3   7   96.83    2.36   1
  -6   1   7   76.88    2.03   1
  -5  -5   5   35.73    1.67   1
  -4  -1   6  211.42    2.25   1
  -4   1   6   19.81    1.29   1
  -3  -3   4 1054.90    3.17   1
  -2  -4   1   -1.15    0.66   1
  -1  -2 -11   17.55    1.32   1
  -1  -2   1  560.46    1.20   1
  -1  -1 -12    9.96    1.45   1
  -1   7  -3    3.67    0.72   1
   0  -2  -6  801.00    2.17   1
   0   0 -10  138.17    1.80   1
   0   2 -11    6.13    1.45   1
   0   6  -7    3.27    1.10   1
   0   6  -3   -1.64    0.63   1
   1   2  -6  592.30    2.28   1
   1   3  -7   45.01    1.41   1
   1   3  -6   86.09    1.56   1
   1   4  -5   -1.88    0.97   1
  -7  -8   4  121.55    1.92   1
  -6  -5   6   32.97    1.98   1
  -3  -6   0  437.54    1.52   1
  -3  -5   2  347.01    1.66   1
  -2  -5  -1    9.29    0.46   1
  -1  -1   2 9417.54    5.23   1
  -1   7  -6   13.16    1.17   1
  -1   7  -5    7.11    1.00   1
  -1   7  -4  207.65    1.45   1
   0   4 -10  104.46    1.78   1
   0   5  -9    6.18    1.31   1
   0   6  -6   24.81    1.05   1
   0   6  -5   15.54    1.13   1
   0   6  -4  509.49    1.90   1
   1   2  -5   38.48    1.06   1
  -7  -5   7   38.91    2.20   1
  -7  -2   8    4.71    2.00   1
  -5  -9  -4    2.83    0.41   1
  -5  -8   1    8.53    1.08   1
  -5  -7   3    5.81    1.43   1
  -5  -1   7   24.21    1.73   1
  -5   0   7  115.18    1.93   1
  -5   3   6   -0.88    0.97   1
  -4  -5   4  219.11    1.92   1
  -4  -2   6  756.69    3.46   1
  -4   2   6    9.95    1.05   1
  -3  -2   5  409.05    2.28   1
  -2  -1   4 1112.91    2.73   1
  -1   0 -12  176.89    2.27   1
   0  -1  -8    4.66    1.04   1
   0   1 -10   13.98    1.38   1
   0   2 -10  117.14    1.81   1
   0   3 -10    1.96    1.39   1
   0   5  -8  124.15    1.68   1
  -7  -3   8   27.93    2.15   1
  -6  -9   1    2.19    1.07   1
  -6  -8   3   22.83    1.24   1
  -6  -4   7   -1.04    1.89   1
  -5  -2   7   56.70    2.01   1
  -5   1   7  269.83    2.26   1
  -1  -2 -10  226.77    1.96   1
  -1  -1 -11  109.53    1.81   1
  -1   1 -12   28.80    1.63   1
   0   0  -9    5.99    1.21   1
   0   4  -9   -0.40    1.26   1
  -7  -9   3    1.48    1.11   1
  -6  -1   8   12.10    2.15   1
  -5  -9  -3   59.43    0.69   1
  -5  -3   7   38.90    1.98   1
  -4  -8  -3    3.05    0.46   1
  -4  -6   3   11.10    1.11   1
  -4  -3   6   14.99    1.54   1
  -1   6  -8  121.29    1.70   1
   0  -1  -7  198.25    1.46   1
   0   1  -9  122.19    1.68   1
   0   3  -9   73.04    1.60   1
   0   5  -7   61.09    1.33   1
  -7  -8   5   18.89    1.54   1
  -7  -7   6    5.08    1.66   1
  -7  -6   7    8.79    1.89   1
  -7  -4   8    0.50    2.07   1
  -6  -2   8    4.23    1.89   1
  -6   0   8    0.48    1.58   1
  -5   2   7    8.51    1.36   1
  -4   3   6  105.81    1.33   1
  -3  -4   4    4.75    1.30   1
  -2  -3   3  138.43    1.18   1
  -2  -2 -12   44.31    1.66   1
  -1   0 -11   15.11    1.44   1
  -1   6  -7    1.38    1.32   1
   0   0  -8  456.04    2.22   1
   0   2  -9    5.42    1.31   1
   0   5  -6  418.56    2.09   1
  -6  -3   8   16.39    2.07   1
  -4  -1   7  149.07    2.01   1
  -4   0   7  291.39    2.27   1
  -3  -6   1    2.26    0.82   1
  -3  -3   5   -1.20    1.21   1
  -3   0   6  520.95    2.52   1
  -2  -2   4 1380.52    3.06   1
  -2   7  -5   12.97    1.05   1
  -2   7  -3  102.64    1.09   1
  -1  -3   0 1546.01    1.60   1
  -1  -1 -10  269.37    2.18   1
  -1   0   3 1866.67    2.56   1
  -1   1 -11   68.27    1.73   1
  -1   2 -11   11.75    1.48   1
  -1   4 -10    1.09    1.32   1
  -1   5  -9    8.93    1.31   1
   0  -1  -6  518.53    1.85   1
   0   3  -8  148.98    1.68   1
   0   5  -5   35.70    1.05   1
  -7  -5   8   26.87    2.17   1
  -6  -8   4    0.85    1.22   1
  -6   1   8   11.16    1.43   1
  -5  -9  -2  116.66    0.91   1
  -5  -7   4    7.22    1.25   1
  -5  -4   7   80.56    2.14   1
  -4   1   7   -2.40    1.17   1
  -3  -5   3    7.44    0.95   1
  -3  -1   6  100.73    1.59   1
  -2  -4   2 1183.58    2.47   1
  -2  -1 -12   27.22    1.59   1
  -2   7  -4  122.04    1.20   1
  -1   6  -6  215.31    1.71   1
   0   1  -8   20.12    1.24   1
   0   2  -8  291.45    2.02   1
  -7  -9   4   38.05    1.43   1
  -6  -4   8   93.74    2.45   1
  -5  -2   8  117.00    2.23   1
  -5  -1   8   12.53    1.71   1
  -5   0   8   46.63    1.68   1
  -4  -8  -2  391.79    1.18   1
  -4  -7   2  197.88    1.46   1
  -4  -2   7   31.91    1.71   1
  -2  -2 -11   98.28    1.75   1
  -2   0 -12   14.96    1.58   1
  -1   0 -10   33.07    1.46   1
  -1   5  -8   40.84    1.38   1
  -1   6  -5   11.14    0.92   1
   0  -1  -5   29.20    0.75   1
   0   3  -7   34.34    1.22   1
  -7  -8   6   18.28    1.92   1
  -7  -7   7   40.18    1.93   1
  -5  -9  -1   -0.84    0.73   1
  -5   3   7  171.80    1.75   1
  -4   2   7  183.37    1.82   1
  -3  -2   6  579.17    2.78   1
  -2  -5   0 1393.38    2.00   1
  -1   1 -10  145.90    1.89   1
  -1   2 -10   23.06    1.49   1
  -1   6  -4  173.40    1.29   1
   0   1  -7   38.07    1.20   1
   0   2  -7   92.93    1.38   1
  -6 -10  -1   13.92    0.77   1
  -6  -5   8    2.12    1.90   1
  -6  -2   9   45.94    2.11   1
  -6  -1   9   17.35    1.73   1
  -5  -5   7    8.50    1.75   1
  -5  -3   8   76.86    2.15   1
  -4  -8  -1    6.01    0.73   1
  -4  -3   7  172.32    2.22   1
  -2   4 -10   74.87    1.73   1
  -2   5  -9    5.06    1.33   1
  -2   6  -7    8.28    1.17   1
  -1  -2   2    9.56    0.53   1
  -1   5  -7    2.96    1.16   1
   0   3  -6 1160.40    3.04   1
  -6  -9   3   11.33    1.08   1
  -6  -8   5   12.11    1.40   1
  -5  -8   3    0.58    1.04   1
  -3  -6   2 1142.33    2.77   1
  -2   0 -11  113.49    1.92   1
  -2   2 -11   13.02    1.51   1
  -1  -1   3    4.35    0.60   1
  -1   0  -9  196.15    1.85   1
  -1   4  -8  140.62    1.70   1
  -5  -9   0  259.91    1.49   1
  -5  -4   8   58.09    2.08   1
  -5   2   8   15.93    1.41   1
  -4  -1   8   60.30    1.79   1
  -4   0   8    7.75    1.72   1
  -3  -3   6  430.96    2.52   1
  -3   0   7   -0.47    1.20   1
  -2  -3   4  209.40    1.47   1
  -2   1 -11    0.62    1.42   1
  -2   5  -8   41.75    1.45   1
  -2   6  -6   29.09    1.15   1
  -1   1  -9    9.22    1.29   1
  -1   2  -9   80.20    1.59   1
  -1   5  -6   -1.21    1.02   1
   0   0  -5  243.66    1.30   1
  -6 -10   0   82.16    1.11   1
  -6  -4   9   22.89    2.10   1
  -5  -1   9  153.17    2.32   1
  -4  -8   0  249.52    1.37   1
  -4  -4   7   26.43    1.75   1
  -4  -2   8    3.99    1.66   1
  -4   1   8   68.47    1.68   1
  -4   3   7    6.62    1.05   1
  -3  -1   7  590.44    2.86   1
  -3   1   7  326.73    2.04   1
  -2  -2   5  130.77    1.45   1
  -2   4  -9    2.75    1.30   1
  -2   6  -5   33.61    1.22   1
  -1   4  -7    4.21    1.12   1
  -6  -9   4   86.82    1.51   1
  -5  -2   9   71.50    2.10   1
  -5   0   9   13.06    1.52   1
  -3  -2   7   48.68    1.63   1
  -2  -5   1   26.96    0.71   1
  -2  -1 -10  493.45    2.78   1
  -2   0   6    6.07    1.32   1
  -2   2 -10   75.01    1.73   1
  -1  -3   1   75.73    0.64   1
  -1   5  -5    0.45    0.92   1
  -6 -10   1   -0.13    0.88   1
  -6  -5   9   33.87    2.15   1
  -5  -9   1   18.85    0.96   1
  -5  -5   8   36.61    1.94   1
  -5  -3   9    5.42    1.87   1
  -4  -3   8  176.75    2.39   1
  -3  -6   3    7.80    1.14   1
  -3  -2 -11   28.13    1.60   1
  -3   2   7   64.77    1.32   1
  -2   0 -10   92.05    1.73   1
  -2   1 -10  113.29    1.84   1
  -2   5  -7   22.08    1.29   1
  -2   6  -4   80.77    1.11   1
  -1   1  -8  582.01    2.59   1
  -1   2  -8   29.76    1.31   1
  -5   1   9   39.73    1.45   1
  -4  -8   1    1.28    0.85   1
  -4  -7   4  403.21    2.25   1
  -4   2   8    5.72    1.25   1
  -3  -7  -2  712.62    1.06   1
  -3  -7  -1    7.24    0.55   1
  -3  -5   5    9.30    1.20   1
  -3  -4   6  132.17    1.81   1
  -3  -1 -11   47.85    2.04   1
  -3   1 -11    6.16    1.50   1
  -2   3  -9   20.51    1.42   1
  -2   4  -8  318.13    2.25   1
  -1  -2   3   58.26    0.81   1
  -1   4  -6  342.70    1.91   1
   0   1  -4 1523.51    2.58   1
  -6  -9   5   -0.03    1.46   1
  -5  -9   2   50.74    1.24   1
  -5  -4   9   14.31    1.98   1
  -4  -5   7   98.08    1.94   1
  -3  -3   7  249.87    2.25   1
  -3   0 -11   -0.58    1.44   1
  -3   3 -10   96.84    1.85   1
  -3   4  -9   11.13    1.43   1
  -3   6  -5   -1.27    1.17   1
  -2  -3   5   30.89    1.14   1
  -2   5  -6  250.94    1.89   1
  -1  -1   4  235.20    1.28   1
  -5  -8   5    1.33    1.17   1
  -4  -2   9  307.80    2.78   1
  -4  -1   9   13.41    1.66   1
  -4   0   9  180.51    2.14   1
  -3  -7   0   55.33    0.87   1
  -3  -1   8   27.77    1.56   1
  -3   0   8  220.58    2.03   1
  -2  -5   2  280.72    1.33   1
  -2  -2   6   62.16    1.38   1
  -5  -7   7   21.75    1.62   1
  -5  -6   8   15.71    1.73   1
  -5  -5   9   38.74    2.05   1
  -5  -2  10   17.47    1.88   1
  -5  -1  10   -0.33    1.55   1
  -5   0  10    8.09    1.85   1
  -4  -8   2   31.15    0.93   1
  -4   1   9   24.15    1.64   1
  -3  -6   4   99.99    1.38   1
  -3  -2   8  345.82    2.58   1
  -3   1   8   46.60    1.35   1
  -3   3   7  248.81    1.53   1
  -3   5  -7   -1.62    1.27   1
  -3   6  -4  108.59    1.39   1
  -2   3  -8   46.10    1.42   1
  -2   4  -7    2.69    1.23   1
  -1  -3   2 1184.48    2.07   1
   0   0  -2  480.35    0.98   1
  -5  -9   3    3.30    0.94   1
  -5  -3  10   10.86    1.96   1
  -4  -3   9    8.51    1.74   1
  -4   3   8   13.76    1.07   1
  -4   4   7  119.96    1.23   1
  -3  -7   1   54.06    0.88   1
  -3  -4   7   17.49    1.48   1
  -3   1 -10   38.58    1.62   1
  -3   3  -9   -2.33    1.35   1
  -3   4  -8    3.91    1.35   1
  -2   0   7  192.53    1.69   1
  -2   5  -5    6.59    1.05   1
  -4  -8   3    5.26    1.13   1
  -4  -6   7    8.44    1.51   1
  -4  -5   8   33.20    1.79   1
  -4  -2 -11   16.54    1.65   1
  -4   0 -11   13.24    1.67   1
  -3  -3   8    2.97    1.59   1
  -3   0 -10  217.81    2.25   1
  -3   5  -6  104.13    1.78   1
  -2  -5   3    2.12    0.98   1
  -2  -3   6  499.16    2.40   1
  -2  -1   7  137.13    1.67   1
  -2   1   7   48.16    1.19   1
  -1  -2   4 1413.69    2.79   1
  -5  -9   4    3.01    1.25   1
  -4   2   9   96.24    1.65   1
  -3  -7   2    1.35    0.89   1
  -3   2   8  117.94    1.41   1
  -2  -4   5   34.48    1.18   1
  -2   3  -7    1.74    1.20   1
  -2   4  -6   45.37    1.26   1
  -1  -1   5  462.15    1.85   1
  -4  -2  10    8.36    1.74   1
  -4  -1  10   27.29    1.76   1
  -4   0  10   24.51    1.54   1
  -4   3  -9   13.36    1.54   1
  -3  -1   9  103.24    1.90   1
  -3   0   9  117.34    2.07   1
  -3   3  -8  306.78    2.54   1
  -3   4  -7   -2.29    1.31   1
  -2  -2   7  244.45    2.06   1
  -1  -3   3  139.22    1.05   1
  -5  -8   7    4.44    1.69   1
  -4  -8   4    7.18    1.08   1
  -4  -3  10   21.38    1.94   1
  -4   1 -10  278.91    2.63   1
  -4   5  -6   20.45    1.49   1
  -3  -5   7   -2.84    1.45   1
  -3  -4   8  172.95    2.19   1
  -3  -2   9   64.64    1.86   1
  -3   1  -9    8.00    1.43   1
  -3   5  -5   34.47    1.25   1
  -2  -5   4    1.31    1.16   1
  -4  -6   8   32.77    1.71   1
  -4  -5   9    5.22    1.83   1
  -4   1  10   19.01    1.32   1
  -3  -7   3   14.77    0.90   1
  -3   1   9   57.62    1.39   1
  -2  -3   7   40.27    1.44   1
  -2   0   8  121.08    1.66   1
  -1  -2   5   14.67    1.01   1
  -4  -8   5   -0.52    1.39   1
  -4  -7   7   12.72    1.45   1
  -4  -4  10   -3.24    1.75   1
  -4   4  -7    4.77    1.37   1
  -3  -3   9   81.21    2.02   1
  -3   3   8   39.62    1.08   1
  -2  -1   8  170.81    1.94   1
  -2   1   8   96.87    1.44   1
  -1  -3   4 1980.11    3.40   1
  -4  -2  11   65.06    2.40   1
  -4  -1  11   48.00    1.81   1
  -4   3  -8   59.41    1.67   1
  -4   5  -5    1.21    1.26   1
  -3  -7   4  227.44    1.68   1
  -3   2   9  165.72    1.72   1
  -3   4  -6  199.52    1.88   1
  -2  -5   5   47.46    1.22   1
  -2  -2   8    7.92    1.40   1
  -5  -9  -4    1.55    0.40   1
  -4  -5  10   55.07    2.04   1
  -4  -3  11   23.06    1.93   1
  -3  -4   9    2.21    1.59   1
  -3  -2  10   59.64    1.86   1
  -3  -1  10   29.54    1.66   1
  -3   0  10   26.77    1.54   1
  -2  -6   1  127.59    0.96   1
  -1  -4   1    8.37    0.52   1
  -5 -10   0    4.24    0.67   1
  -5 -10   1    7.18    0.73   1
  -5 -10   2    7.62    0.91   1
  -5   0 -10  168.56    2.36   1
  -4  -8   6  144.92    1.78   1
  -4  -7   8   30.56    1.61   1
  -3  -7   5    2.32    1.09   1
  -2  -6   0   45.07    0.61   1
  -2  -6   2  182.40    1.25   1
  -2  -4   7   14.61    1.37   1
  -2  -3   8  269.14    2.32   1
  -2   2   8  148.41    1.37   1
  -1  -4   0 1153.91    1.45   1
  -1  -4   2   98.53    0.85   1
  -1  -3   5   27.00    1.04   1
  -1  -2   6  590.27    2.34   1
  -4   4  -6  276.87    2.16   1
  -3  -3  10   16.62    1.79   1
  -3   1  10   45.39    1.43   1
  -2  -6   3   16.62    1.03   1
  -2  -5   6   55.61    1.39   1
  -2  -1   9   82.75    1.72   1
  -2   0   9   18.16    1.35   1
  -1  -4   3   61.17    1.03   1
  -1  -1   7  224.51    1.77   1
  -1   0   7  127.28    1.40   1
  -4  -9   1    4.50    0.71   1
  -4  -9   2  195.85    1.43   1
  -4  -9   3   -0.65    1.02   1
  -4   3  -7    3.44    1.36   1
  -3  -5   9   28.66    1.75   1
  -2  -2   9   69.26    1.71   1
  -2   1   9  127.63    1.60   1
  -4  -9   0    0.61    0.66   1
  -4  -8   7   -0.46    1.29   1
  -3  -7   6  154.73    1.75   1
  -3  -6   8   70.23    1.66   1
  -3  -4  10  115.00    2.17   1
  -3  -2  11   60.57    1.90   1
  -3  -1  11   -0.24    1.55   1
  -3   2  10   -0.83    1.21   1
  -3   3   9   14.50    0.84   1
  -2  -6   4  462.11    2.01   1
  -2  -4   8    3.48    1.44   1
  -2  -3   9   37.99    1.95   1
  -1  -4   4    3.42    0.86   1
  -1  -3   6   65.09    1.33   1
  -1  -2   7   16.97    1.25   1
  -5 -10  -1   15.13    0.40   1
  -4  -9   4  113.62    1.37   1
  -3  -3  11    6.12    1.70   1
  -3   0  11   95.09    1.83   1
  -3   4   8    7.67    0.77   1
  -2  -6   5   24.43    1.35   1
  -2  -5   7    7.25    1.30   1
  -2   2   9   32.99    1.26   1
  -2   3   8    2.33    0.83   1
   0  -1   3  431.20    1.28   1
   0   0   4   26.01    0.69   1
  -4  -9   5   -1.23    1.22   1
  -3  -5  10    6.10    1.63   1
  -3   1  11    1.94    1.48   1
  -2  -6  -1  224.81    0.61   1
  -2  -2  10  138.90    2.05   1
  -2  -1  10    9.16    1.46   1
  -2   0  10  121.67    1.82   1
  -1  -4   5   -2.33    0.98   1
  -1  -1   8  345.10    2.18   1
  -1   0   8  159.51    1.62   1
  -3  -8   1   41.79    0.87   1
  -3  -8   3   28.30    0.90   1
  -3  -8   4  128.41    1.53   1
  -3  -6   9    1.44    1.44   1
  -3  -4  11   13.78    1.78   1
  -2  -6   6  294.27    2.20   1
  -2  -5   8  321.71    2.60   1
  -2  -4   9   84.20    1.85   1
  -2   1  10    7.66    1.44   1
  -1  -3   7   62.80    1.48   1
  -1  -2   8  611.05    2.77   1
  -1   1   8  373.07    2.05   1
  -3  -7   8   68.33    1.95   1
  -2  -3  10   76.99    1.93   1
  -1  -4   6 1033.52    3.11   1
  -4  -9  -1   13.85    0.44   1
  -2  -6   7   21.28    1.67   1
  -2  -1  11   61.43    2.10   1
  -1  -3   8  138.56    1.76   1
  -1  -1   9   19.81    1.37   1
  -1   0   9  181.79    1.80   1
  -3  -8   0  293.96    1.09   1
  -2  -4  10   40.62    1.74   1
  -2  -2  11   12.62    1.60   1
  -2   0  11    2.96    1.39   1
  -2   2  10   19.96    1.06   1
  -2   3   9  168.08    1.39   1
  -1  -5   3    1.79    0.93   1
  -1  -5   4  695.18    2.37   1
  -1  -4   7    6.29    1.24   1
  -1  -2   9   88.19    1.68   1
  -1   1   9   12.83    1.38   1
   0  -2   2 4331.60    3.44   1
   0  -2   4  314.23    1.43   1
  -3  -7   9    2.17    1.37   1
  -2  -7   3    1.90    0.90   1
  -2  -3  11   61.54    1.90   1
  -2   1  11  127.33    1.95   1
  -1  -5   2  971.51    2.07   1
  -1  -5   5    6.69    1.22   1
   0  -2   5   56.20    1.05   1
  -5  -8  -5    0.30    0.77   1
  -2  -7   4   36.85    1.03   1
  -2  -7   5    0.74    1.19   1
  -1  -4   8  209.69    1.99   1
  -1  -3   9   71.63    1.70   1
  -1  -1  10  166.23    2.22   1
   0   0   7   14.97    1.01   1
  -2  -7   6    9.04    1.35   1
  -2  -5  10   20.80    1.65   1
  -2  -4  11   12.02    1.66   1
  -2  -2  12   31.86    1.76   1
  -2  -1  12   -4.07    1.49   1
  -2   4   8   40.48    0.76   1
  -1  -5   1   10.72    0.65   1
  -1  -5   6  267.87    1.88   1
  -1  -2  10   -0.07    1.43   1
  -1   0  10   -1.05    1.34   1
  -1   2   9  340.36    1.84   1
   0  -2   1    6.23    0.38   1
  -6  -9  -5   30.42    0.91   1
  -4  -8  -3    0.70    0.42   1
  -3   5   7   48.63    0.58   1
  -2   2  11   49.07    1.42   1
  -2   3  10    4.88    0.95   1
  -1  -5   7   64.53    1.44   1
  -1   1  10   64.62    1.42   1
  -1   3   8   80.72    0.97   1
   0  -3   4 1386.24    2.81   1
   0  -2   7   85.46    1.42   1
  -2  -7   7    9.71    1.22   1
  -1  -4   9    2.47    1.40   1
  -1  -3  10  196.34    2.23   1
   0  -3   3  126.73    1.00   1
   0  -3   5    7.98    0.93   1
   0  -1   8   20.73    1.30   1
  -2  -6  10   13.87    1.52   1
  -1  -5   8   42.52    1.49   1
  -1  -2  11   54.92    1.76   1
  -1  -1  11   31.81    1.59   1
  -1   0  11   95.41    1.75   1
  -1   2  10    4.93    1.22   1
   0  -3   6 1069.67    3.02   1
   0  -2   8  284.36    2.06   1
  -4 -10   2   82.35    1.01   1
  -3  -9   4   52.25    1.21   1
  -3  -9   5    3.62    1.15   1
  -2  -7   8   37.13    1.46   1
  -2   4   9   53.35    0.93   1
  -1  -4  10   49.74    1.74   1
  -1   1  11   64.01    1.46   1
  -1   3   9   13.79    0.92   1
   0  -3   2   39.76    0.63   1
   0  -3   7   26.06    1.28   1
   0  -1   9  119.89    1.70   1
   0   0   9    4.93    1.22   1
  -3  -9   3    7.56    0.88   1
  -1  -6   4    6.07    0.90   1
  -1  -6   5   -2.43    1.03   1
  -1  -6   6  171.45    1.69   1
  -1  -5   9   -0.20    1.38   1
  -1  -3  11    0.55    1.53   1
   0  -2   9    8.49    1.37   1
   0   1   9  211.58    1.92   1
  -1  -6   3   40.91    0.90   1
  -1  -6   7   17.73    1.31   1
  -1  -2  12   11.91    1.59   1
  -1  -1  12   21.70    1.61   1
  -1   0  12   14.72    1.43   1
   0  -4   4  652.74    2.13   1
   0  -4   5   31.12    1.08   1
   0  -4   6    5.81    1.12   1
   0  -3   8  132.05    1.73   1
  -7  -7  -7    3.80    1.39   1
  -3  -9   2    1.33    0.78   1
  -2  -8   4  121.31    1.44   1
  -2  -8   5    1.10    1.16   1
  -2  -8   6   93.41    1.65   1
  -1  -6   8  208.66    2.07   1
  -1  -5  10   26.95    1.55   1
  -1  -4  11   23.42    1.66   1
  -1   2  11   81.27    1.34   1
   0  -4   7   -0.56    1.21   1
   0  -3   9   68.54    1.68   1
   0  -1  10   13.74    1.40   1
   0   0  10  136.14    1.79   1
  -4 -10   1   -0.58    0.48   1
  -2  -8   7    2.82    1.13   1
  -1  -6   2  410.36    1.53   1
  -1  -5   0  142.02    0.65   1
  -1   1  12   30.66    1.39   1
  -1   3  10   61.60    1.00   1
  -1   4   8    5.62    0.70   1
   0  -4   3   85.55    0.93   1
   0  -4   8   68.57    1.55   1
   0  -2  10  107.42    1.86   1
   0   1  10   49.06    1.38   1
   0   2   9  104.05    1.30   1
  -5  -9  -3   68.00    0.76   1
  -2  -8   3    1.10    0.86   1
  -1  -6   9   47.64    1.58   1
   0  -1  11   76.93    1.77   1
   0   0  11   33.12    1.80   1
  -7  -8  -6   31.34    1.31   1
  -7   1  -5    6.85    1.54   1
  -2  -7   0  380.08    1.00   1
   0  -4   9    0.36    1.37   1
   0  -2  11    2.57    1.49   1
   0   2  10   32.46    1.31   1
  -1  -7   5   -0.56    1.20   1
  -1  -7   6  104.44    1.51   1
  -1  -7   7   -0.54    1.44   1
  -1   3  11   79.69    1.31   1
  -1   4   9  153.31    1.19   1
   0  -5   5   33.95    1.12   1
   0  -5   6  378.16    2.16   1
   0  -5   7   52.66    1.45   1
   0  -4   2 1142.93    2.14   1
   0  -4  10   89.45    2.11   1
   0  -3  11   39.39    1.72   1
   0   1  11   12.33    1.29   1
  -8  -1  -6   51.50    2.04   1
  -3  -9   1   22.81    0.67   1
  -1  -7   4  267.29    1.75   1
  -1  -7   8    9.50    1.32   1
   0  -5   4  307.99    1.64   1
   0  -5   8  115.78    1.76   1
   0  -2  12   25.96    1.64   1
   0  -1  12   17.82    1.52   1
   0   0  12   22.95    1.52   1
   0   3   9  152.19    1.36   1
  -8  -5  -7    0.72    1.87   1
  -6  -9  -4  228.34    1.63   1
   0  -5   9    1.43    1.39   1
   0  -4  11    3.18    1.50   1
   0   1  12   61.24    1.80   1
   0   2  11  124.59    1.56   1
   1  -2   4 2078.04    3.33   1
   1  -1   9   13.90    1.34   1
   1   0   9  202.99    1.86   1
  -7  -7  -6  178.82    2.23   1
  -1  -6   1    8.52    0.56   1
   0  -5   3   54.82    1.08   1
   0  -5  10   13.38    1.49   1
   0   3  10   22.01    1.05   1
   1  -3   6   76.69    1.37   1
   1  -3   7    4.50    1.25   1
   1  -2   9   65.54    1.62   1
   1  -1  10  144.31    1.89   1
   1   0  10   38.90    1.44   1
   1   1   9   75.49    1.37   1
  -2  -9   5    0.29    1.08   1
  -1  -7   3    2.98    0.73   1
  -1   4  10   10.08    0.81   1
   1  -3   8  332.23    2.27   1
   1  -2  10   20.15    1.54   1
   1   1  10  293.46    2.35   1
  -3  -7  -2  702.19    1.18   1
  -2   5   8    1.61    0.50   1
   0  -6   6   22.08    1.18   1
   0  -6   7    1.21    1.26   1
   0  -6   8   10.42    1.38   1
   1  -3   9   15.83    1.44   1
   1  -1  11   70.39    1.76   1
   1   0  11   18.82    1.43   1
   1   2   9   66.40    1.23   1
  -8  -7  -6   -1.79    1.57   1
  -6  -7  -5    1.70    1.42   1
  -2  -9   4   16.31    1.02   1
   0  -6   5   14.15    1.07   1
   0  -6   9    0.38    1.33   1
   0   3  11   -0.16    1.03   1
   1  -4   6  299.73    2.14   1
   1  -4   7    0.19    1.25   1
   1  -4   8  128.37    2.05   1
   1  -3  10  184.52    2.18   1
   1  -2  11   13.89    1.54   1
   1   1  11  110.35    1.72   1
  -8   1  -3    8.93    1.49   1
  -7  -8  -5   22.98    1.53   1
  -1  -8   6   24.80    1.17   1
   0  -6   4  427.46    2.06   1
   1  -4   5   12.38    1.29   1
   1  -4   9    6.43    1.42   1
   1  -3  11   24.54    1.66   1
   1  -1  12   30.12    1.69   1
   1   0  12  175.72    2.23   1
   1   2  10  219.10    1.80   1
  -2  -8   1   52.00    0.77   1
  -1  -8   5    1.81    0.95   1
   0   4   9  121.91    1.07   1
   1  -4  10    1.58    1.43   1
   1   1  12    8.18    1.62   1
   1   2  11   13.32    1.40   1
  -2  -9   3    1.81    0.90   1
  -1  -8   4   33.93    1.15   1
   0  -7   7    0.93    1.15   1
   0   4  10    7.22    0.82   1
   1  -5   7    3.20    1.33   1
   1  -5   8   38.31    1.56   1
   1  -5   9    9.60    1.45   1
   1  -4   4  688.20    2.28   1
   1   3  10    8.55    1.09   1
   2  -1   9   12.38    1.47   1
   2   0   9   16.78    1.36   1
  -7  -7  -5   27.74    1.62   1
  -6  -8  -4   -2.54    1.25   1
   0  -7   6  108.35    1.56   1
   0  -6   3   -2.08    0.74   1
   1  -5   6   -2.31    1.14   1
   1   2  12   21.67    1.25   1
   2  -2   8  430.00    2.56   1
   2  -2   9   81.54    1.71   1
  -9  -4  -5    4.57    2.41   1
  -8   0  -3    7.90    1.62   1
   0  -7   5   11.08    1.25   1
   1  -5   5   -0.62    1.07   1
   1   3  11   81.19    1.39   1
   2  -1  11    0.46    1.48   1
   2   0  11  116.39    1.92   1
   2   1  10  506.54    2.73   1
  -9  -5  -5   -0.16    2.49   1
  -8  -7  -5   -0.46    1.55   1
  -7  -6  -5   -3.93    1.55   1
   2  -3   8   41.45    1.56   1
   2  -3   9   19.60    1.55   1
   2  -3  10   81.74    1.86   1
   2  -2   5   22.23    1.09   1
   2  -2  11   14.30    1.57   1
   2   1  11   27.09    1.46   1
  -9  -6  -5   -1.41    1.86   1
  -8  -6  -5    1.49    1.87   1
  -6  -9  -3    2.52    1.06   1
  -5  -8  -3   28.94    1.14   1
  -1  -8   3    8.97    0.88   1
  -1   5   8   42.62    0.63   1
  -1   5   9   14.80    0.69   1
   1  -6   7    2.64    1.50   1
   1  -6   8   91.85    1.75   1
   2  -3   6  493.91    2.41   1
   2   0  12   17.01    1.55   1
   2   2  10    3.38    1.16   1
  -2  -9   2  128.13    1.08   1
   0  -7   4   23.73    1.00   1
   1  -6   6  171.67    1.96   1
   1  -5   4   76.39    1.22   1
   2  -4   8  266.22    2.29   1
   2  -4   9    3.38    1.42   1
   2   1  12   23.04    1.47   1
   2   2  11   92.52    1.56   1
  -9  -3  -4   15.84    2.08   1
  -8   1  -1   86.94    1.75   1
  -6  -7  -4  463.67    2.95   1
  -5 -10  -1   14.29    0.72   1
  -1  -7   1   18.53    0.70   1
  -1  -6   0  545.96    1.16   1
   0  -6   2  371.62    1.57   1
   0  -5   1  102.41    0.85   1
   1   4   9   81.47    1.07   1
   2  -4   7   -0.39    1.31   1
   2  -4  10   57.23    1.78   1
  -8   0  -2  167.21    2.28   1
  -7   2   0   99.13    1.59   1
  -5  -9  -2  113.14    1.24   1
  -5   4   3  170.45    1.28   1
   1  -6   5    8.28    1.31   1
   1   4  10   54.38    1.10   1
   2  -4   6   37.77    1.33   1
   2   2  12   57.36    1.52   1
   2   3  10  123.19    1.62   1
  -9  -4  -4  248.46    3.18   1
   1   4  11   27.84    1.04   1
   2   3  11   27.90    1.35   1
   3  -1   9    9.51    1.48   1
  -9  -5  -4   33.95    2.07   1
  -9  -1  -2  143.30    2.40   1
  -7  -7  -4    1.43    1.47   1
  -4  -9  -1   12.47    0.66   1
   0  -8   5    1.69    1.17   1
   0  -7   3    7.64    0.98   1
   1  -5   3    7.15    0.87   1
   2  -5   7   18.40    1.70   1
   2  -5   8   35.29    1.58   1
   2  -4   5   54.89    1.37   1
   3  -2   8   92.39    2.06   1
   3  -2   9    0.64    1.51   1
   3  -2  10   93.70    1.95   1
   3   0  11    0.52    1.44   1
   3   1  10    0.53    1.32   1
  -9  -7  -4  108.44    2.38   1
  -7  -9  -3   17.51    1.35   1
  -1  -8   2   82.64    1.06   1
   1  -6   4  150.80    1.65   1
   3  -2   7   41.12    1.50   1
  -9  -3  -3   67.59    2.34   1
  -8  -6  -4   30.51    2.07   1
  -6   3   2    4.91    0.91   1
   0   5   9   53.71    0.88   1
   0   5  10   85.76    1.09   1
   1  -7   6    8.01    1.14   1
   2  -5   6  200.22    1.91   1
   3  -3   8  260.35    2.36   1
   3  -3   9   -1.44    1.50   1
   3  -3  10   83.61    1.97   1
   3   2  10  182.06    1.95   1
  -6  -8  -3   36.19    1.43   1
  -5   4   4   23.91    0.95   1
   3  -3   7   -0.15    1.37   1
  -9  -4  -3   -1.39    1.97   1
  -9  -2  -2   65.35    2.19   1
  -3   5   7   37.53    0.45   1
   0  -8   4   89.24    1.40   1
   1  -7   5    8.72    1.29   1
   2  -5   5   12.88    1.22   1
   2  -3   3   93.82    1.22   1
   2   4  10    0.56    1.00   1
   3  -4   9    6.87    1.58   1
  -7  -8  -3    3.14    1.52   1
  -7   1   0   39.25    1.57   1
   2  -6   7    3.01    1.34   1
   2   4  11   92.18    1.40   1
   3  -4   8    6.25    1.44   1
   3   3  10   64.14    1.56   1
  -6   2   1  212.22    1.79   1
  -6   3   3  116.29    1.49   1
  -1  -9   3   -0.19    0.78   1
   1  -6   3   80.32    1.38   1
   2  -6   6   20.20    1.59   1
   3  -4   7    3.54    1.40   1
   3   3  11   31.15    1.27   1
  -9  -7  -3    2.54    1.62   1
  -9  -3  -2  141.45    2.66   1
  -6  -7  -3    9.13    1.61   1
  -5   4   5   43.01    0.90   1
  -4   4   4   35.22    0.81   1
   0  -7   2   82.41    1.11   1
   0  -6   1   44.33    0.84   1
   4  -1  10  278.06    2.71   1
   4   0  10    3.35    1.54   1
   4   0  11   16.81    1.67   1
   4   1  10  154.33    2.08   1
   4   1  11   23.59    1.95   1
  -8  -7  -3    5.49    1.62   1
  -8  -6  -3   24.74    2.32   1
  -8  -5  -3   17.75    1.99   1
  -6   1   0  440.51    2.54   1
   1  -7   4  184.48    1.78   1
   1   5   9  311.69    1.53   1
   1   5  10   -0.96    0.81   1
   2  -5   4  317.31    1.99   1
   4  -2   9    6.29    1.57   1
   4  -2  10    0.38    1.63   1
  -9  -2  -1   57.39    2.17   1
  -9  -1   0   98.85    2.22   1
  -7  -6  -3   -2.25    2.14   1
  -2  -9   1    1.03    0.52   1
   0  -8   3   10.87    0.94   1
   2  -6   5   20.71    1.30   1
   4  -2   8  197.82    2.26   1
   4   2  10    7.93    1.45   1
  -9  -4  -2  177.48    2.84   1
  -8  -3  -2  223.57    2.91   1
  -7   1   1  240.13    2.23   1
   3   4  11   32.17    1.36   1
   4  -3   9   11.69    1.61   1
  -8  -9  -2  224.46    2.53   1
  -7  -9  -2   17.46    1.51   1
  -7   0   0  198.86    2.27   1
  -6 -10  -1    9.27    1.11   1
  -6   3   4    1.30    0.86   1
  -5   3   3    4.54    0.86   1
  -4  -7  -2    2.66    1.15   1
  -9  -5  -2   31.93    2.13   1
  -8  -2  -1   13.61    1.94   1
  -4   4   5  223.14    1.37   1
   4   3  11  103.13    1.81   1
  -9  -7  -2    2.42    1.71   1
  -9  -6  -2  262.42    3.06   1
  -9  -2   0   13.77    1.92   1
  -9  -1   1   20.76    1.86   1
  -8  -4  -2  287.76    3.16   1
   1  -7   3    0.92    1.13   1
   1  -6   2   -1.33    1.03   1
   2  -6   4   63.35    1.38   1
  -8  -5  -2  323.22    3.18   1
  -7  -8  -2  242.43    2.52   1
  -6  -8  -2  184.90    2.06   1
  -6   1   1   17.48    1.35   1
   3  -5   5   26.52    1.40   1
   5  -1   9   11.07    1.65   1
   5   1  10   85.81    2.01   1
  -9  -4  -1  115.76    2.68   1
  -7   1   2   19.53    1.43   1
  -7   2   4    2.44    1.14   1
  -6   3   5   69.10    1.21   1
   2  -7   5    2.59    1.17   1
  -4  -9   0   -3.80    1.29   1
  -2   5   8   -0.72    1.25   1
  -1   4   9    3.23    1.24   1
   0  -4   5   35.19    0.35   1
   0   3   8    1.92    1.28   1
  -5 -10   0    3.18    1.15   1
  -3  -7  -1    5.88    1.10   1
  -1   5   7   -1.43    1.05   1
   0  -4   7   -0.49    0.64   1
  -4  -9   1    2.75    1.18   1
  -2  -6   0    5.75    0.83   1
  -1   5   8    4.98    1.13   1
   0  -3  10    0.61    1.08   1
  -4  -8  -1   -4.33    1.46   1
  -2   6   6   -1.91    1.16   1
  -2   6   7    0.48    1.16   1
   1  -1   7  106.84    1.23   1
   1   0   8    1.55    1.05   1
   1   1   8   -2.03    1.21   1
  -8  -7  -6    0.80    2.02   1
  -5  -9  -1   -0.16    1.24   1
  -2  -7   3    0.72    0.74   1
   0  -2   1    4.52    0.21   1
   0   2  12    1.88    1.47   1
   1  -1   5   65.05    0.71   1
   1  -1   8  607.71    2.28   1
  -1  -5   2  884.24    1.67   1
  -5 -10   2   -0.31    0.95   1
  -4  -7  -2   -0.28    1.24   1
  -3  -7   0   22.17    1.08   1
  -1   6   7   -0.62    1.16   1
  -1   6   8   -1.01    1.44   1
   0  -4   9   -0.54    0.83   1
   0   5   8   -3.15    1.14   1
  -7  -8  -4  233.05    2.81   1
  -2  -6   1  102.98    1.14   1
   1  -1   4   16.60    0.54   1
   1  -2   7  155.24    1.15   1
   1   3  10   -0.08    1.38   1
   1   4   8   -2.84    1.36   1
  -8  -7  -5   -3.37    1.87   1
  -3  -6  -1   28.33    1.12   1
   1  -2   6  532.30    1.51   1
   1  -2   8   27.16    0.96   1
  -8  -8  -4  138.43    2.57   1
  -6 -10   1   -0.82    1.13   1
  -3  -5  -2   51.93    1.30   1
   0   6   7    2.40    1.14   1
   0   6   8    0.33    1.18   1
  -5  -8  -1   30.10    1.47   1
  -4  -7  -1    0.98    1.22   1
  -3  -7   1   36.80    1.03   1
  -2  -5   0 1368.77    2.86   1
   1   5   8   -2.99    1.21   1
  -8  -6  -5    0.46    1.87   1
  -7  -8  -3    0.30    1.69   1
  -4  -8   1    0.95    1.04   1
  -4  -6  -2  715.65    3.02   1
  -1   7   6    0.72    1.11   1
   0  -4  11    2.52    0.94   1
   1  -2   5   38.70    0.59   1
  -5  -7  -2   42.38    1.70   1
  -5  -6  -3    9.71    1.56   1
  -2  -7   5    0.85    0.55   1
   2   2   9  196.44    1.90   1
   2   3   9    2.49    1.35   1
  -8  -9  -2  230.84    2.74   1
  -8  -7  -4  308.23    3.12   1
  -6  -9   0   13.72    1.37   1
  -1  -5   3    2.10    0.48   1
  -1  -3   0  981.24    1.77   1
   1   6   9   -2.03    1.22   1
   2   1   9   32.42    1.29   1
   2   2  10    1.06    1.35   1
  -9  -5  -5   -1.15    1.89   1
  -7  -9  -1   -0.61    1.52   1
  -5  -9   2   56.02    1.46   1
  -5  -8   0   33.11    1.66   1
  -3  -8   5    0.89    0.79   1
  -3  -6   0  339.70    1.84   1
   1  -1   3  335.19    0.85   1
   2   4   9    1.74    1.42   1
   2   4  10   -0.61    1.43   1
  -9  -4  -5    1.88    2.18   1
  -7  -8  -2  251.33    2.67   1
  -7  -7  -3    6.80    1.78   1
  -4  -8   2   28.08    1.34   1
  -4  -7   0  256.27    1.95   1
  -3  -7   2    1.57    0.99   1
   2   0   9   19.31    1.13   1
   2   0  10   92.70    1.65   1
   2   1  11   26.63    1.38   1
  -9  -3  -5   -2.47    1.83   1
  -8  -6  -4   29.13    2.01   1
  -6  -8  -1    2.56    1.46   1
  -3  -5  -1    3.67    0.99   1
  -2  -7   6    6.83    0.59   1
   2   5  10   -2.00    1.70   1
  -9  -6  -4  168.18    2.70   1
  -4  -6  -1   31.59    1.34   1
  -3  -8   6    3.92    0.74   1
   1  -3   8  346.87    1.44   1
   1  -3   9   18.18    0.82   1
   1   7   8    3.58    1.26   1
  -8  -8  -2   -0.88    1.78   1
  -8  -7  -3    0.12    1.83   1
  -7  -9   0  121.61    2.06   1
  -5  -9   3   -0.72    0.97   1
  -2  -5   1   27.44    0.92   1
   1  -3   7    3.46    0.69   1
   1  -3  10  188.82    1.41   1
  -9  -5  -4   35.28    2.04   1
  -8  -5  -4  360.14    3.29   1
  -7  -8  -1    1.50    1.68   1
   1  -3  11   24.93    1.14   1
   2  -1   8   44.70    0.97   1
   2  -1   9    8.91    0.97   1
   2  -1  10  111.93    1.58   1
  -6  -9   2   48.39    1.72   1
  -6  -8   0  296.79    2.51   1
  -4  -7   1   -0.04    1.15   1
  -3  -8   7    1.41    0.65   1
  -3  -7   3   13.17    1.01   1
  -2  -7   7    8.77    0.57   1
   1  -2   4 2157.85    1.95   1
   2  -1   7   44.64    1.03   1
  -9  -4  -4  226.74    2.85   1
  -8  -9   0  103.54    2.17   1
  -8  -4  -4   -1.34    1.84   1
  -7  -9   1    9.24    1.50   1
  -5  -9   4    6.69    0.96   1
  -2  -4   0   97.24    1.03   1
   3   3  11   35.46    1.64   1
   3   4  11   20.83    1.65   1
  -9  -3  -4    1.42    1.83   1
  -9  -2  -4  267.45    3.11   1
  -8  -8  -1    6.56    1.73   1
  -8  -7  -2  445.04    3.51   1
  -6  -7  -1    0.42    1.56   1
  -5  -7   0  534.07    2.81   1
   3   2  11   30.85    1.55   1
  -9  -7  -2    2.95    1.92   1
  -8  -1  -4  210.16    2.55   1
  -7  -5  -3    8.34    1.86   1
  -5  -8   2  217.96    1.89   1
  -4  -8   4    7.01    1.10   1
  -4  -6   0  435.71    2.36   1
  -3  -5   0   68.25    1.24   1
   2  -1   6  384.55    1.59   1
   3   1  10    3.17    1.21   1
  -9  -8  -1   19.52    1.91   1
  -8  -9   1    7.36    1.64   1
  -8  -5  -3   18.81    1.89   1
  -7  -8   0   67.84    1.90   1
  -6  -9   3   13.94    1.25   1
  -6  -8   1   22.32    1.53   1
  -5  -9   5    0.85    0.91   1
  -4  -5  -1   13.42    1.24   1
  -2  -7   8   43.64    0.63   1
  -1  -5   4  611.94    1.35   1
   1  -3   6   66.37    0.59   1
   3   1  11   47.33    1.52   1
  -9  -5  -3   17.72    1.88   1
  -7  -9   2  145.19    2.14   1
  -7  -7  -1   16.27    1.81   1
  -4  -7   2  222.82    1.93   1
  -8  -6  -2   74.73    2.28   1
  -7  -4  -3   -5.00    1.77   1
  -2  -6   4  428.48    1.66   1
   2  -2   9   79.02    1.18   1
   2  -2  10   74.87    1.29   1
  -9  -6  -2  255.07    3.01   1
  -9  -4  -3    2.73    1.85   1
  -8  -7  -1   21.24    1.92   1
  -8  -4  -3   23.31    1.88   1
  -6  -9   4  119.15    1.91   1
  -6  -7   0    5.40    1.53   1
  -5  -8   3   -2.76    1.40   1
  -4  -8   5    2.43    1.05   1
  -2  -5   2  262.90    1.50   1
   3   0  10  214.68    1.93   1
  -9  -8   0  196.17    2.82   1
  -9  -7  -1   39.30    2.16   1
  -9  -3  -3   49.32    2.03   1
  -8  -9   2   12.23    1.63   1
  -7  -9   3   -1.77    1.38   1
  -7  -8   1    3.04    1.63   1
  -6  -8   2  317.12    2.70   1
   2  -2   8  410.90    1.74   1
   2  -1   5   82.19    0.89   1
   4   4  11   14.20    1.65   1
  -9  -2  -3   35.33    1.89   1
  -8  -3  -3   22.85    1.96   1
  -7  -5  -2  523.20    3.57   1
  -7  -3  -3   10.91    1.69   1
  -5  -6   0  168.88    2.02   1
   4   3  11  111.09    2.04   1
  -9  -5  -2   19.53    1.97   1
  -8  -8   1    6.97    1.77   1
  -8  -5  -2  326.20    3.10   1
  -7  -7   0  360.22    3.00   1
  -6  -9   5   -2.30    1.38   1
  -5  -5  -1   31.33    1.61   1
  -9  -8   1   13.75    1.93   1
  -8  -7   0  105.87    2.38   1
  -7  -9   4   54.12    1.95   1
  -6  -7   1    3.70    1.84   1
  -5  -8   4  140.34    1.89   1
  -4  -7   3   11.93    1.06   1
  -3  -5   1    3.25    0.97   1
  -2  -4   1    3.45    0.92   1
   2  -2   7    1.98    0.76   1
   4   2  11    7.48    1.50   1
  -9  -7   0   94.78    2.45   1
  -9  -6  -1    4.97    1.94   1
  -7  -8   2   22.14    1.71   1
  -6  -8   3   34.24    1.81   1
  -5  -7   2   77.33    1.65   1
  -8  -4  -2  227.49    2.83   1
  -7  -4  -2  130.85    2.30   1
  -6  -6   0  896.14    4.06   1
  -6  -5  -1   11.30    1.71   1
  -3  -4   0 3049.39    5.04   1
   3  -1  10   34.98    1.39   1
   3  -1  11    5.94    1.28   1
  -9  -3  -2  117.02    2.42   1
  -8  -8   2  256.14    2.91   1
  -7  -7   1    8.50    1.75   1
  -3  -6   3   11.23    0.91   1
  -2  -6   5   21.14    0.80   1
   0  -4   5   30.72    0.36   1
   0  -3   3  102.92    0.45   1
   3  -1   9    6.47    1.13   1
   4   1  10  149.57    1.94   1
   4   1  11   22.43    1.44   1
  -9  -5  -1   32.39    2.09   1
  -9  -2  -2   55.91    2.31   1
  -9  -1  -2  170.56    2.63   1
  -8  -5  -1    6.73    1.93   1
  -7  -6   0   13.36    1.91   1
  -7  -5  -1    2.53    1.85   1
  -9  -7   1   26.39    2.10   1
  -9  -6   0   80.55    2.38   1
  -8  -7   1   25.67    2.07   1
  -8  -6   0  514.14    3.77   1
  -8  -3  -2  198.93    2.71   1
  -8   1  -2    2.33    1.67   1
  -7  -8   3    6.71    1.63   1
  -7  -3  -2  386.33    3.35   1
  -6  -8   4    4.67    1.71   1
  -4  -7   4  477.60    2.35   1
  -4  -6   2    7.43    1.18   1
   1  -4   9    6.42    0.54   1
   3  -1   8  396.31    2.05   1
  -8  -8   3    3.66    2.15   1
  -8  -2  -2  349.33    3.32   1
  -5  -7   3   10.35    1.34   1
   2  -2   6  676.51    1.77   1
  -8  -1  -2    7.15    2.06   1
  -8   0  -2  197.05    2.55   1
  -5  -8   6   95.31    1.74   1
  -1  -4   3   58.95    0.77   1
   2  -1   4 2057.34    2.81   1
  -8  -4  -1   16.88    1.92   1
  -7  -8   4  163.99    2.37   1
  -7  -7   2  311.38    2.97   1
  -7  -4  -1    1.00    1.81   1
  -6  -5   0  110.21    2.22   1
  -4  -5   1    4.24    1.23   1
  -3  -5   2  418.74    2.17   1
   2  -3  10   86.69    1.07   1
   3  -1   7   42.72    1.09   1
   4   0  10    3.45    1.45   1
  -9  -7   2  167.28    2.87   1
  -9  -6   1   28.93    2.15   1
  -9  -5   0  174.80    2.78   1
  -9  -3  -1   37.03    2.01   1
  -8  -7   2   39.69    2.11   1
  -6  -8   5   17.90    1.47   1
  -4  -7   5    0.46    1.28   1
  -4  -4   0  654.38    2.91   1
  -3  -7   7    2.76    0.90   1
  -3  -6   4  110.66    1.47   1
   4   0   9    2.58    1.40   1
  -9  -2  -1   57.94    2.36   1
  -8  -8   4   64.18    2.10   1
  -8  -6   1    2.70    1.97   1
  -8  -5   0   63.51    2.34   1
  -7  -5   0  665.24    4.06   1
  -6  -7   3   30.81    1.67   1
  -2  -6   6  306.66    1.58   1
  -9  -1  -1   18.45    1.74   1
  -8  -3  -1   70.16    2.18   1
  -7  -8   5   34.00    2.14   1
  -9  -7   3    2.11    2.00   1
  -9  -4   0   41.64    2.11   1
  -7  -7   3    4.33    1.84   1
  -7  -3  -1   51.66    2.02   1
  -6  -8   6    6.91    1.36   1
  -2  -4   2 1169.21    2.76   1
  -9  -6   2    2.60    2.04   1
  -9  -5   1   14.04    2.13   1
  -8  -7   3   13.86    1.96   1
  -8  -4   0  388.93    3.70   1
  -8  -2  -1    5.43    1.79   1
  -6  -6   2  160.83    2.37   1
  -3  -7   8   82.96    1.20   1
   3  -2  10   92.81    1.26   1
   3  -1   6  602.83    2.14   1
  -9  -3   0  284.98    3.10   1
  -8  -6   2  213.82    2.97   1
  -8  -1  -1  175.53    2.69   1
  -8   1  -1  100.18    1.96   1
  -7  -8   6   25.22    1.75   1
  -7  -6   2  132.49    2.50   1
  -7  -4   0  171.22    2.59   1
  -6  -8   7   -2.40    1.61   1
  -6  -7   4  316.43    2.78   1
  -6  -5   1   20.40    1.85   1
  -6  -4   0  388.48    3.12   1
  -4  -7   6   32.60    1.22   1
   5   1  10   90.57    1.75   1
  -8  -5   1   96.02    2.45   1
  -8   0  -1    0.87    1.57   1
  -7  -5   1   57.72    2.19   1
  -7  -2  -1  216.66    2.62   1
  -5  -7   5    3.93    1.33   1
  -5  -6   3    1.26    1.76   1
   3  -2   9   -0.40    0.84   1
  -8  -7   4   76.36    2.42   1
  -7  -7   4    3.82    1.91   1
  -3  -7   9    2.28    0.90   1
  -3  -6   5    9.59    1.14   1
  -3  -5   3    8.83    1.27   1
  -2  -6   7   20.42    0.97   1
  -2  -3   1   10.31    0.81   1
  -9  -6   3   72.74    2.45   1
  -9  -5   2  231.51    3.13   1
  -9  -4   1   28.04    2.10   1
  -8  -3   0    3.56    1.88   1
  -7   2  -1   75.17    1.99   1
  -4  -6   4  357.25    2.33   1
  -1  -5   6  265.84    1.28   1
   2  -2   5   22.03    0.65   1
  -8  -6   3    4.46    2.15   1
  -7  -6   3   58.49    2.19   1
  -7  -3   0  848.64    4.57   1
  -7   0  -1   45.18    2.06   1
  -6  -7   5    0.79    1.57   1
  -6  -6   3   51.08    1.94   1
  -5  -7   6  187.62    2.33   1
  -5  -5   2   88.65    2.23   1
   3  -2   8   75.32    1.12   1
  -9  -3   1    4.02    1.96   1
  -8  -7   5   20.42    2.15   1
  -8  -5   2  152.93    2.77   1
  -8  -4   1    3.77    2.01   1
  -8  -2   0  253.23    2.90   1
  -7  -7   5   68.91    2.22   1
  -6  -3   0  260.97    2.86   1
   4  -1   9    0.31    1.10   1
  -9  -6   4   65.10    2.49   1
  -7  -5   2  162.70    2.66   1
  -7  -4   1  294.25    3.05   1
  -6  -5   2  418.56    3.37   1
  -5  -6   4  491.51    3.34   1
  -4  -7   8   36.96    1.49   1
  -9  -5   3   -2.82    2.10   1
  -9  -4   2   40.50    2.16   1
  -9  -2   1  123.94    2.63   1
  -8  -1   0   49.86    2.09   1
  -8   1   0   31.31    2.16   1
  -6  -7   6  168.11    2.40   1
  -6  -4   1  257.21    2.74   1
  -3  -6   6   45.10    1.34   1
  -3  -4   2 1055.95    3.24   1
  -2  -6   8   19.23    1.03   1
  -1  -2   1  545.58    1.50   1
  -9  -1   1   23.20    2.48   1
  -8  -6   4   55.57    2.42   1
  -8  -3   1  173.72    2.65   1
  -8   0   0   85.39    2.19   1
  -7  -7   6    3.89    1.85   1
  -7  -6   4  162.35    2.74   1
  -7  -2   0  200.14    2.71   1
  -6  -6   4    6.40    1.67   1
  -5  -7   7   24.17    1.45   1
  -4  -6   5   33.53    1.38   1
  -4  -5   3    3.78    1.34   1
   0  -5  10   14.09    0.57   1
   4  -1   8   98.73    1.40   1
   5   0   9    5.12    1.37   1
  -8  -5   3  152.53    2.81   1
  -8  -4   2  269.65    3.13   1
  -1  -4   4    4.44    0.70   1
  -9  -5   4    8.68    2.12   1
  -9  -3   2   57.49    2.23   1
  -7  -7   7   63.87    2.19   1
  -7  -5   3  112.36    2.51   1
  -7  -3   1  130.60    2.43   1
  -7  -1   0  148.06    2.62   1
  -6  -7   7   35.55    1.78   1
  -6  -2   0  352.06    2.95   1
  -5  -7   8  123.02    2.16   1
  -5  -5   3   54.75    1.88   1
  -3  -5   4  939.14    3.25   1
  -2  -4   3   22.48    1.03   1
   3  -2   7   29.65    0.98   1
  -9  -4   3   66.75    2.32   1
  -8  -6   5   49.88    2.34   1
  -8  -2   1   65.10    2.19   1
  -7  -4   2  352.49    3.34   1
  -6  -5   3   32.87    1.97   1
  -5  -6   5   24.34    1.64   1
  -4  -4   2  375.75    2.53   1
  -2  -6   9   52.72    1.18   1
  -9  -2   2   34.09    2.08   1
  -7  -6   5   -4.60    1.92   1
  -7   2   0  122.49    2.08   1
  -6  -7   8   -3.91    1.50   1
  -6  -6   5  113.78    2.26   1
  -6  -4   2  115.75    2.35   1
  -6  -3   1   72.25    2.14   1
  -4  -6   6  381.01    2.69   1
  -3  -6   7   27.83    1.29   1
   0  -2   2 4291.49    2.37   1
   1  -2   3   44.27    0.29   1
   2  -3   7    0.50    0.44   1
   4  -1   7   23.51    1.17   1
   6   9   3    0.77    1.48   1
  -9  -5   5   96.77    2.57   1
  -9  -1   2    5.64    1.97   1
  -8  -6   6    6.64    2.07   1
  -8  -5   4  254.75    3.22   1
  -8  -4   3  165.91    3.09   1
  -8  -3   2  247.33    2.94   1
  -8  -1   1   59.63    2.19   1
  -5  -4   2 1571.59    5.20   1
  -1  -5   7   67.21    0.96   1
   3   8   0  439.75    2.62   1
  -9  -4   4   73.43    2.37   1
  -9  -3   3   62.89    2.30   1
  -8   0   1  100.85    2.30   1
  -8   1   1   56.04    1.96   1
  -7  -5   4    1.18    2.43   1
  -7  -2   1   33.61    1.94   1
  -5  -6   6   10.88    1.90   1
  -4  -5   4  238.94    2.16   1
   1   9   0    3.60    0.92   1
   5  10   2   46.56    1.87   1
   7   9   4   93.86    2.07   1
  -7  -6   6  151.78    2.72   1
  -6  -6   6  125.36    2.36   1
  -6  -5   4  786.16    4.47   1
  -5  -5   4  358.71    3.07   1
  -3  -6   8   76.68    1.53   1
   2   9   0  202.75    1.89   1
   5   7   1   45.86    1.62   1
   6   7   2  156.74    2.27   1
  -9  -2   3    6.34    2.06   1
  -8  -5   5    4.27    1.99   1
  -8  -2   2   25.87    1.95   1
  -7  -4   3    5.19    1.99   1
  -7  -3   2   22.98    1.92   1
  -3  -4   3   56.79    1.52   1
  -2  -3   2  457.30    1.87   1
   6   9   2  267.57    2.62   1
   7   8   3    2.94    1.96   1
  -9  -4   5   20.72    2.04   1
  -9  -3   4    7.46    1.99   1
  -8  -4   4    5.10    1.98   1
  -8  -3   3   46.45    2.07   1
  -7  -6   7    6.08    2.00   1
  -7  -1   1  129.65    2.22   1
  -6  -2   1  207.60    2.49   1
  -3  -5   5   10.90    1.12   1
   2   7  -1   55.08    1.36   1
   3   9   0  363.54    2.53   1
   4   8   0  370.67    2.67   1
   4  10   1    1.62    1.24   1
   5   9   1   -0.18    1.31   1
   7   7   3    5.03    1.67   1
  -8  -5   6   20.39    2.06   1
  -8  -1   2   93.72    2.34   1
  -7  -5   5  146.26    2.66   1
  -6  -6   7    8.21    1.78   1
  -6  -4   3  271.70    2.83   1
  -6  -3   2  638.75    3.75   1
  -5  -6   7   29.61    1.64   1
  -4  -4   3  102.13    2.00   1
  -3  -6   9    2.48    1.26   1
   0  -4   6    5.36    0.60   1
   3   3   0  248.97    1.92   1
   4  -2  10    1.19    0.69   1
  -8   0   2   17.81    1.86   1
  -8   1   2   24.33    1.87   1
  -7  -6   8    3.36    1.84   1
  -7   0   1   48.82    1.87   1
  -7   1   1  283.56    3.01   1
  -5  -4   3   17.73    1.70   1
  -4  -6   8   28.67    1.40   1
  -4  -5   5   53.20    1.86   1
  -2  -2   1    2.79    0.78   1
   1   8  -1    0.67    1.13   1
   3  -2   6  111.25    1.04   1
   8   7   4  355.84    3.45   1
   8   8   4  158.46    2.50   1
  -8  -5   7   28.75    2.48   1
  -8  -4   5   75.25    2.28   1
  -8  -2   3  123.99    2.44   1
  -7  -4   4  158.79    2.60   1
  -7  -3   3  144.19    2.72   1
  -7  -2   2  336.80    2.97   1
  -6  -6   8  107.23    2.34   1
  -5  -6   8   14.89    1.57   1
  -5  -5   5   38.19    1.78   1
  -5  -3   2  100.34    2.06   1
  -3  -6  10   57.58    1.51   1
  -2  -4   4  835.75    2.60   1
  -1  -5   8   41.42    0.99   1
   2   8  -1   93.09    1.60   1
   3   6  -1    2.14    1.45   1
   6   7   1    0.64    1.96   1
  -8  -3   4   99.64    2.38   1
  -7  -5   6  109.94    2.50   1
  -6  -1   1    8.77    1.55   1
  -4  -6   9    9.82    1.58   1
   0   8  -1   40.13    0.97   1
   4  -2   9    3.03    0.78   1
   6   9   1   32.90    1.61   1
   7   7   2  222.05    2.56   1
   7   9   2   14.72    1.67   1
  -8  -1   3   15.00    1.97   1
  -7  -1   2    2.62    2.11   1
  -6  -4   4   90.49    2.23   1
  -5  -6   9   24.98    1.61   1
  -3  -5   6  333.07    2.30   1
   5   6   0  162.04    2.14   1
   6   6   1    3.19    1.64   1
   8   8   3    7.02    1.71   1
  -8  -4   6    9.08    1.92   1
  -8   0   3  263.21    3.09   1
  -7  -5   7   59.51    2.23   1
  -7  -4   5   14.90    1.89   1
  -6  -3   3   10.62    2.06   1
  -6  -2   2   -3.47    1.66   1
   2  -2   4   52.88    0.60   1
   3   8  -1   66.77    1.57   1
   4  10   0  164.28    2.05   1
   5   9   0  430.60    3.00   1
   7   6   2  345.75    2.97   1
   8   7   3    0.38    1.69   1
  -8  -3   5   20.14    2.01   1
  -8  -2   4    3.04    1.91   1
  -7  -3   4   31.21    1.92   1
  -7  -2   3    5.26    1.76   1
  -7   0   2  279.79    2.84   1
  -5  -5   6  425.04    3.07   1
  -5  -4   4  233.75    2.51   1
  -4  -5   6   13.36    1.47   1
  -3  -4   4    3.71    1.14   1
  -1  -5   9    1.33    0.91   1
  -8  -4   7   40.32    2.04   1
  -7  -5   8   26.37    2.06   1
  -7   1   2   20.59    1.77   1
  -7   2   2  177.29    2.44   1
  -6  -5   7  183.25    2.67   1
  -4  -4   4  940.04    3.65   1
   4   6  -1    4.44    1.33   1
   4   7  -1   -0.88    1.29   1
   8   6   3   25.48    1.87   1
  -8  -3   6   35.46    2.09   1
  -8  -1   4   56.36    2.26   1
  -7  -4   6   60.29    2.14   1
  -6  -4   5   92.94    2.17   1
  -5  -3   3   92.72    1.89   1
  -3  -5   7    0.68    1.32   1
   2   9  -1    1.04    1.09   1
   3   2   0 2055.69    4.19   1
   3   9  -1   37.06    1.42   1
   4  -2   8  125.71    1.10   1
   6   7   0    7.51    1.93   1
   8   8   2   -0.43    1.64   1
  -8  -2   5  147.05    2.62   1
  -8   0   4   20.74    1.98   1
  -7  -1   3  208.97    2.59   1
  -6  -5   8    2.85    1.85   1
  -6  -1   2  533.65    3.16   1
  -5  -2   2 1159.75    4.07   1
  -1  -5  10   22.55    0.91   1
   8   7   2  426.38    3.32   1
  -8  -3   7   54.50    2.21   1
  -7  -4   7   89.63    2.21   1
  -7  -3   5  143.51    2.37   1
  -7  -2   4  193.94    2.55   1
  -6  -5   9   35.05    2.31   1
  -6  -3   4  374.98    2.92   1
  -6  -2   3  301.51    2.60   1
  -5  -4   5  123.43    2.08   1
  -4  -3   3   55.35    1.53   1
  -2  -3   3  153.04    1.41   1
   0  -3   4 1429.99    1.84   1
   1   9  -1   58.97    1.12   1
   6   4   1   95.40    2.03   1
   6   6   0  914.70    4.15   1
   7   6   1   12.59    1.75   1
   9   6   4  172.66    2.58   1
  -8  -2   6   17.62    2.07   1
  -8  -1   5   34.62    2.10   1
  -7   0   3   26.06    1.94   1
  -5  -5   8   38.13    1.81   1
  -3  -5   8   59.05    1.62   1
   1  -4   9    6.69    0.56   1
   5   7  -1    1.75    1.45   1
   5   8  -1    8.02    1.40   1
   6  10   0  126.93    1.93   1
   8   6   2   70.20    2.11   1
   9   7   3    1.21    1.69   1
  -7  -4   8    2.96    1.73   1
  -7  -3   6   72.85    2.10   1
  -7   1   3  166.55    2.48   1
  -7   2   3  182.35    2.48   1
  -6   0   2   65.26    1.83   1
  -5  -5   9   37.63    1.78   1
  -4  -4   5   28.52    1.47   1
  -3  -4   5  124.55    1.76   1
  -2  -5   9   -0.08    1.10   1
   2   6  -2  218.18    1.93   1
   5   6  -1   25.37    1.64   1
   5   9  -1   26.75    1.70   1
   7   8   0   75.29    2.23   1
   8   8   1    5.86    1.63   1
   8   9   1    5.58    1.61   1
  -8  -1   6   35.10    2.16   1
  -7  -2   5   54.31    2.02   1
  -7  -1   4   55.92    2.04   1
  -6  -4   7    1.58    1.68   1
  -6  -3   5  225.66    2.73   1
  -5  -5  10   -0.79    1.59   1
  -5  -4   6    5.72    1.95   1
  -5  -3   4  400.53    2.86   1
  -3  -5   9   32.49    1.54   1
  -2  -5  10   23.27    1.23   1
   0  -4   7   -0.06    0.71   1
   2   7  -2  426.31    2.36   1
   3   3  -1    7.04    1.13   1
   4  10  -1    1.54    1.26   1
   8   7   1   20.77    1.82   1
   9   6   3    3.78    1.73   1
  -7  -3   7    9.57    1.84   1
  -6  -1   3   71.92    1.84   1
  -6   2   2   56.33    1.75   1
  -5  -2   3   90.64    1.76   1
   3   6  -2 1243.10    4.10   1
   3   7  -2    2.77    1.38   1
   5   5  -1    2.95    1.57   1
   8   4   3   10.50    1.65   1
   8   5   2  316.36    2.95   1
   9   4   5    3.42    1.48   1
  -7   0   4   48.13    2.05   1
  -6  -2   4  172.75    2.23   1
   1  -4  10    1.81    0.67   1
   1   7  -2  355.47    1.72   1
   5  10  -1   13.03    1.29   1
   6   9  -1    4.94    1.39   1
   7   6   0   15.61    1.84   1
   8   6   1    4.53    1.78   1
  -7  -3   8   26.14    1.95   1
  -7  -2   6    4.61    1.84   1
  -7  -1   5   51.57    2.07   1
  -7   1   4   31.31    1.95   1
  -7   2   4    0.04    1.69   1
  -6  -3   6    8.69    1.67   1
  -5  -4   7   88.58    1.98   1
  -4  -4   6  195.57    2.10   1
   3   8  -2  412.16    2.41   1
   4   2   0   30.01    1.29   1
   6   6  -1   -0.51    2.09   1
   7   4   1    3.64    1.65   1
   9   5   3   18.06    1.73   1
  -6   0   3  164.73    2.18   1
  -5  -3   5   23.10    1.59   1
  -2  -4   6  393.23    2.10   1
   2   8  -2   44.49    1.28   1
   8   8   0  166.24    2.39   1
   8   9   0   97.57    2.09   1
   9   8   1   19.12    1.71   1
  -7  -2   7  179.51    2.67   1
  -7  -1   6   83.35    2.26   1
  -7   0   5  304.81    3.12   1
  -6  -2   5   74.31    1.93   1
  -6  -1   4   90.25    1.95   1
  -6   1   3  322.27    2.92   1
  -6   3   3  147.66    2.38   1
  -4  -4   7   30.74    1.83   1
  -3  -3   4 1092.42    3.37   1
   7   9  -1    8.94    1.50   1
   8   7   0   99.93    2.19   1
  -7  -2   8    8.46    1.93   1
  -7   1   5    7.40    1.84   1
  -6   2   3   33.65    1.66   1
  -5  -4   9   14.44    1.68   1
  -5  -2   4  133.54    1.86   1
  -5  -1   3  203.80    2.25   1
   4   9  -2  302.95    2.30   1
   5   7  -2   69.68    1.78   1
   5   8  -2  235.36    2.19   1
   7   7  -1    9.66    1.70   1
  -7  -1   7   -1.86    1.85   1
  -7   0   6    6.79    1.82   1
  -6  -3   8   17.81    1.71   1
  -5  -4  10   44.71    1.88   1
  -5  -3   6  309.32    2.49   1
  -4  -4   8  120.19    2.15   1
  -3  -4   7   16.21    1.54   1
  -2  -3   4  149.74    1.29   1
   0  -4   8   72.99    0.93   1
   3   9  -2    2.80    1.06   1
   5   6  -2  704.38    3.55   1
  -7   1   6   25.97    1.97   1
  -6  -3   9   29.15    1.79   1
  -6  -2   6  269.57    2.57   1
  -6  -1   5  221.19    2.45   1
  -6   0   4  265.11    2.62   1
  -4  -3   5  179.65    1.88   1
  -2  -4   7   15.58    1.20   1
   6   8  -2  318.07    2.81   1
   7   6  -1    4.53    1.78   1
   9   6   1    6.01    1.76   1
  -7   0   7   48.60    2.15   1
  -6   1   4    8.97    1.72   1
  -4  -4   9  114.01    1.91   1
   6   2   1   46.49    1.55   1
   6   7  -2  229.88    2.45   1
   6   9  -2   48.44    1.59   1
   8   8  -1    7.44    1.65   1
  -1  -3   2  608.30    2.40   2
   0  -5   7   24.12    1.52   2
   1  -3   4  127.10    1.42   2
   2  -4   9   -3.35    1.19   2
   2   7   0  181.83    2.55   2
   4   9   2   30.00    2.13   2
   5   7   2  213.89    2.43   2
   6   7   3    3.58    1.77   2
  -8  -3   2   56.74    1.11   2
  -6  -5   3   11.51    1.36   2
  -4  -7   8   12.71    1.79   2
  -2  -6   7   12.36    1.67   2
  -1  -6   9   30.01    1.84   2
  -1  -2   1  267.77    1.38   2
   0  -3   3   81.82    1.30   2
   1   9   1   11.50    1.91   2
   2  -4  10   30.88    1.79   2
   2  -3   6  280.95    2.06   2
   3  -3   9    2.54    1.10   2
   5   8   2   71.32    2.17   2
   6   8   3   17.87    1.79   2
  -9  -3   3   13.85    0.97   2
  -7  -6   5    1.53    1.49   2
  -7  -2   1    7.60    0.81   2
  -6  -7   7    4.76    1.68   2
  -5  -6   5    8.99    1.59   2
  -3  -6   6   22.94    1.71   2
  -1  -5   6  147.94    2.33   2
   0  -5   8   63.70    2.09   2
   0  -4   5   18.55    1.50   2
   1   8   0   96.83    2.26   2
   2  -2   4   30.74    0.86   2
   3   9   1   -1.04    1.84   2
   4   8   1    0.97    1.82   2
  -6  -7   8    4.95    1.62   2
  -5  -7   8   35.97    1.98   2
  -3  -5   4  364.64    2.59   2
  -2  -6   8    7.60    1.69   2
  -2  -5   5   24.16    1.62   2
  -2  -4   3    5.08    1.26   2
   1  -4   7   -0.76    1.24   2
   2   8   0   33.26    2.04   2
   3  -3  10   47.03    1.39   2
   3   7   0   20.75    2.01   2
   6   9   3    0.15    1.79   2
   7   7   4   -0.59    1.20   2
   7   8   4  127.96    2.07   2
   8   7   6    1.91    1.19   2
  -9  -4   4   14.98    0.97   2
  -4  -6   6  139.45    2.28   2
  -3  -6   7   18.01    1.73   2
  -2  -6   9   20.34    2.16   2
  -1  -4   4    1.57    1.21   2
   0  -5   9    2.33    1.52   2
   4   9   1    4.90    1.90   2
  -7  -6   6   38.51    1.79   2
  -7  -5   4   -0.67    1.26   2
  -5  -6   6    3.59    1.62   2
  -1  -5   7   36.22    1.67   2
   0  -5  10    7.22    1.64   2
   0   7  -1   13.97    1.85   2
   1   7  -1    2.21    1.81   2
   1   9   0   -4.91    1.82   2
   2  -3   7    5.88    1.29   2
   3   8   0  153.45    2.48   2
   5  10   2   23.43    1.94   2
  -8  -5   5    2.53    1.48   2
  -6  -5   4  236.63    2.24   2
  -4  -6   7    5.02    1.69   2
  -3  -6   8   36.43    1.89   2
   0  -2   2 2263.50    3.51   2
   1  -4   8   72.35    1.63   2
   1  -3   5   11.26    1.31   2
   2   9   0   56.15    2.10   2
   5   8   1   19.95    1.79   2
  -9  -2   3    3.31    0.78   2
  -8  -2   2    5.99    0.89   2
  -7  -6   7    1.72    1.90   2
  -7  -4   3    2.60    1.03   2
  -3  -6   9    2.26    1.70   2
  -3  -5   5    4.46    1.44   2
  -2  -5   6   29.44    1.61   2
  -2  -3   2  190.78    1.51   2
  -1  -5   8   20.30    1.99   2
   0  -4   6    6.84    1.29   2
   1  -4   9    3.71    1.71   2
   2   7  -1   25.20    1.85   2
   3   9   0  110.00    2.41   2
   4   6   0  249.22    2.37   2
   4   7   0  184.55    2.39   2
   5   9   1   -1.00    1.81   2
   6   6   2  192.43    1.91   2
   6   9   2  113.75    2.33   2
  -9  -4   5    1.35    1.11   2
  -6  -6   7    2.04    1.59   2
  -4  -6   8   12.19    1.82   2
   0   8  -1   13.49    1.94   2
   1  -4  10    4.40    1.76   2
   1   8  -1   -2.68    1.78   2
   2  -3   8   26.98    1.56   2
   4   8   0  132.57    2.46   2
   7   7   3    3.88    1.19   2
   7   9   3   10.97    1.63   2
   8   7   5    2.05    0.93   2
  -9  -3   4    0.70    0.96   2
  -8  -3   3    9.10    1.03   2
  -7  -5   5   39.16    1.55   2
  -4  -6   9    0.96    1.74   2
  -4  -5   5   19.98    1.59   2
  -2  -5   7    4.85    1.89   2
  -2  -4   4  367.43    2.32   2
  -1  -5   9    2.06    1.64   2
  -1  -4   5   -0.08    1.25   2
  -1  -3   3   74.02    1.23   2
  -1   8  -1    1.61    1.89   2
   0  -3   4  710.23    2.60   2
   2   8  -1   29.23    1.99   2
   3   3   0  115.78    1.19   2
   3   6  -1   -1.41    1.62   2
   3   7  -1   33.65    1.95   2
   4   9   0    2.80    1.88   2
  -6  -5   5    6.90    1.43   2
  -5  -4   3    1.21    1.17   2
  -1  -5  10   13.25    1.76   2
   0  -4   7    3.27    1.34   2
   0  -1   1   13.25    0.43   2
   0   6  -2  134.24    2.40   2
   1   9  -1   14.72    1.90   2
   2  -3   9   10.14    1.58   2
   2  -2   5   11.38    0.85   2
   3   8  -1   26.05    1.97   2
   7   6   3   -0.92    1.18   2
  -3  -3   2  639.84    2.34   2
  -2  -5   8  173.14    2.30   2
   1  -3   6   35.15    1.23   2
   2  -3  10   49.75    1.81   2
   2   9  -1   -1.22    1.79   2
   3  -2   8   48.25    1.17   2
   4  10   0   42.04    2.10   2
   5   8   0   17.32    1.79   2
   6   8   1    5.06    1.62   2
   6   9   1   13.08    1.77   2
   8   6   5    1.10    0.88   2
  -8  -5   7   10.33    1.40   2
  -7  -5   6   33.34    1.64   2
  -4  -5   6    6.18    1.53   2
  -3  -4   4    5.98    1.28   2
  -2  -5   9    1.19    2.05   2
  -1  -4   6  584.24    2.94   2
   0  -4   8   40.98    1.60   2
   0   7  -2   19.87    2.03   2
   1   7  -2  102.14    2.34   2
   3   9  -1   15.06    1.98   2
   5   3   2  554.66    1.67   2
   5   7   0  309.37    2.64   2
   5   9   0  162.62    2.62   2
   6   7   1    2.37    1.35   2
   7   9   2   13.77    1.56   2
  -8  -4   5   18.57    1.18   2
  -6  -5   6   16.47    1.56   2
  -2  -5  10   12.95    1.72   2
  -2  -4   5   18.39    1.41   2
   0  -4   9   -1.32    1.54   2
   2   6  -2  101.10    2.50   2
   3  -2   9    0.17    1.08   2
   4   7  -1   -0.22    1.66   2
   4   8  -1    4.62    1.86   2
   5   6   0   89.08    1.66   2
   5  10   0    1.31    2.24   2
   7   7   2   99.80    1.77   2
  -9  -2   4    4.94    0.94   2
  -8  -1   2   21.57    0.79   2
  -7  -5   7   14.31    1.57   2
  -7  -3   3   41.08    1.22   2
  -3  -5   8   23.30    1.79   2
  -2   7  -2    0.51    1.75   2
   0  -4  10   53.85    1.85   2
   0  -4  11    3.25    1.66   2
   0  -3   5    6.45    1.35   2
   0   8  -2   20.54    1.99   2
   1  -3   7    7.87    1.24   2
   1   8  -2   35.41    1.96   2
   2   7  -2  143.07    2.43   2
   2   8  -2    8.80    2.36   2
   3  -2  10   55.40    1.43   2
   4   9  -1   -1.57    1.89   2
  -8  -4   6    2.32    1.41   2
  -8  -3   4   25.27    1.21   2
  -7  -5   8    9.57    1.55   2
  -7  -2   2   88.72    1.15   2
  -6  -5   7   65.53    1.82   2
  -5  -5   7    0.83    1.60   2
  -3  -5   9   12.21    1.77   2
  -2  -3   3   72.14    1.21   2
  -1  -4   7    4.38    1.43   2
  -1   8  -2    6.71    1.85   2
   1  -2   4 1177.80    2.78   2
   2  -2   6  405.04    2.07   2
   8   8   3   -0.15    1.10   2
  -8  -2   3   27.25    1.00   2
  -7  -4   5    3.05    1.22   2
  -6  -5   8    1.59    1.56   2
  -4  -5   8   12.53    1.72   2
  -3  -5  10   -2.82    1.72   2
  -1  -3   4 1063.65    3.09   2
  -1  -2   2    5.60    0.71   2
   1  -3   8  196.40    2.20   2
   1   9  -2    3.49    1.91   2
   2   9  -2   72.85    2.26   2
   3   7  -2    1.80    1.85   2
   3   8  -2  164.38    2.66   2
   4  -1  10  139.27    1.59   2
   4  10  -1   -3.84    1.79   2
   6   8   0  167.48    2.31   2
   6   9   0   11.57    1.76   2
   7   5   3   -0.54    0.87   2
  -5  -5   9   21.93    1.75   2
  -4  -5   9    1.80    1.70   2
  -4  -5  10   20.34    1.93   2
  -2  -4   6  171.34    2.03   2
  -1  -4   8  115.65    1.95   2
   0  -2   3  176.17    1.25   2
   1  -3   9    8.25    1.68   2
   3   6  -2  669.09    3.54   2
   3   9  -2    1.37    1.90   2
   4   5  -1    0.42    1.25   2
   5   8  -1   10.49    1.76   2
   5   9  -1   14.03    1.89   2
   6   7   0    4.83    1.68   2
   6  10   0   48.23    2.06   2
   7   6   2  149.16    1.50   2
   7   8   1    1.13    1.40   2
   8   6   4   13.47    0.93   2
   8   7   3    2.21    1.14   2
  -7  -4   6   21.30    1.73   2
  -6  -3   3    5.05    1.00   2
  -1  -4   9    0.49    1.58   2
  -1  -4  10   29.19    1.81   2
  -1  -4  11   11.19    1.67   2
  -1   6  -3    7.12    2.43   2
   0  -3   6  598.66    2.63   2
   0   6  -3   -0.52    2.03   2
   1  -3  10  112.28    1.96   2
   1  -3  11    6.93    1.56   2
   5   7  -1   -1.83    1.55   2
   5  10  -1    7.05    1.91   2
   6   4   2  796.50    2.25   2
  -8  -3   5    5.45    0.94   2
  -7  -3   4    9.57    1.25   2
  -3  -4   6   58.05    1.59   2
  -2  -4   7   10.74    1.46   2
  -1   7  -3    0.33    1.87   2
   0   7  -3    3.85    2.05   2
   1   6  -3   26.02    2.00   2
   1   7  -3    3.18    2.02   2
   2  -2   7    0.33    1.01   2
   3   5  -2  232.91    2.22   2
   4   7  -2  131.77    2.21   2
   4   8  -2   14.78    1.97   2
   4   9  -2  124.39    2.50   2
   7   7   1   10.09    1.21   2
   8   8   2   -2.54    1.39   2
  -6  -4   6   47.65    1.64   2
  -2  -4   8    2.68    1.49   2
   0   8  -3    9.36    1.99   2
   1   8  -3   -1.14    1.88   2
   2   7  -3   -5.17    1.85   2
   2   8  -3    4.21    1.95   2
   4  10  -2   48.62    2.16   2
  -8  -3   6    7.03    1.24   2
  -8   0   2    2.04    0.70   2
  -7  -4   8    1.66    1.41   2
  -4  -4   6   85.26    1.74   2
  -3  -4   7    9.33    1.54   2
  -2  -4   9   39.14    1.76   2
  -2  -4  10   19.35    1.72   2
  -2  -4  11    7.68    1.62   2
  -2  -3   4  100.64    1.39   2
  -1  -3   5   15.45    1.14   2
  -1   8  -3    6.22    1.91   2
   0  -3   7   13.96    1.27   2
   1  -2   5   23.35    0.93   2
   1   9  -3    0.70    1.91   2
   2  -2   8  236.78    1.88   2
   2   6  -3   13.89    1.91   2
   2   9  -3    2.66    1.82   2
   4   6  -2    4.01    1.63   2
   6   8  -1   17.36    1.98   2
   6   9  -1   -1.05    1.68   2
   6  10  -1    0.83    1.74   2
  -8  -2   4    1.14    0.81   2
  -6  -4   7    1.38    1.44   2
  -3  -4   8   77.37    1.86   2
  -2  -2   2 1523.72    2.78   2
   0  -3   8   74.44    1.62   2
   2  -2   9   42.85    1.39   2
   2  -2  10   46.14    1.54   2
   2  -2  11    3.40    1.32   2
   3   2   0 1551.47    2.48   2
   3   3  -1    6.23    0.90   2
   3   7  -3    6.78    1.90   2
   3   8  -3   15.99    1.97   2
   3   9  -3   -3.51    2.41   2
   5   8  -2  120.37    2.30   2
   5   9  -2   38.21    2.04   2
   5  10  -2    8.84    1.87   2
   8   9   1    2.19    1.33   2
  -8  -3   7   12.59    1.15   2
  -8  -1   3    2.02    0.74   2
  -7  -2   3   -1.69    0.74   2
  -6  -4   8   35.41    1.66   2
  -6  -4   9    9.95    1.55   2
  -3  -4   9    0.29    1.60   2
  -3  -4  10   48.84    1.92   2
  -3  -4  11    5.93    1.65   2
   0  -3   9   38.06    1.61   2
   0  -3  10    1.86    1.50   2
   0  -3  11   23.70    1.67   2
   2   5  -3   -1.39    1.65   2
   4   4  -1   22.69    1.10   2
   5   4   0  545.92    2.20   2
   6   3   3   12.41    0.53   2
   6   7  -1   -1.31    1.67   2
   7   5   2  291.88    1.65   2
   7   6   1    8.66    1.20   2
   8   6   3   10.83    0.94   2
  -5  -4   8   22.03    1.61   2
  -5  -4  10   14.35    1.70   2
  -4  -4   8   53.20    1.80   2
  -4  -4   9   46.12    1.85   2
  -4  -4  10   -3.50    1.60   2
  -1  -3   6   34.51    1.31   2
   0  -2   4  223.24    1.53   2
   2   2  -1   -0.67    0.64   2
   3   6  -3    0.29    1.68   2
   4   9  -3    4.04    1.89   2
   5   7  -2   41.74    1.78   2
   8   8   1    3.22    1.45   2
  -8  -2   5   34.06    1.17   2
  -4  -3   4   27.81    1.16   2
  -2  -3   5   10.68    1.17   2
  -1  -3   7   18.24    1.70   2
  -1  -2   3   37.15    0.86   2
   0   7  -4    5.97    2.68   2
   1  -2   6  300.65    1.79   2
   3  -1   8  247.24    1.84   2
   3  -1  11   -2.07    1.18   2
   4   5  -2  778.72    3.26   2
   4   8  -3   -3.13    1.82   2
   5   3   1   87.60    0.91   2
   7   7   0  181.04    1.88   2
   7   9  -1    8.84    1.94   2
   9   7   4   64.43    1.14   2
  -6  -3   5   81.58    1.47   2
  -1  -3   8   67.92    1.92   2
  -1  -3  11   -2.18    1.55   2
  -1  -1   1    4.29    0.40   2
  -1   6  -4   60.56    2.03   2
  -1   7  -4   60.43    2.44   2
   0   6  -4  183.56    2.66   2
   0   8  -4   31.42    2.22   2
   1   6  -4   -2.50    2.35   2
   1   7  -4  119.13    2.71   2
   1   8  -4    8.97    2.19   2
   2   8  -4   55.71    2.32   2
   3  -1   9    4.73    1.06   2
   4   7  -3    8.28    1.81   2
   6   9  -2   30.98    1.84   2
   8   5   4  219.68    1.28   2
  -8  -2   6    4.36    1.13   2
  -7  -3   7    2.85    1.20   2
  -7  -2   4   51.62    1.23   2
  -6  -2   3  109.42    1.32   2
  -5  -3   5    6.69    1.45   2
  -3  -3   5    1.75    1.13   2
  -2  -3   6  236.06    1.93   2
  -1  -3   9   36.90    1.60   2
  -1  -3  10   93.03    1.88   2
  -1   5  -4   24.65    1.96   2
   0   5  -4  134.22    2.36   2
   1  -2   7   81.87    1.35   2
   1  -2  11    3.62    1.41   2
   2   7  -4   28.50    2.13   2
   2   9  -4    7.19    2.02   2
   3   5  -3    6.42    1.58   2
   5   6  -2  492.34    2.86   2
   5   9  -3   -2.20    1.85   2
   6   4   1   52.20    1.01   2
   6   6  -1    1.34    1.26   2
   6   8  -2  177.25    2.34   2
  -8  -1   4   10.35    0.91   2
  -6  -3   6    7.24    1.24   2
  -2  -3  11   31.69    1.64   2
  -2   6  -4   19.93    1.56   2
  -2   7  -4   26.82    1.97   2
   1  -2   8   23.97    1.30   2
   1  -2   9   36.26    1.43   2
   1  -2  10   13.59    1.36   2
   2   6  -4  278.14    2.93   2
   3   8  -4   79.92    2.33   2
   3   9  -4   30.92    2.14   2
   4   6  -3    5.01    1.71   2
   5   8  -3   -0.54    1.77   2
   7   4   3    0.59    0.64   2
  -8   1   2    5.37    0.65   2
  -6  -3   7   39.26    1.53   2
  -3  -3   6  212.39    1.93   2
  -2  -3   7   23.98    1.43   2
  -2  -3   8  150.52    1.95   2
  -2  -3   9   11.08    1.54   2
  -2  -3  10   39.85    1.68   2
  -2   5  -4  129.47    1.81   2
   0  -2   5   32.02    1.01   2
   1   5  -4  391.10    2.99   2
   3   7  -4  161.99    2.58   2
   6   7  -2  147.01    2.02   2
   7   6   0    8.16    1.29   2
   8   6   2   30.81    1.07   2
   8   8   0   87.53    1.61   2
   9   7   3   -0.25    0.91   2
  -8   0   3   56.08    0.99   2
  -7  -2   5   10.26    1.18   2
  -6  -3   8    5.69    1.41   2
  -6  -3   9   11.69    1.48   2
  -5  -3  10    6.03    1.51   2
  -4  -3   6    8.54    1.32   2
  -4  -3  11    9.61    1.57   2
  -3  -3   7  112.96    1.76   2
  -3  -3  10   15.34    1.57   2
  -3  -3  11    3.45    1.53   2
  -2  -2   3   12.22    0.82   2
   0  -2  12    7.12    1.48   2
   1   2  -2    6.47    0.76   2
   2   1   0 1436.39    1.61   2
   4   8  -4    4.50    1.94   2
   4   9  -4   78.34    2.34   2
   5   7  -3    3.21    1.67   2
   7   7  -1    2.51    1.25   2
   7   9  -2   73.77    1.97   2
  -8  -1   5    7.58    0.96   2
  -7  -1   3   59.51    0.98   2
  -5  -3   7   22.96    1.43   2
  -5  -3   8   32.06    1.55   2
  -5  -2   3   46.24    0.98   2
  -4  -3  10   12.63    1.56   2
  -3  -3   8    7.96    1.48   2
  -3  -3   9   39.30    1.66   2
  -3   6  -4   24.01    1.57   2
  -1  -2   4  737.37    2.21   2
   0  -2   6  110.10    1.51   2
   0  -2  11    3.63    1.46   2
   1   3  -3   92.02    1.36   2
   2  -1  11    0.52    1.56   2
   2   5  -4   -0.91    1.70   2
   3   6  -4   73.90    2.17   2
   6   9  -3    7.95    1.72   2
   7   5   1    1.84    0.75   2
   8   9  -1    4.53    1.39   2
  -7  -2   6    1.08    1.02   2
  -1  -2  12    4.42    1.53   2
   0  -2  10   56.11    1.64   2
   0   7  -5    7.80    2.04   2
   0   8  -5    2.66    2.02   2
   1   7  -5    4.86    2.11   2
   1   8  -5    0.92    2.31   2
   2  -1   6  215.63    1.41   2
   2   8  -5    4.16    2.06   2
   4   4  -2  228.61    1.77   2
   4   7  -4  304.91    3.00   2
   5   4  -1   14.35    1.17   2
   5   5  -2   47.18    1.37   2
   5   9  -4    6.27    1.88   2
   6   8  -3   18.00    1.67   2
   7   8  -2    9.36    1.52   2
  -8  -1   6    4.36    0.86   2
  -7  -2   7   50.45    1.34   2
  -7  -2   8    2.92    1.23   2
  -1   7  -5    1.08    2.02   2
   0  -2   7   46.65    1.27   2
   0  -2   8  163.94    1.80   2
   0  -2   9    2.57    1.25   2
   0   6  -5    7.02    1.70   2
   1   4  -4    1.94    1.34   2
   2  -1  10   59.51    1.43   2
   2   7  -5    2.21    2.06   2
   3   3  -2  877.18    2.60   2
   3   4  -3   29.85    1.33   2
   3   9  -5   -5.52    2.01   2
   4   3  -1    0.60    0.78   2
   4   5  -3    1.93    1.52   2
   5   6  -3   -0.04    1.50   2
   5   8  -4   86.55    2.23   2
   6   5  -1   14.54    1.32   2
   8   5   3   13.02    0.76   2
   9   8   1    6.88    1.00   2
  -8   0   4    1.30    0.81   2
  -6  -2   5   24.78    1.12   2
  -2  -2  12   11.00    1.53   2
  -1  -2   5   13.11    0.97   2
  -1  -2  11   26.27    1.61   2
  -1   6  -5    7.93    1.55   2
   1  -1  12   21.87    1.82   2
   1   1  -1    6.02    0.50   2
   1   6  -5    0.11    1.87   2
   2  -1   8   26.17    1.14   2
   3   8  -5    0.93    2.01   2
   8   8  -1    1.22    1.25   2
   9   6   4   96.46    1.00   2
   9   7   2   -0.24    0.93   2
  -7  -1   4   13.84    0.96   2
  -5  -2   4   56.23    1.12   2
  -2  -2   4  715.22    2.22   2
  -2   7  -5   -2.67    1.72   2
  -1  -2  10   -0.80    1.40   2
   2   6  -5   11.95    1.94   2
   3   7  -5    0.16    2.03   2
   4   6  -4  201.99    2.46   2
   4   9  -5   -2.27    1.89   2
   6   7  -3   12.53    1.55   2
   6   9  -4   71.61    2.18   2
   7   6  -1    3.12    1.35   2
   7   9  -3    2.55    1.64   2
   8   9  -2    2.61    1.74   2
  -6  -2   7   11.08    1.26   2
  -6  -2   8    0.36    1.26   2
  -4  -2  11   21.89    1.61   2
  -3  -2  11   21.78    1.59   2
  -2  -2  11    5.01    1.48   2
  -2   6  -5    6.97    1.35   2
  -1  -2   6  308.68    1.85   2
  -1  -2   9   41.42    1.51   2
  -1   5  -5   -0.72    1.35   2
   0   5  -5   16.42    1.58   2
   1  -1  11   36.85    1.53   2
   2   3  -3   91.51    1.30   2
   4   8  -5    1.45    1.99   2
   5   3   0  254.07    1.33   2
   5   7  -4    1.87    1.73   2
   6   3   2   16.01    0.59   2
   6   4   0  216.29    1.46   2
   7   7  -2  154.68    1.94   2
  -7  -1   5   19.66    1.10   2
  -5  -2   5   93.77    1.35   2
  -5  -2   9   26.95    1.78   2
  -5  -2  10    5.08    1.41   2
  -2  -2   5   60.62    1.20   2
  -2  -2  10   64.65    1.70   2
  -2   5  -5   -1.56    1.58   2
  -1  -2   7   12.25    1.24   2
  -1  -2   8  332.05    2.23   2
   0  -1  12   13.08    1.79   2
   1   5  -5    1.65    1.64   2
   2   4  -4  504.89    2.72   2
   3   2  -1  125.49    0.98   2
   5   9  -5    1.71    1.89   2
   6   8  -4   -2.31    1.68   2
   7   4   2   83.36    0.91   2
   7   5   0  349.92    1.88   2
   7   8  -3    3.60    1.53   2
   9   8   0   92.10    1.65   2
  -7  -1   6   25.05    1.25   2
  -7  -1   8    2.84    1.36   2
  -6  -1   3   20.67    0.93   2
  -5  -2   6   16.96    1.19   2
  -5  -2   7   27.59    1.37   2
  -5  -2   8   47.32    1.54   2
  -4  -2   5    1.70    1.25   2
  -4  -2  10    4.35    1.47   2
  -3  -2  10   26.57    1.63   2
  -2  -2   9   28.35    1.49   2
   1  -1  10   88.17    1.65   2
   1   8  -6   10.36    2.20   2
   2   2  -2 1691.01    2.89   2
   2   8  -6   56.99    2.53   2
   3   6  -5    9.31    1.89   2
   4   7  -5    3.58    1.92   2
   8   7  -1   14.14    1.18   2
   8   8  -2  122.56    2.07   2
   9   7   1   14.89    1.08   2
  -7  -1   7    0.05    1.01   2
  -4  -2   6  333.10    2.14   2
  -4  -2   9  148.91    1.94   2
  -3  -2   5  202.05    1.56   2
  -3  -2   9   26.47    1.51   2
  -2  -2   6   30.80    1.20   2
  -2  -2   7  107.19    1.57   2
  -2  -2   8    0.73    1.30   2
  -1  -1  12    7.11    1.79   2
   0  -1  11   37.63    1.88   2
   0   7  -6   54.38    2.07   2
   1  -1   5   33.77    0.84   2
   1  -1   9    7.23    1.20   2
   1   7  -6   58.64    2.28   2
   2   0  12   11.52    1.41   2
   2   5  -5   25.38    1.86   2
   2   7  -6    1.89    2.02   2
   3   0   9    5.38    1.05   2
   3   8  -6   -3.18    2.02   2
   5   5  -3   34.80    1.44   2
   5   6  -4  277.99    2.59   2
   5   8  -5   -0.91    1.89   2
   6   6  -3   27.42    1.45   2
   7   9  -4   27.67    2.13   2
   9   6   3    2.72    0.74   2
  -7   0   3    5.09    0.71   2
  -3  -2   6  269.97    1.90   2
  -3  -2   7   25.10    1.37   2
  -3  -2   8  157.80    1.84   2
  -1  -1   2 5390.80    3.88   2
  -1   7  -6    6.67    1.58   2
   0  -1   3  221.85    1.01   2
   0   4  -5   18.81    1.32   2
   0   6  -6   11.50    2.06   2
   1  -1   6  253.38    1.54   2
   1  -1   8  336.26    2.01   2
   3   0   8  137.46    1.35   2
   4   4  -3   53.92    1.33   2
   4   5  -4  153.43    2.09   2
   5   4  -2  870.34    2.78   2
   6   5  -2  214.37    1.81   2
   6   7  -4  150.25    2.23   2
   6   9  -5    2.45    1.74   2
   8   5   2  185.52    1.17   2
   8   6   0  242.80    1.66   2
  -6  -1   4   28.30    0.89   2
  -6  -1   9    4.99    1.25   2
  -3   5  -5   14.78    1.30   2
  -2   4  -5   16.10    1.40   2
  -1   6  -6   75.53    2.12   2
   0  -1  10    3.99    1.32   2
   1   3  -4 1275.47    3.42   2
   1   6  -6   96.79    2.22   2
   2   0  11   68.91    1.59   2
   3   4  -4    4.76    1.37   2
   3   7  -6  113.29    2.56   2
   4   2   0   18.19    0.55   2
   4   6  -5   16.77    1.87   2
   4   8  -6  108.49    2.58   2
   5   7  -5   -1.66    1.80   2
   7   6  -2   61.11    1.42   2
   7   7  -3    5.96    1.44   2
   9   8  -1    3.13    1.30   2
  -6  -1   5   98.71    1.45   2
  -6  -1   8    1.32    1.22   2
  -4  -1  11   20.56    1.51   2
  -1  -1  11   14.02    1.47   2
   1   0  12   97.64    1.86   2
   2   6  -6  199.56    2.74   2
   3   3  -3    6.02    1.01   2
   3   5  -5    4.67    1.61   2
   4   3  -2  581.03    2.14   2
   5   2   2  219.36    0.62   2
   6   8  -5   15.36    1.82   2
   7   8  -4   91.55    2.00   2
  -7   0   4   13.87    0.74   2
  -6  -1   6    2.70    1.03   2
  -6  -1   7   58.59    1.40   2
  -3  -1  11   -0.43    1.44   2
  -2  -1  11   28.86    1.62   2
  -2   6  -6    6.07    1.57   2
  -1  -1  10   79.11    1.67   2
   0  -1   9   65.40    1.48   2
   0   1  -2 1679.24    2.15   2
   0   5  -6  181.61    2.14   2
   2   0  10   51.23    1.36   2
   4   7  -6   22.99    2.09   2
   6   4  -1  132.07    1.37   2
   7   5  -1   32.78    1.18   2
   8   7  -2   19.58    1.26   2
   8   8  -3    1.29    1.34   2
   9   6   2  139.93    1.22   2
   9   7   0   45.39    1.26   2
  -7   0   5   82.57    1.11   2
  -7   0   6    0.74    1.09   2
  -7   0   7   16.96    1.04   2
  -4  -1  10   14.50    1.38   2
  -2  -1  10    1.04    1.69   2
  -1   5  -6    2.49    1.34   2
   0  -1   4  872.82    2.03   2
   0  -1   8   10.41    1.19   2
   1   5  -6  156.57    2.22   2
   2   4  -5   19.92    1.52   2
   2   8  -7    4.05    2.17   2
   5   8  -6   54.38    2.21   2
   7   4   1    3.81    0.80   2
  -5  -1   8    5.78    1.23   2
  -4  -1   9    3.59    1.32   2
  -3  -1  10   14.13    1.46   2
  -1  -1   9   11.93    1.32   2
   0  -1   5   11.90    0.85   2
   0  -1   7   20.16    1.08   2
   0   7  -7    1.05    1.79   2
   1   0  11    6.65    1.41   2
   1   7  -7   -2.83    1.82   2
   2   3  -4  130.93    1.54   2
   2   7  -7    0.88    2.00   2
   3   1  11   27.19    1.60   2
   3   8  -7    4.89    2.16   2
   5   3  -1   75.71    1.02   2
   5   5  -4  192.64    2.04   2
   5   6  -5    9.82    1.71   2
   6   6  -4    3.35    1.43   2
   8   6  -1    2.28    0.96   2
  -4   5  -5    1.05    1.15   2
  -3  -1   9   45.56    1.51   2
  -2  -1   9   43.05    1.49   2
  -2   0  12    1.01    1.43   2
  -2   5  -6   91.92    1.57   2
  -1  -1   3    0.64    0.57   2
  -1   0  12    3.76    1.45   2
   0  -1   6  820.83    2.45   2
   2   5  -6   34.21    1.84   2
   4   8  -7   -2.53    2.03   2
   6   3   1  156.87    0.92   2
   6   7  -5   -1.28    1.61   2
   7   6  -3   23.36    1.34   2
   7   7  -4    4.33    1.49   2
  -6   0   8   -1.79    1.42   2
  -5   0  10    6.15    1.31   2
  -4  -1   8   26.07    1.38   2
  -1  -1   8  174.97    1.72   2
   0   0  11   19.41    1.46   2
   0   6  -7    3.19    1.61   2
   1   0  10   22.40    1.36   2
   1   6  -7    5.20    1.80   2
   2   0   8  343.61    1.91   2
   2   1  12   15.58    1.47   2
   3   7  -7    1.75    2.06   2
   4   4  -4  541.86    2.60   2
   5   7  -6  108.54    2.40   2
   6   8  -6   -3.48    1.81   2
   7   8  -5   16.76    1.70   2
   8   8  -4   27.54    1.82   2
   9   7  -1   11.34    1.20   2
  -7   1   3   43.90    0.85   2
  -6   0   3   50.12    0.90   2
  -3  -1   8   13.85    1.25   2
  -3   0  11   32.85    1.94   2
  -2  -1   8   89.95    1.55   2
  -1  -1   4  129.99    1.05   2
  -1  -1   7  121.08    1.48   2
  -1   4  -6  160.81    1.74   2
  -1   6  -7   -0.62    1.43   2
   0   4  -6    1.34    1.28   2
   2   6  -7   15.63    1.91   2
   3   2  -2  286.15    1.31   2
   3   4  -5   74.99    1.71   2
   3   5  -6  200.90    2.41   2
   8   7  -3    5.92    1.25   2
   9   6   1    2.41    0.78   2
  -7   1   4    7.02    0.90   2
  -7   1   5    3.46    0.98   2
  -7   1   6    7.65    1.13   2
  -6   0   4   83.67    1.21   2
  -6   0   6   16.51    1.20   2
  -6   0   7   32.45    1.21   2
  -5   0   9    3.35    1.28   2
  -4   0  10    8.48    1.63   2
  -3  -1   3   16.17    0.73   2
  -3  -1   7  272.60    1.94   2
  -3   5  -6   33.13    1.33   2
  -2  -1   3   97.14    0.89   2
  -2  -1   7   66.74    1.34   2
  -2   0  11    5.68    1.45   2
  -1  -1   5  237.43    1.44   2
  -1  -1   6    2.52    0.93   2
  -1   0  11   47.63    1.63   2
   0   2  -4  187.37    1.34   2
   1   4  -6  648.62    3.12   2
   2   0   7   36.60    0.99   2
   2   2  -3   14.46    0.84   2
   4   7  -7    6.30    2.05   2
   5   8  -7    4.43    1.97   2
   7   5  -2   77.68    1.29   2
  -6   0   5   14.96    0.92   2
  -3  -1   6   46.44    1.24   2
  -2  -1   6  528.20    2.19   2
  -2   4  -6   17.76    1.06   2
  -2   6  -7    3.41    1.54   2
   0   0  10   68.54    1.58   2
   0   5  -7   26.33    1.55   2
   2   0   6  864.62    2.26   2
   3   3  -4  661.99    2.52   2
   3   6  -7   15.18    2.01   2
   4   3  -3   29.62    1.03   2
   6   6  -5   54.70    1.78   2
   6   7  -6   94.62    2.52   2
   7   4   0   95.34    1.14   2
  -5   0   8   16.83    1.30   2
  -3   0  10   10.36    1.40   2
  -2  -1   5  325.56    1.64   2
  -2   0  10   52.91    1.62   2
  -1   0  10    0.37    1.33   2
  -1   5  -7    2.48    1.28   2
   0   1  12   33.49    1.65   2
   1   1  -2 5572.71    3.97   2
   1   5  -7   41.24    1.76   2
   1   7  -8    6.29    1.81   2
   2   1  -1  259.20    0.85   2
   2   4  -6  236.25    2.33   2
   2   7  -8   24.72    2.10   2
   5   5  -5   29.64    1.58   2
   7   6  -4   83.91    1.71   2
   7   7  -5   43.03    1.74   2
   7   8  -6   15.11    1.73   2
   9   7  -2   70.47    1.53   2
  -6   1   8    6.29    1.22   2
  -5   0   7   50.57    1.55   2
  -1   1  12   13.87    1.50   2
   0   0   9    0.77    1.21   2
   1   0   8    7.23    1.03   2
   1   2  -4  871.92    2.41   2
   2   3  -5    7.11    1.26   2
   2   5  -7    8.06    1.72   2
   3   7  -8   51.93    2.27   2
   4   2  -1   20.13    0.58   2
   4   6  -7    5.28    1.89   2
   5   3  -2   63.76    1.14   2
   5   7  -7   12.65    2.03   2
   8   7  -4   35.09    1.43   2
   9   6   0   36.43    1.04   2
  -3   0   9   48.65    1.51   2
  -3   4  -6   62.51    1.23   2
  -2   5  -7    7.62    1.38   2
   0   6  -8    7.23    1.90   2
   1   6  -8  122.65    2.30   2
   4   4  -5   21.59    1.45   2
   5   4  -4  143.62    1.66   2
   6   3   0  155.20    1.07   2
  -7   2   3   50.21    0.99   2
  -7   2   4    2.44    0.90   2
  -6   1   7   27.00    1.22   2
  -5   0   6   33.31    1.14   2
  -5   1   9   11.00    1.31   2
  -4   0   8    5.91    1.22   2
  -4   1  10    8.51    1.33   2
  -2   0   9    7.74    1.36   2
  -1   0   9   91.32    1.57   2
   0   1  11    5.19    1.39   2
   1   0   7   93.70    1.21   2
   2   6  -8    6.97    1.94   2
   3   4  -6   85.87    1.79   2
   3   5  -7   -0.09    1.77   2
   7   5  -3   63.30    1.36   2
   8   6  -3    1.42    1.14   2
  -6   1   6   -0.46    1.00   2
  -5   0   5  114.91    1.31   2
  -4   5  -6    7.30    1.09   2
  -3   0   8  110.61    1.61   2
  -2   1  11   69.04    1.77   2
  -1   1  11   32.81    1.56   2
  -1   4  -7    3.52    1.46   2
  -1   6  -8   46.33    1.62   2
   0   0   8  245.40    1.82   2
   0   3  -6  618.59    2.61   2
   5   2   1   46.21    0.49   2
   6   4  -3  134.80    1.43   2
   6   6  -6   69.56    1.90   2
   7   7  -6    6.18    1.62   2
   9   7  -3   -2.63    1.28   2
  -6   1   5   45.45    1.24   2
  -5   1   8   -1.56    1.22   2
  -2   0   8   55.77    1.44   2
  -1   0   8   80.07    1.44   2
   0   1  -3  238.78    1.05   2
   1   0   6  179.65    1.27   2
   1   3  -6   40.90    1.39   2
   1   4  -7    5.45    1.50   2
   3   2  -3    9.79    0.84   2
   3   3  -5   -0.99    1.44   2
   5   5  -6  244.91    2.41   2
   5   6  -7   18.09    1.87   2
   7   4  -1  153.13    1.18   2
   7   6  -5    1.72    1.44   2
   8   7  -5   13.65    1.68   2
   9   6  -1   13.49    1.06   2
  -6   1   4    1.83    0.79   2
  -4   1   9    6.69    1.28   2
  -3   0   7   -0.50    1.36   2
  -3   5  -7    1.70    1.16   2
  -2   4  -7   -2.10    1.29   2
   0   1  10   25.18    1.43   2
   0   2  12   -1.85    1.45   2
   0   5  -8   59.99    1.77   2
   1   5  -8   22.03    1.72   2
   2   2  -4  865.29    2.43   2
   2   4  -7   11.10    1.58   2
   3   7  -9    0.18    2.02   2
   4   5  -7   71.59    2.02   2
  -5   1   7  110.93    1.57   2
  -2   1  10    1.72    1.40   2
  -1   1  10   37.22    1.50   2
  -1   5  -8   19.96    1.43   2
   1   0   5   10.45    0.71   2
   2   5  -8  213.67    2.55   2
   3   1   0  393.05    0.84   2
   5   3  -3   50.33    1.06   2
   5   4  -5   80.51    1.56   2
   7   5  -4   -0.64    1.45   2
   8   6  -4   22.85    1.57   2
  -4   0   5    2.87    0.88   2
  -4   1   8   27.36    1.58   2
  -3   0   6  237.04    1.88   2
  -2   0   7   80.93    1.35   2
  -1   0   7   62.30    1.24   2
   0   6  -9   -2.47    1.58   2
   1   2  11   10.82    1.81   2
   1   6  -9   27.37    1.87   2
   2   3  -6  284.14    2.10   2
   2   6  -9   29.43    2.01   2
   3   5  -8   39.69    1.97   2
   4   2  -2  327.99    1.38   2
   6   3  -1   37.46    0.88   2
   7   7  -7   28.62    2.17   2
   8   5  -2   74.53    1.34   2
   9   6  -2    6.61    1.13   2
  -6   2   6   11.01    1.06   2
  -5   1   6   33.36    1.16   2
  -5   2   8    7.40    1.55   2
  -2   2  11   22.82    1.59   2
  -2   5  -8   11.64    1.41   2
   0   2  11   71.34    1.77   2
   2   1  -2  144.36    0.90   2
   3   4  -7   10.57    1.67   2
   3   6  -9    2.20    1.90   2
   5   6  -8    8.15    1.91   2
   6   4  -4   53.49    1.33   2
   6   7  -8    3.47    1.79   2
   7   4  -2  182.26    1.51   2
  -6   2   5    6.11    1.13   2
  -4   2   9   39.83    1.53   2
  -3   2  10    0.87    1.38   2
  -3   4  -7   -0.63    1.00   2
  -2   1   9   65.29    1.55   2
  -1   1   9    7.71    1.29   2
   0   1   9  116.88    1.63   2
   0   3  -7   20.59    1.54   2
   0   4  -8   44.29    1.57   2
   1   1  -3    2.43    0.59   2
   1   4  -8  131.16    2.31   2
  -5   1   5   16.27    0.97   2
  -4   1   7   -1.15    1.13   2
  -3   1   8   21.01    1.31   2
  -1   3  -7   -3.05    1.14   2
  -1   4  -8   67.85    1.48   2
   0   0   5  140.00    1.09   2
   0   5  -9    2.54    1.79   2
   1   3  -7   23.56    1.50   2
   1   5  -9   -4.39    1.66   2
   3   2  -4   14.73    0.95   2
   3   3  -6  270.35    2.11   2
   4   3  -5  103.69    1.53   2
   5   2   0  799.49    1.52   2
   8   6  -5   30.31    1.40   2
   9   5   3   17.64    0.42   2
  -6   2   4   21.45    0.90   2
  -5   2   7    8.34    1.19   2
   1   2  10  124.32    1.92   2
   2   2  -5   79.94    1.31   2
   2   4  -8    1.70    1.63   2
   2   5  -9   -1.05    1.78   2
   4   4  -7   17.62    1.62   2
   5   3  -4  248.03    1.69   2
   5   4  -6    2.32    1.38   2
   6   3  -2  392.90    1.75   2
   8   5  -3   67.82    1.27   2
   9   5   2   16.48    0.56   2
   9   6  -3   32.60    1.13   2
  -4   1   6    4.90    1.04   2
  -4   2   8   -0.02    1.29   2
  -3   2   9   76.14    1.69   2
  -2   1   8   49.38    1.38   2
  -2   3  -7    3.17    0.93   2
  -2   4  -8  132.98    1.74   2
  -1   1   8  179.80    1.80   2
  -1   5  -9    2.13    1.30   2
   0   2  -6  110.38    1.34   2
   0   2  10   20.53    1.50   2
   2   3  -7   26.23    1.56   2
   2   3  11   13.47    1.56   2
   2   6 -10    6.86    1.88   2
   3   5  -9   22.27    1.99   2
   4   2  -3   70.78    0.99   2
   6   4  -5   44.14    1.38   2
   6   6  -8   62.65    2.01   2
   7   4  -3    2.85    0.93   2
   7   6  -7    2.10    1.55   2
   8   4   2  152.04    0.74   2
   9   5   1   18.77    0.71   2
  -6   3   5   27.08    1.27   2
  -5   2   6   39.49    1.49   2
  -1   3  11   44.76    1.73   2
   0   3  11    0.51    1.86   2
   1   3  11   48.07    1.74   2
   3   4  -8  114.30    2.12   2
   3   6 -10   31.90    2.11   2
   5   5  -8   24.61    1.84   2
   5   6  -9   15.48    1.99   2
   8   4   1    5.30    0.64   2
  -2   5  -9    0.24    1.38   2
  -1   0   4  780.48    1.90   2
   3   1  -1  140.03    0.70   2
   4   3  -6   10.68    1.36   2
   5   2  -1   22.44    0.70   2
   8   5  -4  130.44    1.79   2
   8   6  -6    6.12    1.37   2
   9   5   0   87.38    1.07   2
   9   6  -4   39.60    1.46   2
  -5   3   7   64.56    1.57   2
  -4   2   7   89.00    1.56   2
  -3   2   8   45.38    1.69   2
  -2   3  10    0.97    1.46   2
   0   3  -8   88.96    1.60   2
   0   4  -9    1.70    1.47   2
   1   1  -4  134.22    1.06   2
   1   4  -9    1.57    1.60   2
   1   5 -10   13.93    2.10   2
   2   1  -3  117.58    0.95   2
   3   2  -5  255.03    1.70   2
   3   3  -7  149.66    1.94   2
   4   5  -9    5.33    1.90   2
   5   4  -7   64.47    1.76   2
  -5   2   5  123.75    1.41   2
  -4   3   8    5.12    1.33   2
  -4   4  -7    1.64    0.79   2
  -3   3   9    5.68    1.39   2
  -3   4  -8    0.65    1.09   2
  -1   3  -8  186.87    1.80   2
  -1   4  -9    4.35    1.31   2
   0   5 -10    3.49    1.56   2
   1   3  -8   77.68    1.74   2
   2   2  -6   39.65    1.31   2
   2   4  -9   54.37    1.90   2
   2   5 -10   16.91    1.81   2
   4   2  -4  298.58    1.79   2
   7   4  -4   90.06    1.39   2
   7   6  -8   -0.70    1.62   2
   9   5  -1    8.58    0.84   2
  -5   3   6    0.50    1.41   2
   0   0   2  274.41    0.77   2
   0   2  -7   52.16    1.54   2
   2   3  -8  186.03    2.11   2
   3   4  -9    0.89    2.13   2
   3   5 -10   -4.16    1.88   2
   6   5  -8    3.22    1.62   2
   8   4  -1    1.51    0.91   2
  -4   2   6    0.78    1.16   2
  -2   3  -8   23.47    1.11   2
  -2   4  -9   -1.75    1.27   2
  -1   2  -7   83.65    1.27   2
   0   4  11   91.87    2.03   2
   1   2  -7   15.03    1.57   2
   1   4  11   16.33    1.61   2
   2   4  11   68.00    1.91   2
   3   1  -2  554.17    1.48   2
   5   2  -2  657.77    1.85   2
   5   5  -9   21.65    1.88   2
   8   5  -5    0.87    1.18   2
  -5   4  -6    1.91    0.63   2
  -4   3   7    0.73    1.58   2
  -3   2   7   34.54    1.34   2
  -2   3   9   99.30    1.84   2
   2   1  -4  686.63    2.03   2
   3   2  -6  363.64    2.34   2
   3   3  -8    6.23    1.59   2
   4   3  -7  105.86    1.80   2
   5   3  -6  201.33    1.92   2
   6   3  -4  216.89    1.65   2
  -5   3   5   29.93    1.23   2
  -3   3   8   18.28    1.47   2
   0   3  -9   38.80    1.54   2
   0   4 -10   55.32    1.70   2
   1   1  -5  263.75    1.52   2
   1   3  -9   38.03    1.98   2
   1   4 -10   31.40    1.82   2
   2   2  -7  135.32    1.99   2
   2   4 -10   23.07    1.83   2
   4   2  -5    1.25    1.03   2
   6   4  -7    1.99    1.39   2
   7   3   0  473.35    1.44   2
   7   3   1   33.93    0.56   2
   8   4  -2  137.14    1.21   2
  -1   3  -9    6.63    1.46   2
  -1   3   9   11.95    1.46   2
  -1   4 -10    0.53    1.54   2
  -1   4  10    7.05    1.59   2
   5   2  -3   75.00    1.01   2
   6   5  -9   16.24    1.74   2
   7   3  -1   72.55    1.02   2
   8   5  -6   12.78    1.34   2
   9   5  -3    1.46    0.90   2
  -4   4   7   56.16    1.59   2
  -3   3  -8  119.48    1.33   2
   0   2  -8  162.09    1.95   2
   0   4  10    5.19    1.55   2
   2   3  -9   20.30    1.66   2
   3   1  -3   16.98    0.75   2
   3   4 -10   62.00    2.09   2
   5   5 -10    3.03    1.79   2
   6   3  -5  124.13    1.56   2
   8   4  -3   77.78    1.31   2
  -5   4   5   19.12    1.10   2
  -4   3   6   43.19    1.46   2
  -3   4  -9    5.52    0.86   2
  -3   4   8    5.10    1.43   2
  -1   2  -8   19.13    1.18   2
   1   2  -8  367.35    2.36   2
   2   1  -5  389.94    1.78   2
   3   2  -7   31.01    1.46   2
   4   3  -8  127.55    2.00   2
   5   4  -9    8.21    1.68   2
   9   5  -4    6.69    1.20   2
  -2   3  -9    8.69    1.04   2
  -2   4 -10   33.57    1.24   2
   1   4 -11   13.66    1.66   2
   3   3  -9   47.59    1.81   2
   4   4 -10   -2.51    1.72   2
   5   2  -4   83.70    1.16   2
   8   4  -4    0.52    1.16   2
   8   5  -7   11.95    1.36   2
  -2   2  -8  204.41    1.68   2
   0   3 -10    0.03    1.44   2
   0   4 -11    2.98    1.50   2
   0   5  10   45.22    1.86   2
   1   3 -10   99.11    1.92   2
   2   2  -8    3.71    1.37   2
   2   4 -11    0.11    1.70   2
   3   1  -4 1411.27    2.88   2
   6   3  -6    8.90    1.25   2
   7   3  -3   83.04    1.08   2
   7   4  -7   44.18    1.82   2
  -1   3 -10   93.59    1.61   2
   2   3 -10   54.45    1.82   2
   3   4 -11   11.64    1.84   2
   4   3  -9    6.15    1.59   2
   5   2  -5  131.05    1.44   2
   9   5  -5   50.53    1.28   2
  -3   4   7   67.31    1.63   2
   0   1  -7   17.02    1.09   2
   0   2  -9    2.12    1.23   2
   1   2  -9   55.59    1.61   2
   2   1  -6  619.52    2.36   2
   3   2  -8  223.43    2.13   2
   3   3 -10    7.61    1.68   2
   4   2  -7   20.24    1.35   2
   6   4  -9    9.17    1.52   2
   7   3  -4   20.14    1.01   2
   8   4  -5   39.70    1.23   2
  -3   3  -9   -0.46    0.80   2
  -1   2  -9   39.01    1.32   2
   1   1  -7  125.38    1.54   2
   2   2  -9   35.01    1.60   2
   3   1  -5   67.35    1.15   2
   4   1  -2  162.20    1.05   2
   4   1  -1   16.74    0.53   2
   6   3  -7   61.86    1.57   2
   7   4  -8   -2.46    1.67   2
  -4   3  -8   21.95    0.74   2
  -3   2  -8   38.29    0.99   2
  -2   3 -10   45.79    1.22   2
   0   3 -11   18.95    1.86   2
   4   1  -3  346.36    1.55   2
   4   1   0 1417.78    1.57   2
   5   2  -6   25.58    1.22   2
   6   2  -2    0.38    0.80   2
   6   2  -1  117.64    0.89   2
   7   3  -5   71.89    1.30   2
   8   4  -6    9.74    1.18   2
  -2   2  -9   41.09    1.10   2
   2   1  -7   78.42    1.43   2
   2   3 -11   42.55    1.80   2
   3   1  -6   56.64    1.30   2
   4   2  -8    3.34    1.38   2
   4   3 -10   17.11    1.72   2
   5   3  -9    7.60    1.55   2
   6   2  -3  167.35    1.27   2
  -1   1  -8  308.81    2.00   2
  -1   3 -11    8.03    1.30   2
   0   0  -4   11.03    0.66   2
   0   1  -8   10.06    1.18   2
   0   2 -10   60.77    1.62   2
   1   0  -3 1068.52    1.92   2
   1   1  -8  186.07    2.03   2
   1   2 -10   -0.52    1.43   2
   3   2  -9   40.04    1.64   2
   3   3 -11    2.83    1.66   2
   4   1  -4    0.61    0.85   2
   6   2  -4  105.04    1.40   2
   6   2   0  190.96    0.81   2
   6   3  -8    9.51    1.42   2
   7   3  -6   39.27    1.29   2
   8   4  -7   23.50    1.59   2
  -1   2 -10   11.16    1.22   2
   2   2 -10   74.65    1.82   2
   5   2  -7   36.68    1.40   2
  -3   3 -10   37.00    1.00   2
   2   1  -8  103.74    1.65   2
   3   1  -7  341.27    2.14   2
   4   1  -5  138.62    1.35   2
   4   2  -9  196.29    2.16   2
   4   3 -11   15.88    1.75   2
   7   3  -7    2.82    1.46   2
   8   5   5   -0.91    0.78   2
   9   4  -3   38.56    1.10   2
   9   4  -2   18.86    0.82   2
   9   4  -1   16.02    0.75   2
   9   5   3   17.17    0.41   2
  -4   3  -9    2.86    0.89   2
  -3   2  -9   -2.57    0.93   2
  -2   2 -10   33.39    1.38   2
   0   1  -9   59.90    1.46   2
   3   2 -10   39.35    1.78   2
   4   1  -6  124.63    1.76   2
   5   2  -8   77.20    1.66   2
   6   3  -9   27.44    1.57   2
   9   4  -4   39.69    1.04   2
  -1   1  -9    3.72    1.13   2
   0   2 -11    2.82    1.43   2
   1   1  -9   10.58    1.36   2
   1   2 -11   26.38    1.64   2
   6   2  -6  153.43    1.65   2
   8   3  -3   23.63    1.01   2
   9   6   5   -1.63    0.68   2
  -5   3  -7    0.26    0.50   2
  -4   2  -8   73.54    0.93   2
  -1   2 -11    3.91    1.25   2
   2   0  -4  497.64    1.71   2
   2   0  -2 1518.35    2.09   2
   2   1  -9   51.00    1.58   2
   2   2 -11    9.88    1.57   2
   3   1  -8   12.20    1.34   2
   4   2 -10    1.33    1.55   2
   7   3  -8   13.02    1.33   2
   8   3  -4   54.64    1.11   2
  -2   1  -9    1.71    1.18   2
   2   0  -5  371.17    1.70   2
   3   2 -11   28.44    1.73   2
   4   1  -7   86.71    1.52   2
   5   1  -4  569.35    2.22   2
   5   1  -3  118.63    1.21   2
   5   2  -9   38.60    1.60   2
   8   3  -5    8.70    1.00   2
   8   3  -1   94.47    0.92   2
   9   4   0   24.88    0.58   2
  -3   1  -8  174.17    1.30   2
  -3   2 -10   40.86    1.12   2
  -2   2 -11    4.09    1.25   2
   0   0  -7    7.71    1.01   2
   0   1 -10    7.84    1.34   2
   1   1 -10   91.83    1.74   2
   1   2 -12    5.24    1.59   2
   3   1  -9   59.91    1.63   2
   5   1  -5   39.26    1.14   2
   5   1  -2  199.22    1.17   2
  -1   1 -10   76.71    1.51   2
   0   2 -12   14.39    1.45   2
   2   1 -10    6.65    1.48   2
   2   2 -12   21.49    1.68   2
   4   1  -8   40.63    1.47   2
   4   2 -11   30.49    1.74   2
   5   1  -6   32.99    1.43   2
   5   2 -10    7.05    1.49   2
   6   2  -8    8.93    1.34   2
   1   0  -8   85.28    1.74   2
   2   0  -7  100.06    1.45   2
   2   0  -1   18.17    0.35   2
   3   0  -4  117.21    1.14   2
   6   2   1   47.23    0.34   2
   7   2  -5   25.01    1.10   2
   7   2  -4  102.95    1.25   2
   7   2  -3    1.35    0.90   2
   8   3  -7   25.95    1.27   2
  -4   2  -9    1.83    0.71   2
  -3   1  -9    4.70    0.92   2
  -2   1 -10   52.87    1.20   2
   0   1 -11   42.91    1.59   2
   1   1 -11   19.99    1.53   2
   3   0  -5   56.72    1.09   2
   3   0  -3  411.21    1.46   2
   3   1 -10   12.54    1.58   2
   4   1  -9   10.11    1.39   2
   5   1  -7   14.68    1.25   2
   5   1  -1  206.24    0.98   2
   6   2  -9   27.09    1.49   2
   7   2  -6    0.67    1.07   2
   7   2  -2  186.76    1.22   2
  -1   1 -11   38.24    1.41   2
   0   0  -9    0.97    1.50   2
   2   0  -8   68.13    1.52   2
   2   1 -11   38.56    1.69   2
   3   0  -6  328.41    1.93   2
   7   2  -7   91.07    1.78   2
  -1   0  -9  100.05    1.45   2
   1   0  -9  103.60    1.65   2
   3   0  -7    0.88    1.18   2
   3   0  -2  172.61    0.90   2
   3   1 -11   -0.25    1.53   2
   4   1 -10   15.79    1.54   2
   5   1  -8    5.67    1.33   2
   7   7   7    0.53    1.61   2
   8   3   0    0.88    0.51   2
  -2   1 -11   -0.14    1.28   2
   0   1 -12   10.21    1.46   2
   1   1 -12   13.18    1.57   2
   2   0  -9   12.69    1.44   2
   3   0  -8  122.69    1.71   2
   5   1  -9   91.75    2.02   2
   7   2  -8    1.83    1.29   2
  -4   1  -8   42.67    0.74   2
  -4   2 -10   -0.30    0.79   2
  -3   1 -10   14.24    0.84   2
  -2   0  -9    9.26    1.21   2
  -1   1 -12   13.91    1.37   2
   0   0 -10   79.36    1.60   2
   2   1 -12   -2.66    1.51   2
   4   0  -5    0.80    0.98   2
   6   1  -6    0.89    1.10   2
   6   1  -5  158.20    1.55   2
   6   1  -4   51.15    1.04   2
  -1   0 -10   12.84    1.27   2
   2   0 -10   66.64    1.71   2
   3   0  -9   63.99    1.65   2
   4   0  -7  187.28    1.82   2
   4   0  -6   31.81    1.19   2
   4   0  -4  246.62    1.48   2
   4   1 -11   23.11    1.64   2
   6   1  -7   95.38    1.61   2
   6   1  -3   44.30    1.03   2
   8   7   6    1.24    1.34   2
   9   3  -4    2.93    0.96   2
   9   6   4  142.08    1.33   2
   0   0 -11   15.96    1.74   2
   4   0  -3    7.23    0.71   2
   6   1  -8    2.87    1.33   2
   9   3  -3   27.44    1.03   2
  -4   1  -9   -1.54    0.73   2
  -3   1 -11   -1.30    1.04   2
  -2   0 -10   44.24    1.18   2
  -1   0 -11   12.65    1.62   2
   1   0 -11   53.23    1.69   2
   2   0 -11    2.41    1.53   2
   3   0 -10   12.91    1.49   2
   4   0  -8    7.23    1.32   2
   8   2  -6   10.69    1.32   2
   8   2  -5   79.76    1.45   2
  -3   0  -9    4.36    1.00   2
  -1   7   5   12.02    1.54   2
   4   0  -9  115.05    1.83   2
   6   1  -9    7.43    1.36   2
   6   1  -2  309.06    1.38   2
   6   8   7    2.83    2.09   2
   8   2  -4    0.43    1.02   2
  -5   2  -8   78.53    0.71   2
  -2   0 -11   66.54    1.57   2
   0   0 -12    4.85    1.47   2
   1   0 -12    1.51    1.48   2
   3   0 -11   46.83    1.79   2
   4   0  -2  756.08    1.86   2
   5   0  -6   54.28    1.35   2
   5   1   0   48.54    0.50   2
   5   8   7   46.32    2.10   2
   9   3  -2   30.62    0.85   2
  -4   1 -10  104.22    1.14   2
  -3   0 -10   94.11    1.32   2
  -1  -1  -9   41.40    1.49   2
  -1   0 -12   83.37    1.73   2
   0  -1  -9  115.86    1.64   2
   1   8   6  153.03    2.43   2
   5   0  -8   23.46    1.71   2
   5   0  -7   77.86    1.56   2
   5   0  -5  174.80    1.56   2
   7   1  -6   57.49    1.58   2
   7   7   6  252.03    2.40   2
   8   2  -3   68.45    1.08   2
   0  -1 -10   23.49    1.41   2
   2  -1  -9   68.90    1.65   2
   2  -1  -4  808.13    2.24   2
   5   0  -9    2.63    1.70   2
   5   0  -4    0.09    0.89   2
   7   1  -7    4.11    1.15   2
   7   1  -5   34.49    1.13   2
  -2  -1  -9   27.91    1.36   2
  -2   0 -12    7.66    1.15   2
  -1  -1 -10  145.74    1.80   2
   3  -1  -8   24.52    1.70   2
   3  -1  -7  205.09    1.86   2
   3  -1  -6   61.03    1.32   2
   7   1  -4   33.81    1.16   2
  -3   0 -11    1.19    0.87   2
   1  -1 -11   32.85    1.59   2
   3  -1  -9   36.08    1.53   2
   5   0 -10    1.45    1.41   2
   5   0  -3  170.84    1.33   2
   7   2   0  120.29    0.67   2
   7   6   5   -3.26    1.35   2
   7   8   6   27.58    1.73   2
   8   7   5    2.41    1.40   2
  -3   7   1   47.31    1.31   2
  -2  -1 -10  232.23    1.88   2
  -1  -1 -11   56.43    1.55   2
   2  -1 -11   72.11    1.84   2
   6   1  -1    4.30    0.63   2
   7   1  -3  110.58    1.22   2
  -4   0  -9    0.39    0.76   2
   0  -1 -12   37.86    1.67   2
   1  -1 -12   16.49    1.56   2
   3  -1 -10   34.15    1.62   2
   4  -1  -8   39.22    1.79   2
   6   0  -8    2.87    1.29   2
   6   0  -7   55.20    1.47   2
   6   0  -6   26.36    1.21   2
  -4   0 -10    1.90    0.84   2
  -2  -1 -11   13.40    1.16   2
  -1  -1 -12    3.56    1.34   2
  -1   8   3   14.31    1.58   2
   3  -1 -11    2.19    1.50   2
   4  -1  -9   15.58    1.44   2
   4  -1  -6   14.02    1.18   2
   6   0  -5   22.97    1.08   2
   9   3  -1    1.35    0.59   2
   4  -1 -10    9.77    1.49   2
   4  -1  -5  221.17    1.65   2
   6   0  -4  165.48    1.58   2
  -5   1  -8   20.14    0.61   2
  -3  -1 -10    2.71    0.91   2
   0  -2  -9   64.30    1.56   2
   1  -2  -9  222.31    2.13   2
   7   7   5   31.29    1.52   2
   8   1  -6   13.01    1.09   2
   9   2  -4   16.05    1.00   2
  -5   1  -9   -0.43    0.70   2
  -4   0 -11    1.13    0.73   2
  -3  -1 -11   20.20    1.25   2
   0  -2 -10   20.49    1.46   2
   1  -2 -10    5.90    1.47   2
   2  -2  -8   95.24    1.73   2
   4  -1  -4  153.57    1.36   2
   5  -1  -8   -0.61    1.38   2
   5  -1  -7  175.06    2.15   2
   7   1  -2    0.13    0.86   2
   8   1  -5   15.30    0.99   2
   8   5   3   20.53    0.97   2
   9   5   2   22.52    0.83   2
  -1  -2 -10  130.72    1.84   2
   1  -2 -11   48.53    1.70   2
   2  -2 -10   16.82    1.54   2
   2  -2  -9   19.46    1.53   2
   4   9   5    6.57    2.41   2
   5  -1  -9   26.05    1.53   2
   5  -1  -6   53.03    1.36   2
   6   7   5    0.32    1.55   2
   7   0  -7   28.57    1.55   2
   7   8   5   19.38    1.62   2
  -2  -2 -10   -2.48    1.47   2
   0   8   3   36.57    1.75   2
   2  -2 -11   24.16    1.69   2
   5  -1  -5   23.20    1.37   2
   5   9   5   45.48    2.68   2
   6   0  -3   88.36    1.06   2
   6   8   5   22.19    2.27   2
   7   0  -6   -0.29    1.08   2
   8   1  -4   29.86    1.14   2
   8   2  -1   35.24    0.71   2
  -4  -1  -9    0.28    0.87   2
  -2  -2 -11   58.10    1.73   2
  -1  -2 -12    7.88    1.47   2
   2  -2  -5  124.74    1.37   2
   3  -2  -7   38.91    1.43   2
   7   0  -5  155.66    1.73   2
   7   6   4  485.95    2.84   2
   8   7   4  277.89    2.47   2
   9   2  -3    4.51    0.76   2
  -4  -1 -10   63.13    1.12   2
   1   9   3    1.52    1.73   2
   3  -2  -6  200.12    1.82   2
  -4  -1 -11    8.42    0.99   2
  -2  -2 -12   23.58    1.39   2
   3   9   4   30.52    2.08   2
   4  -2  -9   62.17    1.79   2
   4  -2  -8    2.47    1.41   2
   5  -1  -4   86.25    1.26   2
   6  -1  -8    9.96    1.38   2
   6  -1  -7   42.04    1.48   2
  -3  -2 -10   97.37    1.36   2
  -1   8   1   -1.18    1.43   2
   4  -2  -7  117.89    1.79   2
   6  -1  -6    0.59    1.17   2
   7   0  -4   22.89    1.20   2
   8   1  -3   -0.69    0.85   2
  -5   0  -9    1.46    0.69   2
  -5   4  -6    0.65    0.50   2
  -3  -2 -11   11.92    1.10   2
  -2   7   0   15.52    1.28   2
   0  -3 -10   20.44    1.57   2
   0   8   2   -3.40    1.64   2
   1  -3  -9   11.74    1.52   2
   4  -2  -6    8.52    1.26   2
   4   9   4   42.68    2.27   2
   5   0  -1   22.22    0.69   2
   6   0  -2   43.38    0.99   2
   7   7   4   -0.80    1.38   2
  -1  -3 -10    3.61    1.36   2
   0  -3 -11    1.37    1.52   2
   1  -3 -11   48.88    1.83   2
   1  -3 -10   50.24    1.74   2
   1   9   2   37.98    1.95   2
   5   9   4   -1.87    1.94   2
   6  -1  -5   85.92    1.41   2
   7   8   4  183.42    2.43   2
   7   9   4   50.97    2.02   2
  -2  -3 -10   71.18    1.89   2
   2  -3 -10    1.40    1.54   2
   2  -3  -8   -0.62    1.42   2
   4  -2  -5  229.01    1.83   2
   5  -2  -8    7.47    1.44   2
   5  -1  -3   19.83    0.94   2
   6   1   0  355.70    1.02   2
   7   1  -1   74.67    0.90   2
   2  -3  -7   68.00    1.59   2
   3  -3  -9    8.56    1.86   2
   3   9   3   18.93    2.10   2
   5  -2  -7    3.15    1.32   2
   7   0  -3   11.00    0.99   2
   9   2  -2    7.32    0.71   2
  -4  -2 -11    0.98    1.08   2
  -4  -2 -10    3.90    0.84   2
  -3   6  -2   32.71    1.04   2
   3  -3  -8   27.06    1.60   2
   5  -2  -6   67.33    1.51   2
   6  -1  -4    6.32    1.27   2
  -3  -3 -10   38.38    1.53   2
   2   9   2    3.21    1.90   2
   3  -3  -7  181.29    2.02   2
   4  -2  -4  142.43    1.51   2
   4   9   3   30.05    2.17   2
   7  -1  -6    4.39    1.19   2
  -5  -1 -10   45.20    1.12   2
  -4   5  -4   60.85    1.00   2
  -3  -3 -11   23.36    1.29   2
   3  -2  -3  348.62    1.75   2
   5  -2  -5  210.50    2.04   2
   8   1  -2   46.00    0.95   2
  -5  -1  -9   -2.21    0.79   2
  -1   7   0   19.29    1.50   2
   0  -4 -10    7.28    1.57   2
   4  -3  -8    5.41    1.49   2
   5   9   3   37.41    2.08   2
   7  -1  -5    2.65    1.31   2
   7   9   3   13.06    2.10   2
  -2   6  -1    2.01    1.15   2
  -1  -4 -10   36.96    1.67   2
  -1   8  -1    3.17    1.43   2
   1  -4 -10    8.20    1.71   2
   3   9   2   66.29    2.38   2
   4  -3  -7    4.68    1.44   2
   8   0  -4    7.13    1.09   2
   8   5   2  283.25    1.85   2
  -3   6  -3   -0.22    0.93   2
  -2  -4 -10    3.90    1.43   2
   2  -4  -9   34.66    1.79   2
   6  -2  -6   16.12    1.29   2
   6  -1  -3  180.18    1.50   2
   6   8   3   17.96    1.91   2
  -4  -3 -11   50.56    1.43   2
  -4   4  -4   11.72    0.75   2
  -1   6   0  103.01    1.75   2
   2  -4  -8   29.37    1.68   2
   2   9   1    9.36    2.00   2
   5  -2  -4   -2.42    1.11   2
   6   0  -1  178.56    1.21   2
   7   0  -2  171.29    1.43   2
   9   7   2   -0.01    1.30   2
   3   8   2    0.32    2.03   2
   4   9   2   31.08    2.22   2
   6  -2  -5    5.57    1.44   2
   7  -1  -4   18.67    1.32   2
  -3  -4 -11   15.23    1.42   2
  -1   7  -1   17.89    1.49   2
  -1   8  -2    7.86    1.44   2
  -3   5  -3   14.75    1.11   2
  -3   6  -4   40.10    1.28   2
  -2   7  -3   30.63    1.61   2
   0   7   0   98.07    1.99   2
   2   8   1   22.32    2.02   2
   4   8   2  220.57    3.33   2
   4  10   1    2.92    2.00   2
   5   9   2   74.20    2.31   2
   8   0  -3  151.24    1.47   2
   8   9   2  135.01    2.33   2
  -1  -5 -10    3.39    1.97   2
   0   8  -1   12.95    1.70   2
   6   9   2  114.19    2.46   2
   8   8   2   -2.42    1.45   2
   1  -5  -9    9.62    1.66   2
   1   9  -1   15.25    1.90   2
   2   9   0   61.20    2.21   2
   5  10   1    7.75    2.03   2
  -2   0  -9   -0.48    1.36   2
   2   0  -1   18.99    0.23   2
   3   1 -11   -0.58    1.24   2
  -3   0  -8   16.97    1.33   2
   2   1 -12   -0.43    1.48   2
   5   1  -2  167.40    0.90   2
   6   2   0  152.10    1.24   2
   7   3   1    3.20    1.11   2
  -6   3  -5   20.49    1.15   2
  -5   1  -7   -1.20    1.09   2
   1   0 -10    0.05    1.10   2
   8   4   1    0.30    1.16   2
  -6   2  -7   -0.13    1.40   2
  -6   2  -6   89.96    1.68   2
  -4   0  -8   43.98    1.48   2
   8   6   4   14.53    1.76   2
   8   7   5    2.43    1.87   2
  -5   1  -9    2.11    1.17   2
   7   3   0  395.19    2.11   2
  -3   0 -11    1.29    1.42   2
  -1  -1  -8   48.73    1.28   2
   0  -1  -8    4.21    1.23   2
   6   2  -1   49.56    0.87   2
   7   4   2   84.18    1.56   2
   7   8   6    2.11    2.04   2
  -5   0  -8  153.72    1.72   2
  -4   0 -10    1.35    1.32   2
  -2  -1  -9   27.29    1.68   2
  -1  -1  -9   38.55    1.30   2
   0   0 -12    2.04    1.39   2
   8   4   0   82.54    1.43   2
  -6   1  -8   26.62    1.32   2
  -4   0 -11   -0.56    1.40   2
   0  -1  -9  118.64    1.47   2
   1  -1  -7   74.61    0.97   2
   1  -1  -5  281.84    1.12   2
   5   1  -3   87.95    0.60   2
   8   6   3   16.64    1.61   2
   8   7   4  233.23    2.80   2
  -3  -1  -9   17.54    1.41   2
  -2  -1 -10  260.39    2.24   2
  -1  -1 -10  144.52    1.80   2
   1  -1  -8  209.15    1.45   2
   6   3   1  103.45    1.36   2
   7   3  -1   69.49    1.24   2
   8   3  -6   -1.39    0.58   2
   9   4  -5   -1.60    0.79   2
  -5   0 -10   12.92    1.31   2
  -4  -1  -8  121.50    1.74   2
  -3  -1 -10    1.85    1.39   2
   5   1 -10    0.97    0.63   2
   5   3   2  558.80    3.11   2
   7   8   5    4.40    2.01   2
   9   6   1    0.22    1.33   2
  -6   0  -7   39.49    1.28   2
  -4  -1  -9    1.68    1.34   2
  -2  -1 -11   12.49    1.50   2
  -1  -1 -11   59.36    1.57   2
   1  -1  -9    6.34    0.95   2
   5   2   0  713.94    2.12   2
   7   4   1    1.90    1.19   2
   8   5   1   -3.63    1.31   2
   8   8   4  106.31    2.43   2
   9   7   2    1.21    1.55   2
  -4  -1 -10   45.98    1.60   2
   0  -1 -11    6.52    1.26   2
   1  -1 -10   35.95    1.36   2
   1  -1  -4  204.11    0.83   2
   6   4   2 1238.93    3.91   2
   7   7   4    0.13    1.82   2
   8   6   2   44.09    1.75   2
   8   7   3    0.84    1.68   2
  -7   1  -6   48.37    1.37   2
  -4  -1 -11   13.99    1.48   2
  -2  -1 -12   11.95    1.49   2
  -1  -1 -12    2.21    1.40   2
   3   1   0  955.33    1.75   2
   4   0  -7  192.34    0.79   2
   7   5   2  358.63    2.65   2
   7   6   3   -0.16    1.65   2
   9   5  -2  115.62    1.64   2
  -5  -1 -10   36.64    1.53   2
   2  -1  -8   58.06    1.01   2
   2  -1  -7   32.22    0.80   2
   3   0  -3  354.94    0.40   2
   6   3   0  174.12    1.74   2
   6   5   3   -2.71    1.11   2
   6   8   5   -2.31    1.34   2
   7   3  -2    9.69    0.80   2
   8   4  -2  137.98    1.60   2
   2  -1  -6  369.43    1.29   2
   4   0  -6   32.24    0.37   2
   6   9   5   25.52    2.01   2
   7   4   0  104.23    1.54   2
   8   5   0   35.10    1.38   2
   8   8   3    0.67    1.77   2
   9   7   1   17.16    1.59   2
   9   8   2   33.03    1.45   2
  -6  -1  -9    0.96    1.23   2
  -3  -2  -9    5.99    1.35   2
  -2  -2  -9   93.56    1.57   2
   5   1  -4  504.24    1.05   2
   8   6   1    3.54    1.80   2
   8   7   2  287.72    3.02   2
   9   5  -3    2.22    1.13   2
  -4  -2 -10    3.25    1.44   2
  -4  -2  -9   44.03    1.57   2
  -3  -2 -10   84.58    1.69   2
  -2  -2 -10    2.51    1.36   2
  -1  -2  -9   45.39    1.31   2
   2  -1 -10    2.97    1.02   2
   5   3   1  108.95    1.32   2
   5   9   5   50.73    2.18   2
   7   7   3    7.68    1.76   2
  -5  -2  -9   -4.11    1.46   2
  -3  -2 -11   12.28    1.49   2
  -2  -2 -11   60.52    1.66   2
   5   2  -1   19.93    0.74   2
   6   4   1   66.56    1.45   2
   6   8   4    1.91    1.90   2
   8   4  -3   75.35    1.15   2
   9   8   1   10.77    1.65   2
  -7  -1  -8   26.71    1.36   2
  -5  -2 -10   56.10    1.85   2
  -4  -2 -11    2.54    1.45   2
  -1  -2 -11   13.12    1.30   2
   0  -2  -9   60.80    1.46   2
   2  -1  -5    3.64    0.49   2
   3   9   5   45.08    2.14   2
   4   0 -10   13.14    0.77   2
   8   5  -1   40.17    1.30   2
   9   5  -4    2.07    1.08   2
  -2  -2 -12   26.27    1.52   2
   0  -2 -10   19.33    1.40   2
   6   3  -1   36.66    1.02   2
   6   9   4  173.05    2.75   2
   7   4  -1  172.70    1.63   2
   7   8   3   -0.50    1.85   2
   9   6  -2    6.09    1.18   2
  -1  -2 -12    7.70    1.35   2
   1  -1  -3  280.46    0.77   2
   4   2   0   30.17    0.98   2
   6   7   3    5.28    1.82   2
   8   4  -4    1.50    0.95   2
   8   6   0  244.12    2.35   2
   8   7   1   11.77    1.56   2
   9   5  -5   46.01    1.20   2
   0  -2 -11   74.95    1.47   2
   5   8   4  156.07    2.68   2
   5   9   4    5.89    1.83   2
   6   2  -4  100.68    0.97   2
   9   7  -1   12.67    1.47   2
   9   8   0   96.92    2.13   2
   0  -2 -12    0.44    1.41   2
   7   5   0  349.94    2.47   2
   7   6   1    7.72    1.58   2
   8   5  -2   70.86    1.39   2
   9   6  -3   36.85    1.49   2
   1  -2  -9  219.49    1.72   2
   4   8   4   42.01    2.03   2
   4   9   4   45.82    2.13   2
   5   3   0  274.88    1.71   2
   6   4   0  260.53    1.94   2
   6   8   3   24.68    2.02   2
   7   8   2  167.83    2.62   2
   8   8   1   -3.50    1.66   2
  -4  -3 -11   47.55    1.76   2
  -3  -3 -11   20.71    1.54   2
   1  -2 -10    6.47    1.21   2
   1  -2  -8    2.23    0.79   2
   5   4   1    3.54    1.21   2
   5   7   3   41.59    2.36   2
   6   9   3   -0.04    1.84   2
   7   4  -2  179.69    1.58   2
   8   6  -1    2.46    1.34   2
   8   7   0   57.19    1.84   2
   9   7  -2   69.88    1.70   2
   9   8  -1    5.93    1.51   2
  -2  -3 -11   13.83    1.39   2
   1  -2 -11   52.20    1.45   2
   1  -2  -7  142.96    1.24   2
   3  -1  -9   33.15    0.91   2
   3   9   4   26.50    1.99   2
   5   2  -2  594.35    1.88   2
   7   7   1    7.43    2.06   2
   7   9   2   13.40    1.97   2
   9   6  -4   29.81    1.45   2
   3  -1 -10   34.44    0.98   2
   5   1  -5   34.68    0.50   2
   5   8   3   32.44    1.95   2
   6   7   2   98.82    2.30   2
   7   3  -5   73.68    1.11   2
   8   5  -3   60.49    1.34   2
  -1  -3 -11   51.07    1.78   2
  -1  -3 -10    5.03    1.25   2
   3  -1 -11    3.16    0.91   2
   5   9   3   38.67    2.06   2
   7   6   0    7.08    1.48   2
   8   8   0   90.30    2.19   2
   9   7  -3    1.24    1.30   2
   9   8  -2    1.60    1.87   2
   1  -2  -6  332.81    1.50   2
   3  -1  -7  193.50    0.95   2
   4   7   3   54.07    1.97   2
   6   2  -5   33.47    0.78   2
   6   6   1    5.65    1.60   2
   6   8   2  124.01    2.45   2
   6   9   2  138.18    2.63   2
   8   6  -2   92.32    1.72   2
   8   7  -1   13.63    1.62   2
   8   9   0   53.95    2.16   2
   2  -1  -4  835.84    1.26   2
   4   8   3   -0.44    1.80   2
   4   9   3   39.10    2.02   2
   6   4  -1  142.29    1.56   2
   6   5   0   62.29    1.61   2
   7   9   1    5.37    1.92   2
   8   4  -7   18.35    0.85   2
   8   5  -4  119.73    1.71   2
   4   2  -1   25.40    0.94   2
   5   3  -1   79.67    1.36   2
   5   5   1   20.91    1.58   2
   5   7   2  315.87    3.09   2
   7   3  -6   34.18    0.97   2
   7   7   0  203.74    2.51   2
  -4  -4 -11    7.94    1.59   2
   0  -3 -10   18.82    1.46   2
   3   7   3   -3.05    1.66   2
   3   8   3   37.63    2.40   2
   3   9   3   19.87    1.91   2
   5  10   2   23.07    1.98   2
   6   3  -3    4.99    1.02   2
   6   7   1    4.32    1.75   2
   7   5  -2   73.89    1.77   2
   7   6  -1   -0.70    1.73   2
   8   6  -3    6.17    1.59   2
  -3  -4 -11   18.80    1.58   2
   1   9   3   -0.82    1.51   2
   2  -2 -10   16.01    1.16   2
   2   9   3   60.08    2.02   2
   5   8   2   82.22    2.32   2
   5   9   2   73.84    2.28   2
   7   8   0   44.64    2.06   2
   8   7  -2   19.31    1.63   2
   8   9  -1    3.10    1.86   2
   1  -2  -5    3.66    0.67   2
   2  -2  -9   20.00    0.95   2
   4   3   0 1485.20    3.59   2
   6   8   1    3.60    1.91   2
   6   9   1   13.94    2.03   2
   6  10   1    7.57    1.93   2
   7   4  -4   84.38    1.46   2
   7   9   0  106.07    2.50   2
   8   5  -5    1.80    0.99   2
  -2  -4 -11   60.82    1.72   2
   2  -2  -8   94.04    1.18   2
   4   1  -3  339.72    1.13   2
   4   7   2   -2.25    2.15   2
   5   6   1   13.50    1.76   2
   6   2  -6  138.34    1.09   2
   6   6   0  541.49    3.35   2
   8   8  -2  125.98    2.35   2
   4   8   2  255.73    2.91   2
   4   9   2   29.54    2.02   2
   6   4  -2   65.66    1.33   2
   7   7  -1    5.46    1.68   2
   8   6  -4   24.11    1.40   2
   8   7  -3    7.79    1.50   2
   8   9  -2   -1.85    1.82   2
   3  -1  -6   50.34    0.55   2
   5   7   1   23.91    2.01   2
   5  10   1    3.82    1.94   2
   6   7   0    4.06    1.79   2
   7   5  -3   65.55    1.54   2
   7   6  -2   59.62    1.75   2
   7   8  -1    3.34    1.89   2
   8   5  -6   10.06    1.02   2
  -1  -4 -10   28.72    1.74   2
   3   9   2   65.30    2.23   2
   5   8   1   19.24    2.03   2
   5   9   1    2.30    1.90   2
   6   8   0  183.30    2.78   2
   6  10   0   59.75    2.31   2
   7   3  -8   12.53    0.83   2
   7   9  -1    8.07    2.01   2
   8   8  -3    5.05    2.08   2
  -1  -4 -11   17.93    1.43   2
   1  -3 -10   48.76    1.41   2
   2  -2  -7   98.43    0.97   2
   2   9   2   -2.06    1.71   2
   3   7   2  422.76    3.41   2
   4  10   1    3.45    1.86   2
   5   1  -6   30.59    0.61   2
   6   3  -4  194.31    1.53   2
   6   9   0   12.85    2.06   2
   7   4  -5    1.38    1.12   2
   8   6  -5   21.38    1.60   2
   1   9   2   24.86    1.79   2
   5   4  -1   12.42    1.26   2
   6   6  -1    2.18    1.59   2
   7   7  -2  154.78    2.40   2
   8   7  -4   31.79    1.64   2
  -1   8   2   13.93    1.77   2
   2   8   2   94.68    2.39   2
   4   4   0  425.74    2.45   2
   4   9   1    7.72    1.96   2
   5   6   0  103.62    2.17   2
   5  10   0    3.02    1.94   2
   6   2  -7   13.29    0.81   2
   7   6  -3   26.32    1.89   2
   7   8  -2    6.60    1.92   2
   1  -3  -8   65.63    1.24   2
   1   8   2   51.39    1.85   2
   4   7   1    3.80    1.80   2
   4   8   1    2.56    1.85   2
   6   4  -3  129.53    1.58   2
   6   5  -2  212.77    2.14   2
   6   7  -1    2.31    1.77   2
   6  10  -1   -0.31    1.99   2
   7   9  -2   61.76    2.37   2
   8   6  -6    1.42    1.51   2
   8   8  -4   18.00    1.76   2
   3   9   1   -1.79    1.89   2
   4   2  -2  303.58    1.46   2
   5   7   0  363.08    3.27   2
   5   8   0   20.61    2.03   2
   5   9   0  167.43    2.84   2
   6   8  -1   10.68    2.01   2
   7   4  -6   26.24    1.23   2
   8   7  -5    6.75    1.49   2
   1  -2  -4  914.86    1.96   2
   4  10   0   49.71    2.19   2
   7   7  -3    8.78    1.76   2
   1  -3  -7   69.72    1.15   2
   2  -2  -6   56.80    0.81   2
   2   9   1    7.87    1.83   2
   3   8   1   21.94    1.90   2
   4   0  -6   27.45    0.39   2
   5   5  -1    2.30    1.40   2
   5  10  -1   11.45    2.43   2
   6   6  -2   83.50    1.98   2
   7   5  -5   56.51    1.75   2
   7   6  -4   62.78    2.01   2
   7   8  -3    4.93    1.92   2
   7   9  -3    2.27    1.89   2
   0  -4  -9   77.86    1.41   2
   1   9   1    4.31    1.74   2
   3   7   1   -2.85    1.78   2
   4   9   0    0.21    1.94   2
   6   2  -8    4.59    0.79   2
   7   4  -7   37.63    1.31   2
   2   8   1   22.54    2.29   2
   3   2  -1  128.12    1.21   2
   4   6   0  300.42    2.81   2
   4   8   0  145.49    2.66   2
   5   3  -3   49.26    1.32   2
   5   4  -2  840.68    3.21   2
   5   6  -1   18.96    1.80   2
   5   9  -1    6.41    2.08   2
   6   4  -4   51.98    1.54   2
   6   5  -3   12.76    1.45   2
   6   7  -2  147.83    2.52   2
   6   8  -2  153.18    2.77   2
   6   9  -2   25.70    2.21   2
   7   7  -4    1.27    2.14   2
   4   7   0  201.04    2.69   2
   4  10  -1   -0.52    1.88   2
   5   7  -1   -2.70    1.86   2
   5   8  -1   -0.09    1.97   2
   7   8  -4   73.02    2.36   2
   7   9  -4   22.54    2.16   2
  -1   8   1   -3.33    1.81   2
   1   8   1    6.75    1.73   2
   2   7   1   62.60    2.15   2
   3   9   0  104.13    2.48   2
   5  10  -2    4.40    1.99   2
   6   2  -9   21.83    0.86   2
   7   5  -6   37.92    1.42   2
   7   6  -5    0.90    1.46   2
  -1  -5 -10    4.50    1.28   2
   0   8   1   21.51    1.76   2
   1  -3  -6  114.91    1.23   2
   2   0  -2 1430.14    1.24   2
   4   1  -4    1.52    0.57   2
   5   1  -7   13.13    0.67   2
   6   6  -3   23.01    1.69   2
   6   9  -3    9.64    2.14   2
   3  -2 -10    1.87    0.69   2
   3   8   0  154.99    2.60   2
   4   9  -1    2.41    2.02   2
   5   9  -2   33.64    2.26   2
   6   7  -3    9.29    1.88   2
   6   8  -3   17.57    2.09   2
   7   7  -5   26.51    1.86   2
   7   8  -5   13.42    1.98   2
   1   9   0   -3.63    1.85   2
   2   1  -1  225.11    1.00   2
   3   7   0   11.66    2.09   2
   4   8  -1   -3.80    2.05   2
   4  10  -2   36.94    2.21   2
   5   8  -2  119.07    2.69   2
   6   4  -5   40.49    1.50   2
   6   5  -4  318.18    2.58   2
   7   5  -7   11.55    1.27   2
   7   6  -6   53.31    1.77   2
  -2   7   1   -2.78    1.38   2
   0   7   1    8.25    1.96   2
   3   6   0  247.01    2.79   2
   4   3  -2  516.58    2.33   2
   4   7  -1   -2.92    1.97   2
   5   4  -3    5.16    1.51   2
   5   6  -2  496.23    3.46   2
   5   7  -2   31.22    2.14   2
   6   9  -4   55.26    2.92   2
   7   7  -6    6.16    2.13   2
   2  -3  -9  106.64    1.25   2
   2   8   0   25.80    2.06   2
   3  -2  -9   84.26    0.88   2
   3   9  -1   13.15    1.96   2
   4   2  -3   63.29    1.05   2
   4   6  -1    5.41    1.80   2
   5   3  -4  208.59    1.84   2
   6   6  -4    3.61    1.67   2
   6   8  -4    5.60    2.49   2
   7   5  -8    7.29    1.48   2
   7   8  -6    4.87    1.87   2
   1  -4 -10    7.04    1.12   2
   4   9  -2   97.16    2.58   2
   5   9  -3    7.29    2.08   2
   6   7  -4  130.98    2.59   2
   7   6  -7    0.80    1.42   2
   1  -4  -9   89.85    1.41   2
   1   8   0   94.78    2.34   2
   2   7   0  189.24    2.71   2
   2   9  -1   -2.13    1.95   2
   3   8  -1   26.69    2.07   2
   5   5  -3   30.28    1.97   2
   5   8  -3   -0.46    2.03   2
   6   5  -5    3.97    1.49   2
   6   9  -5    0.18    2.06   2
   7   7  -7   23.28    1.85   2
  -1   8   0   13.97    1.72   2
   0   8   0    1.90    1.77   2
   2  -2  -5  111.94    0.82   2
   4   8  -2   18.13    2.18   2
   5   7  -3    1.99    2.41   2
   6   4  -6   60.08    1.45   2
   7   6  -8   -0.66    1.41   2
   2  -3  -8   -0.09    0.82   2
   2   6   0   -0.50    1.81   2
   3   7  -1   26.78    2.02   2
   3   9  -2   -4.50    1.87   2
   4   4  -2  206.18    2.05   2
   5   6  -3   -2.30    1.75   2
   5   9  -4    5.21    2.08   2
   6   6  -5   45.38    1.92   2
   6   7  -5    4.19    1.97   2
   6   8  -5   10.58    2.11   2
  -9  -6  -3    1.91    1.45   2
  -3   7   0   -1.01    1.64   2
   0  -5  -9   28.24    1.46   2
   1  -4  -8    3.37    1.02   2
   2   8  -1   28.42    2.03   2
   4   5  -2  714.72    3.56   2
   4   7  -2  128.26    2.58   2
   4   9  -3    1.01    2.04   2
   5   4  -4  120.79    1.97   2
  -9  -4  -1   39.62    1.69   2
   2   9  -2   54.74    2.31   2
   3   6  -1    1.76    1.74   2
   4   6  -2    5.18    1.89   2
   5   8  -4   64.48    2.44   2
   6   4  -7    1.91    1.42   2
   6   5  -6   16.68    1.51   2
   6   8  -6    1.57    2.06   2
  -9  -7  -4   60.83    1.89   2
  -9  -1   0   27.68    1.14   2
  -2   7   0    0.27    1.58   2
   1   8  -1   -0.89    1.85   2
   3  -2  -8   56.38    0.62   2
   3   2  -2  296.61    1.63   2
   3   8  -2  142.27    2.63   2
   4   8  -3   -2.41    2.01   2
   5   3  -5   10.03    1.26   2
   5   7  -4    2.61    1.97   2
   5   9  -5   -4.43    2.07   2
   6   6  -6   56.34    1.96   2
   6   7  -6   66.28    2.32   2
  -9  -2   0    5.07    1.34   2
  -8  -6  -2   31.37    2.01   2
  -8  -5  -1   -4.73    1.67   2
  -7  -6  -2  164.12    2.24   2
  -7  -5  -1    0.60    1.38   2
   1   9  -2    7.03    1.95   2
   2   7  -1   14.07    1.85   2
   3   9  -3    0.80    1.89   2
   4   3  -3   32.53    1.15   2
   4   9  -4   60.48    2.37   2
   5   1  -9   83.19    1.07   2
   5   5  -4  164.16    2.23   2
   5   6  -4  225.26    2.75   2
  -6  -4   0  171.29    1.90   2
  -1   8  -1    2.87    1.65   2
   1  -4  -7  269.24    1.76   2
   4   7  -3    2.24    2.00   2
   5   8  -5    4.32    2.05   2
   6   4  -8   49.18    1.63   2
   6   5  -7   73.83    1.78   2
   6   7  -7   10.69    1.93   2
  -9  -7  -3    1.64    1.55   2
  -9  -6  -2  124.70    2.05   2
  -9  -5  -1   16.76    1.70   2
  -9  -3   0   91.69    1.73   2
  -7  -7  -3    7.96    1.61   2
  -7  -2   1   12.78    1.21   2
  -3  -3   0  172.52    1.69   2
   2  -3  -7   62.90    0.92   2
   2   8  -2   12.32    1.90   2
   2   9  -3    2.79    1.94   2
   3   7  -2   -4.70    1.81   2
   4   1  -5  130.04    1.03   2
   4   2  -4  248.51    1.57   2
   6   6  -7    2.48    1.61   2
  -8  -4   0  149.79    1.86   2
   1   7  -1   11.44    1.70   2
   2   2  -1   -0.37    0.77   2
   2   6  -1   64.89    2.03   2
   3   8  -3    9.96    1.93   2
   3   9  -4   24.07    2.10   2
   4   4  -3   51.59    1.54   2
   4   5  -3    1.28    1.57   2
   4   6  -3    3.06    1.87   2
   4   8  -4    2.89    2.01   2
   4   9  -5   -2.28    1.93   2
   5   1 -10    0.46    0.78   2
   5   4  -5   67.78    1.59   2
   5   7  -5   -0.95    1.93   2
   6   4  -9   11.05    1.43   2
  -8  -8  -4   85.07    2.14   2
  -7  -8  -4  132.94    2.83   2
  -3   7  -1   -4.17    1.74   2
   1   8  -2   39.54    2.11   2
   1   9  -3    2.21    1.95   2
   3   0  -4   77.89    0.57   2
   3   6  -2  668.07    3.82   2
   5   3  -6  185.11    1.81   2
   5   5  -5   22.41    1.70   2
   5   8  -6   38.10    2.23   2
   6   6  -8   48.89    1.90   2
  -9  -4   0   18.72    1.51   2
  -8  -6  -1    2.80    1.89   2
  -8  -1   1   24.72    1.14   2
   0   7  -1   17.75    1.75   2
   3   5  -2  234.38    2.35   2
   4   7  -4  251.17    2.95   2
   6   5  -9   16.20    1.50   2
  -9  -7  -2   -0.94    1.51   2
  -8  -7  -2  236.65    2.61   2
  -8  -2   1   26.03    1.31   2
  -7  -7  -2  106.54    2.14   2
  -7  -5   0  359.40    2.85   2
  -6  -8  -4    0.72    1.74   2
  -6  -6  -1    5.10    1.61   2
  -1   7  -1   13.85    1.71   2
   0   8  -2   18.25    1.93   2
   2   7  -2  145.07    2.39   2
   2   8  -3    1.22    1.84   2
   2   9  -4   13.93    1.97   2
   3   7  -3   10.19    1.87   2
   3   9  -5    2.43    1.95   2
   4   0  -7  186.61    0.93   2
   4   8  -5   -0.16    1.93   2
   5   7  -6   82.64    2.33   2
   5   8  -7    3.58    1.99   2
  -8  -5   0   36.72    1.50   2
  -6  -7  -2  102.43    2.13   2
  -6  -5   0   62.66    1.73   2
   1   6  -1    3.74    1.55   2
   3   8  -4   70.86    2.27   2
   4   3  -4   26.73    1.38   2
   4   6  -4  177.28    2.51   2
   5   4  -6    3.37    1.31   2
   5   6  -6    0.33    1.82   2
  -8  -3   1   65.03    1.53   2
  -8   0   1   29.98    0.88   2
  -7  -8  -3    2.75    1.68   2
   4   8  -6   82.08    2.73   2
   5   3  -7   20.05    1.34   2
   5   5  -6  195.00    2.36   2
   5   7  -7   14.09    1.99   2
  -9  -5   0   70.83    1.65   2
   1   7  -2  120.86    2.24   2
   1   8  -3    6.90    1.88   2
   2   6  -2  102.18    2.08   2
   2   9  -5   -4.54    1.90   2
   3   6  -3    4.64    1.67   2
   4   4  -4  506.00    2.76   2
   4   5  -4  147.74    2.19   2
   4   7  -5    6.61    1.85   2
  -8  -7  -1   10.13    1.56   2
  -7  -9  -4   47.15    2.34   2
  -6  -9  -5   30.20    1.86   2
  -2  -3   0 1234.48    3.32   2
  -1   8  -3    8.66    2.33   2
   0   8  -3   10.01    1.98   2
   2  -3  -6  194.49    1.10   2
   2   7  -3   -2.53    1.72   2
   2   8  -4   71.02    2.24   2
   3   7  -4  132.71    2.41   2
   3   8  -5    1.72    1.89   2
   4   8  -7    2.58    2.27   2
   5   4  -7   54.61    1.80   2
   5   5  -7    0.56    1.88   2
   5   6  -7   17.29    1.88   2
   5   7  -8   46.91    2.16   2
  -9  -7  -1   19.33    1.63   2
  -8  -8  -2   -0.98    1.57   2
  -8  -4   1    2.07    1.52   2
   0   7  -2   38.73    1.93   2
   3   5  -3   -0.46    1.56   2
   4   6  -5   20.19    1.85   2
   4   7  -6   10.92    1.90   2
   5   6  -8    9.33    2.13   2
  -9  -6   0   28.77    1.53   2
  -9  -3   1    3.80    1.37   2
  -9  -2   1   36.77    1.20   2
  -7  -8  -2  174.11    2.52   2
  -6  -7  -1    3.11    1.67   2
  -6  -6   0  605.59    3.70   2
  -5  -8  -3   28.33    1.84   2
  -4  -6  -1   32.66    1.76   2
  -2   7  -2    0.22    1.64   2
  -1   7  -2  103.35    2.17   2
   1   8  -4   22.22    2.02   2
   2   5  -2  148.27    2.13   2
   3   2  -3    6.65    0.80   2
   3   8  -6   -2.19    1.82   2
   4   1  -6  127.89    1.12   2
   5   3  -8   26.05    1.18   2
  -6  -9  -4  195.19    2.69   2
   1   6  -2  218.21    2.38   2
   1   7  -3    0.58    2.13   2
   2  -4  -9   38.53    0.84   2
   2   8  -5    4.45    1.92   2
   3   4  -3   27.20    1.42   2
   3   6  -4   36.75    1.87   2
   4   5  -5   24.83    1.66   2
   5   4  -8   25.39    1.43   2
   5   5  -8   21.92    1.60   2
   5   6  -9   16.16    1.87   2
  -9  -4   1   14.55    1.46   2
  -8  -5   1   40.03    1.72   2
  -7  -5   1   32.35    1.57   2
  -6  -8  -2  147.18    2.40   2
   0   8  -4   46.02    2.17   2
   2   6  -3    8.72    1.66   2
   2   7  -4   21.50    1.84   2
   3   7  -5   -1.07    1.75   2
   3   8  -7    8.12    1.86   2
   4   3  -5   88.60    1.39   2
   4   4  -5   17.31    1.36   2
   4   6  -6  179.01    2.50   2
   4   7  -7    5.67    1.83   2
   5   3  -9    9.17    1.32   2
  -9  -8  -1   14.65    1.61   2
  -8  -7   0   53.99    2.16   2
  -6  -5   1   13.85    1.51   2
  -6  -2   2   -0.46    1.39   2
  -5  -7  -1   28.06    1.94   2
  -3  -3   1    9.74    1.12   2
   1   8  -5    3.31    1.93   2
   2  -2  -4  136.61    0.67   2
   2   8  -6   38.76    2.14   2
   4   0  -8    7.29    0.70   2
   4   7  -8   17.21    1.87   2
   5   3 -10    6.96    1.32   2
   5   4 -10   17.82    1.65   2
   5   4  -9    7.27    1.27   2
   5   5 -10    1.33    1.45   2
  -9  -7   0   46.01    1.69   2
  -9  -5   1    4.56    1.26   2
  -9  -1   1    9.89    0.85   2
  -8  -9  -2  138.81    2.38   2
  -7  -8  -1   -2.07    1.71   2
  -7  -7   0  226.96    2.52   2
  -4  -8  -3    5.94    1.64   2
   0   6  -2  195.71    2.26   2
   0   7  -3    1.13    1.80   2
   3   5  -4  293.27    2.51   2
   3   7  -6   88.80    2.16   2
   4   5  -6    6.79    1.56   2
  -7  -9  -2   15.17    1.75   2
  -7  -2   2  137.96    1.67   2
  -6  -3   2  371.37    2.53   2
  -5  -5   1    1.58    1.51   2
  -4  -9  -5    0.61    1.51   2
  -2   7  -3   37.92    1.91   2
  -1   7  -3    0.39    1.79   2
   0   8  -5    3.45    1.96   2
   1   7  -4  145.13    2.39   2
   2  -4  -8   30.80    0.78   2
   2   7  -5   -2.47    2.15   2
   2   8  -7    1.49    1.92   2
   3   6  -5    4.93    1.61   2
   4   2  -6  313.17    1.84   2
  -9  -6   1   14.95    1.72   2
  -8  -6   1    1.62    1.41   2
  -7  -3   2   12.27    1.37   2
  -6  -8  -1    4.12    1.72   2
  -2  -4   0   99.81    1.50   2
   1   6  -3   25.24    1.67   2
   1   8  -6   14.03    2.03   2
   2   5  -3    1.06    1.42   2
   2   6  -4  251.48    2.74   2
   3   7  -7   -2.87    1.72   2
   4   4  -6  100.60    1.79   2
   4   6  -8   16.40    1.83   2
  -7  -4   2  150.49    2.01   2
  -5  -3   2   43.49    1.39   2
  -4  -7  -1    3.51    1.63   2
  -2   6  -2   57.44    1.77   2
   0   7  -4   11.26    1.82   2
   4   1  -7   95.08    1.18   2
   4   5  -7   66.75    1.89   2
   4   6  -9    4.34    1.78   2
  -8  -9  -1    3.89    1.60   2
  -8  -3   2   86.97    1.50   2
  -7  -1   2    0.27    0.83   2
  -6  -4   2   54.17    1.60   2
  -1   7  -4  100.38    2.63   2
   1   7  -5   -0.91    1.75   2
   2   7  -6    4.97    1.78   2
   3   6  -6   23.89    1.70   2
   3   7  -8   32.78    1.92   2
   4   0  -9  108.93    1.06   2
  -9  -7   1   11.74    1.83   2
  -8  -7   1   15.04    1.63   2
  -8  -2   2    9.48    1.21   2
  -7  -9  -1    4.85    1.74   2
  -7  -8   0   53.95    1.95   2
  -2   7  -4   46.08    1.99   2
   0   6  -3    0.53    1.57   2
   3   3  -4  606.99    2.46   2
   3   7  -9    1.89    1.73   2
   4   4  -7   12.82    1.44   2
   4   5  -8   17.54    1.67   2
  -8  -5   2   67.33    1.87   2
  -5  -6   1   20.77    1.80   2
  -4   6  -3   -0.77    1.34   2
   0   7  -5    8.88    2.18   2
   1   6  -4    0.52    1.92   2
   2   6  -5   16.44    1.69   2
   2   7  -7    6.85    1.79   2
   3   2  -4   14.24    0.86   2
   4   0 -10    8.82    0.77   2
   4   2  -7   19.15    1.13   2
   4   3  -7  102.40    1.70   2
   4   5 -10   27.26    2.15   2
   4   5  -9    3.55    1.60   2
  -9  -4   2    7.18    1.33   2
  -3   6  -3   -1.27    1.84   2
  -1   6  -3   26.01    1.76   2
   1   7  -6   50.28    2.10   2
   2   5  -4    1.28    1.41   2
   2   7  -8   15.48    1.91   2
   3   5  -6  171.91    2.38   2
   4   4  -8   59.83    1.66   2
  -9  -5   2  108.16    1.84   2
  -9  -3   2   21.29    1.19   2
  -8  -9   0   57.41    1.95   2
  -6  -7   1    6.00    1.77   2
  -2  -6  -1  210.67    2.06   2
  -2   6  -3    3.98    1.54   2
  -2   7  -5    3.02    1.75   2
  -1   7  -5    1.47    1.82   2
   1   5  -3   -0.84    1.33   2
   3   4  -5   69.49    1.52   2
   3   6  -8   36.75    1.80   2
   4   3  -8  119.97    1.80   2
   4   4  -9   59.90    1.90   2
  -8  -8   1    2.06    1.56   2
  -8  -6   2   93.87    1.83   2
  -7  -9   0  104.98    2.17   2
  -7  -6   2   62.48    1.81   2
  -5  -5   2   43.46    1.99   2
   0   6  -4  242.11    2.49   2
   0   7  -6   58.25    2.14   2
   1   7  -7   -0.27    1.88   2
   2   6  -6  156.44    2.21   2
   3   6 -10   25.86    1.87   2
   3   6  -9    2.22    1.68   2
   4   2  -8    4.25    1.13   2
  -7  -8   1    3.58    1.72   2
  -6  -6   2   77.53    1.95   2
  -5  -7   1   -2.89    1.65   2
  -4  -6   1    5.34    1.64   2
  -1   7  -6    4.22    1.81   2
   1   6  -5    4.52    1.59   2
   1   7  -8    4.55    1.91   2
   3   5  -7   -0.36    1.44   2
   4   3  -9    7.01    1.23   2
  -5   0   1   90.24    3.51  -1
   0   5  -1   90.24    3.51   2
  -5   1   1  258.66    3.50  -1
  -1   5  -1  258.66    3.50   2
  -4   3   1   27.77    2.20  -1
  -3   4  -1   27.77    2.20   2
  -3  -7  -7  195.12    1.14  -1
   7   3   7  195.12    1.14   2
  -3   4   1  558.63    3.03  -1
  -4   3  -1  558.63    3.03   2
  -5  -7  -5  139.48    2.08  -1
   7   5   5  139.48    2.08   2
  -5   2   1  370.98    3.93  -1
  -2   5  -1  370.98    3.93   2
  -2  -3  -1  121.79    1.12  -1
   3   2   1  121.79    1.12   2
  -1  -1   0 1639.38    2.20  -1
   1   1   0 1639.38    2.20   2
   3   6  -1   23.84    1.56  -1
  -6  -3   1   23.84    1.56   2
  -8   0   0   88.00    3.61  -1
   0   8   0   88.00    3.61   2
  -6  -3   0  505.85    3.91  -1
   3   6   0  505.85    3.91   2
  -6   0   1  316.89    5.02  -1
   0   6  -1  316.89    5.02   2
  -5  -6  -3   58.71    2.38  -1
   6   5   3   58.71    2.38   2
  -5  -3   0  479.94    3.38  -1
   3   5   0  479.94    3.38   2
  -5  -1   1  397.37    4.00  -1
   1   5  -1  397.37    4.00   2
   3   4  -1   16.76    1.71  -1
  -4  -3   1   16.76    1.71   2
   4   4  -2  523.61    3.06  -1
  -4  -4   2  523.61    3.06   2
  -8   1   0   54.47    3.73  -1
  -1   8   0   54.47    3.73   2
  -6   1   1   18.98    3.44  -1
  -1   6  -1   18.98    3.44   2
  -6   4   0   40.16    2.72  -1
  -4   6   0   40.16    2.72   2
  -5   3   1  140.80    3.56  -1
  -3   5  -1  140.80    3.56   2
  -5   5   0   73.73    2.55  -1
  -5   5   0   73.73    2.55   2
  -4  -5  -2   46.48    1.68  -1
   5   4   2   46.48    1.68   2
  -4  -1   1   36.25    2.20  -1
   1   4  -1   36.25    2.20   2
  -2   0   1   38.63    1.47  -1
   0   2  -1   38.63    1.47   2
  -7   3   0   31.63    3.38  -1
  -3   7   0   31.63    3.38   2
  -6  -1   1   17.09    3.21  -1
   1   6  -1   17.09    3.21   2
  -6   2   1  293.59    3.97  -1
  -2   6  -1  293.59    3.97   2
  -4   4   1   35.34    2.10  -1
  -4   4  -1   35.34    2.10   2
  -3  -1   1  288.07    2.37  -1
   1   3  -1  288.07    2.37   2
  -2  -2   0 1595.65    3.00  -1
   2   2   0 1595.65    3.00   2
  -1   1   1  584.33    1.66  -1
  -1   1  -1  584.33    1.66   2
   0  -5  -7  148.88    1.21  -1
   5   0   7  148.88    1.21   2
   2  -1  -3  117.68    1.57  -1
   1  -2   3  117.68    1.57   2
  -6  -5  -1   24.07    2.35  -1
   5   6   1   24.07    2.35   2
  -6  -2   1  275.13    4.07  -1
   2   6  -1  275.13    4.07   2
  -6   3   1  138.30    4.01  -1
  -3   6  -1  138.30    4.01   2
  -5  -8  -7   86.23    1.63  -1
   8   5   7   86.23    1.63   2
  -5  -2   1   56.61    2.83  -1
   2   5  -1   56.61    2.83   2
  -2   5   1  275.26    1.64  -1
  -5   2  -1  275.26    1.64   2
  -7   1   1  297.14    4.40  -1
  -1   7  -1  297.14    4.40   2
  -7   2   1   32.95    3.30  -1
  -2   7  -1   32.95    3.30   2
  -5   4   1  246.49    3.55  -1
  -4   5  -1  246.49    3.55   2
  -3  -6  -4  418.69    1.57  -1
   6   3   4  418.69    1.57   2
  -3   5   1   87.61    1.70  -1
  -5   3  -1   87.61    1.70   2
   2  -3  -7  107.96    1.87  -1
   3  -2   7  107.96    1.87   2
  -5  -7  -4  179.52    2.00  -1
   7   5   4  179.52    2.00   2
  -5  -5  -1   52.60    2.05  -1
   5   5   1   52.60    2.05   2
  -5  -4   0 1542.05    4.80  -1
   4   5   0 1542.05    4.80   2
  -4  -7  -5   49.88    1.27  -1
   7   4   5   49.88    1.27   2
  -4  -6  -3    3.54    1.33  -1
   6   4   3    3.54    1.33   2
  -4  -2   1   42.50    2.24  -1
   2   4  -1   42.50    2.24   2
  -3  -4  -1   29.98    1.36  -1
   4   3   1   29.98    1.36   2
   1  -4  -7  353.01    2.01  -1
   4  -1   7  353.01    2.01   2
  -5   1   2 1004.41    5.79  -1
  -1   5  -2 1004.41    5.79   2
  -4   1   2   98.97    3.40  -1
  -1   4  -2   98.97    3.40   2
  -4   2   2  583.58    4.27  -1
  -2   4  -2  583.58    4.27   2
   1   2   0 4422.18    3.28  -1
  -2  -1   0 4422.18    3.28   2
   2   2  -1    0.62    1.05  -1
  -2  -2   1    0.62    1.05   2
  -6   1   2   91.88    4.88  -1
  -1   6  -2   91.88    4.88   2
  -5  -6  -2  111.28    2.15  -1
   6   5   2  111.28    2.15   2
  -5   0   2  921.96    5.50  -1
   0   5  -2  921.96    5.50   2
  -5   2   2   92.34    3.15  -1
  -2   5  -2   92.34    3.15   2
  -4   5   1  329.16    2.72  -1
  -5   4  -1  329.16    2.72   2
  -3   2   2  580.65    3.31  -1
  -2   3  -2  580.65    3.31   2
  -1  -5  -5   11.81    0.49  -1
   5   1   5   11.81    0.49   2
   1   5   0  202.82    1.21  -1
  -5  -1   0  202.82    1.21   2
   2   6  -1  209.93    1.79  -1
  -6  -2   1  209.93    1.79   2
  -6   4   1   62.20    3.13  -1
  -4   6  -1   62.20    3.13   2
  -4   0   2 1738.86    5.68  -1
   0   4  -2 1738.86    5.68   2
  -4   3   2   65.37    2.71  -1
  -3   4  -2   65.37    2.71   2
  -3   1   2 2191.18    5.40  -1
  -1   3  -2 2191.18    5.40   2
  -1   5   1  310.14    0.97  -1
  -5   1  -1  310.14    0.97   2
  -6  -1   2  702.22    5.09  -1
   1   6  -2  702.22    5.09   2
  -6   2   2  100.48    3.65  -1
  -2   6  -2  100.48    3.65   2
  -5  -8  -6  359.50    2.16  -1
   8   5   6  359.50    2.16   2
  -5  -1   2  756.86    4.40  -1
   1   5  -2  756.86    4.40   2
  -4  -4   0 1052.77    3.50  -1
   4   4   0 1052.77    3.50   2
  -3   3   2  758.79    3.35  -1
  -3   3  -2  758.79    3.35   2
  -2  -1   1  772.23    2.40  -1
   1   2  -1  772.23    2.40   2
  -1  -6  -9    1.95    1.02  -1
   6   1   9    1.95    1.02   2
   0  -5  -8  203.62    1.56  -1
   5   0   8  203.62    1.56   2
   1   7  -1   58.10    1.21  -1
  -7  -1   1   58.10    1.21   2
  -5   3   2  119.83    3.13  -1
  -3   5  -2  119.83    3.13   2
  -4  -5  -1   15.23    1.67  -1
   5   4   1   15.23    1.67   2
   0  -3  -3    2.38    0.50  -1
   3   0   3    2.38    0.50   2
  -4  -3   1   14.48    2.06  -1
   3   4  -1   14.48    2.06   2
  -4  -1   2  333.34    3.12  -1
   1   4  -2  333.34    3.12   2
  -3   0   2  350.43    2.63  -1
   0   3  -2  350.43    2.63   2
   2   3  -1  105.94    1.37  -1
  -3  -2   1  105.94    1.37   2
   2   5  -1   49.03    1.51  -1
  -5  -2   1   49.03    1.51   2
  -5  -2   2 1288.67    5.21  -1
   2   5  -2 1288.67    5.21   2
  -4   4   2  346.60    3.29  -1
  -4   4  -2  346.60    3.29   2
  -2   2   2 1671.49    3.40  -1
  -2   2  -2 1671.49    3.40   2
   0  -5  -9   42.28    1.46  -1
   5   0   9   42.28    1.46   2
   1   3   0 2247.41    2.49  -1
  -3  -1   0 2247.41    2.49   2
   1   4   0 2213.34    2.75  -1
  -4  -1   0 2213.34    2.75   2
   2   4  -1   17.32    1.49  -1
  -4  -2   1   17.32    1.49   2
  -6   3   2   19.42    2.79  -1
  -3   6  -2   19.42    2.79   2
  -3   4   2  271.54    2.50  -1
  -4   3  -2  271.54    2.50   2
  -3   7   0   51.31    1.26  -1
  -7   3   0   51.31    1.26   2
  -2  -5  -3  262.32    0.90  -1
   5   2   3  262.32    0.90   2
  -2   3   2  717.87    2.28  -1
  -3   2  -2  717.87    2.28   2
   0  -5 -10  171.36    2.14  -1
   5   0  10  171.36    2.14   2
   0   6   0  189.90    1.07  -1
  -6   0   0  189.90    1.07   2
  -5   4   2   49.11    2.58  -1
  -4   5  -2   49.11    2.58   2
  -5  -6  -1   24.36    2.00  -1
   6   5   1   24.36    2.00   2
  -5   1   3   32.86    4.39  -1
  -1   5  -3   32.86    4.39   2
  -4  -7  -4  711.22    2.07  -1
   7   4   4  711.22    2.07   2
  -4  -2   2 1196.16    4.56  -1
   2   4  -2 1196.16    4.56   2
  -3   6   1  149.91    1.53  -1
  -6   3  -1  149.91    1.53   2
  -2   1   2  368.28    1.84  -1
  -1   2  -2  368.28    1.84   2
  -1   0   1  141.40    0.99  -1
   0   1  -1  141.40    0.99   2
   3   3  -3   16.63    1.94  -1
  -3  -3   3   16.63    1.94   2
  -6   4   2  110.72    3.23  -1
  -4   6  -2  110.72    3.23   2
  -5  -8  -5   -0.67    1.20  -1
   8   5   5   -0.67    1.20   2
  -5   0   3  295.86    4.13  -1
   0   5  -3  295.86    4.13   2
  -5   2   3  152.71    3.88  -1
  -2   5  -3  152.71    3.88   2
  -4   6   1   28.47    1.47  -1
  -6   4  -1   28.47    1.47   2
  -3  -1   2 1736.65    4.38  -1
   1   3  -2 1736.65    4.38   2
  -6   2   3   38.08    2.85  -1
  -2   6  -3   38.08    2.85   2
  -4   1   3  332.80    3.53  -1
  -1   4  -3  332.80    3.53   2
  -5  -1   3  189.24    3.60  -1
   1   5  -3  189.24    3.60   2
  -4   0   3   55.87    2.95  -1
   0   4  -3   55.87    2.95   2
  -4   2   3   42.84    2.41  -1
  -2   4  -3   42.84    2.41   2
  -3  -4   0 4574.65    5.39  -1
   4   3   0 4574.65    5.39   2
  -2   4   2  418.95    1.63  -1
  -4   2  -2  418.95    1.63   2
  -2   6   1  191.90    0.98  -1
  -6   2  -1  191.90    0.98   2
   2   6  -2  231.09    1.93  -1
  -6  -2   2  231.09    1.93   2
  -5   3   3   15.90    3.00  -1
  -3   5  -3   15.90    3.00   2
  -4   5   2   92.64    2.08  -1
  -5   4  -2   92.64    2.08   2
   1   6  -1   10.11    1.34  -1
  -6  -1   1   10.11    1.34   2
  -6   3   3  140.01    3.01  -1
  -3   6  -3  140.01    3.01   2
  -5   5   2   63.29    2.31  -1
  -5   5  -2   63.29    2.31   2
  -4   3   3  576.84    3.51  -1
  -3   4  -3  576.84    3.51   2
  -2   0   2 5666.44    5.84  -1
   0   2  -2 5666.44    5.84   2
   0  -4  -6  918.48    2.32  -1
   4   0   6  918.48    2.32   2
   1  -3  -7  127.56    1.82  -1
   3  -1   7  127.56    1.82   2
  -4  -3   2 1526.46    4.55  -1
   3   4  -2 1526.46    4.55   2
  -4  -1   3  616.34    3.71  -1
   1   4  -3  616.34    3.71   2
  -3   5   2  172.93    1.52  -1
  -5   3  -2  172.93    1.52   2
   0   7  -1   58.87    1.22  -1
  -7   0   1   58.87    1.22   2
   2   5  -2  767.75    2.96  -1
  -5  -2   2  767.75    2.96   2
  -3  -2   2  757.04    2.97  -1
   2   3  -2  757.04    2.97   2
  -3   1   3  124.63    2.33  -1
  -1   3  -3  124.63    2.33   2
  -3   2   3  644.31    2.97  -1
  -2   3  -3  644.31    2.97   2
  -2  -4  -1  109.88    0.98  -1
   4   2   1  109.88    0.98   2
   1  -3 -10   87.45    2.51  -1
   3  -1  10   87.45    2.51   2
   2   4  -2 1669.72    3.43  -1
  -4  -2   2 1669.72    3.43   2
  -5   4   3  235.55    3.07  -1
  -4   5  -3  235.55    3.07   2
  -3   0   3  794.71    3.21  -1
   0   3  -3  794.71    3.21   2
  -3   3   3  289.85    2.38  -1
  -3   3  -3  289.85    2.38   2
  -1  -5  -6  514.96    1.56  -1
   5   1   6  514.96    1.56   2
  -4  -2   3  130.33    2.82  -1
   2   4  -3  130.33    2.82   2
  -4   4   3  103.67    2.27  -1
  -4   4  -3  103.67    2.27   2
   1  -2  -5   59.27    1.34  -1
   2  -1   5   59.27    1.34   2
   1  -1  -3  674.21    1.78  -1
   1  -1   3  674.21    1.78   2
  -2  -6  -6  228.27    0.93  -1
   6   2   6  228.27    0.93   2
   0  -4  -9  126.71    2.03  -1
   4   0   9  126.71    2.03   2
   0  -2  -2 1931.14    1.60  -1
   2   0   2 1931.14    1.60   2
   1   0  -2 3591.12    3.24  -1
   0  -1   2 3591.12    3.24   2
   1   5  -1  135.62    1.32  -1
  -5  -1   1  135.62    1.32   2
  -4   1   4  561.91    3.37  -1
  -1   4  -4  561.91    3.37   2
  -4   2   4  232.57    3.12  -1
  -2   4  -4  232.57    3.12   2
  -1  -5  -7   24.36    1.19  -1
   5   1   7   24.36    1.19   2
   0  -3  -4 1673.55    2.35  -1
   3   0   4 1673.55    2.35   2
  -3   4   3  328.40    2.03  -1
  -4   3  -3  328.40    2.03   2
  -2   5   2  498.97    1.23  -1
  -5   2  -2  498.97    1.23   2
  -1  -5  -8   45.47    1.51  -1
   5   1   8   45.47    1.51   2
  -1   2   2 1681.08    2.23  -1
  -2   1  -2 1681.08    2.23   2
   2   3  -3  166.75    1.78  -1
  -3  -2   3  166.75    1.78   2
  -2   2   3  653.49    2.19  -1
  -2   2  -3  653.49    2.19   2
  -1   3   2  703.87    1.33  -1
  -3   1  -2  703.87    1.33   2
   1  -2  -9  332.01    3.05  -1
   2  -1   9  332.01    3.05   2
   1  -2  -7  248.78    2.31  -1
   2  -1   7  248.78    2.31   2
   1   6  -2  636.77    2.25  -1
  -6  -1   2  636.77    2.25   2
  -4   3   4  257.35    2.78  -1
  -3   4  -4  257.35    2.78   2
  -2  -6  -9  161.02    1.83  -1
   6   2   9  161.02    1.83   2
  -2  -6  -7  206.05    1.34  -1
   6   2   7  206.05    1.34   2
  -2   1   3  153.64    1.81  -1
  -1   2  -3  153.64    1.81   2
   1   2  -1  871.05    1.66  -1
  -2  -1   1  871.05    1.66   2
  -4   6   2   37.09    1.24  -1
  -6   4  -2   37.09    1.24   2
  -3  -7  -8  153.53    1.30  -1
   7   3   8  153.53    1.30   2
  -3  -7  -7  172.03    1.06  -1
   7   3   7  172.03    1.06   2
  -2  -6  -8   45.52    1.25  -1
   6   2   8   45.52    1.25   2
   1  -1  -4  377.46    1.70  -1
   1  -1   4  377.46    1.70   2
   1   4  -1   21.58    0.91  -1
  -4  -1   1   21.58    0.91   2
  -4   5   3   51.64    1.68  -1
  -5   4  -3   51.64    1.68   2
  -2   3   3   91.99    1.21  -1
  -3   2  -3   91.99    1.21   2
  -1   1   2 3133.22    3.01  -1
  -1   1  -2 3133.22    3.01   2
   0   5   0 1337.72    1.89  -1
  -5   0   0 1337.72    1.89   2
   1   3  -1  200.70    1.13  -1
  -3  -1   1  200.70    1.13   2
   2   3  -4  239.85    2.08  -1
  -3  -2   4  239.85    2.08   2
  -3   1   4  433.40    2.76  -1
  -1   3  -4  433.40    2.76   2
  -3   2   4  297.79    2.45  -1
  -2   3  -4  297.79    2.45   2
  -2   0   3  228.10    1.82  -1
   0   2  -3  228.10    1.82   2
  -1  -3  -1   14.94    0.38  -1
   3   1   1   14.94    0.38   2
  -1   7  -1  114.02    1.42  -1
  -7   1   1  114.02    1.42   2
   0  -3 -10  165.86    2.63  -1
   3   0  10  165.86    2.63   2
  -3   0   4  873.48    3.38  -1
   0   3  -4  873.48    3.38   2
   0   6  -1  143.38    1.29  -1
  -6   0   1  143.38    1.29   2
  -1  -4 -11   38.42    2.23  -1
   4   1  11   38.42    2.23   2
   1   5  -2 1299.41    2.80  -1
  -5  -1   2 1299.41    2.80   2
  -4   4   4   46.67    2.01  -1
  -4   4  -4   46.67    2.01   2
  -3   3   4  149.46    1.95  -1
  -3   3  -4  149.46    1.95   2
   0  -3  -7  336.22    2.17  -1
   3   0   7  336.22    2.17   2
   0  -3  -6   99.99    1.41  -1
   3   0   6   99.99    1.41   2
   1  -1  -7  186.96    2.26  -1
   1  -1   7  186.96    2.26   2
  -1  -4 -10  148.75    2.32  -1
   4   1  10  148.75    2.32   2
  -3   5   3  264.88    1.44  -1
  -5   3  -3  264.88    1.44   2
  -2  -1   3  243.66    1.75  -1
   1   2  -3  243.66    1.75   2
  -2   4   3  417.11    1.39  -1
  -4   2  -3  417.11    1.39   2
   1   4  -2  226.90    1.49  -1
  -4  -1   2  226.90    1.49   2
   1   5  -3   79.61    1.58  -1
  -5  -1   3   79.61    1.58   2
  -1  -4  -9   70.98    1.89  -1
   4   1   9   70.98    1.89   2
  -1   4   2 1323.52    1.12  -1
  -4   1  -2 1323.52    1.12   2
  -1   6   0  331.45    1.14  -1
  -6   1   0  331.45    1.14   2
   1   2  -2  136.86    1.17  -1
  -2  -1   2  136.86    1.17   2
  -2  -5 -10  189.20    2.35  -1
   5   2  10  189.20    2.35   2
   0  -2  -9  115.06    2.36  -1
   2   0   9  115.06    2.36   2
   0   6  -2  425.54    1.98  -1
  -6   0   2  425.54    1.98   2
   1   3  -2 1814.66    2.75  -1
  -3  -1   2 1814.66    2.75   2
  -3   1   5  498.69    3.03  -1
  -1   3  -5  498.69    3.03   2
  -3   4   4  436.35    2.07  -1
  -4   3  -4  436.35    2.07   2
  -1  -4  -8  539.89    2.41  -1
   4   1   8  539.89    2.41   2
  -1  -4  -4  621.91    1.26  -1
   4   1   4  621.91    1.26   2
  -3   0   5   96.27    2.15  -1
   0   3  -5   96.27    2.15   2
  -3   2   5   51.62    2.08  -1
  -2   3  -5   51.62    2.08   2
  -2   1   4 2486.28    4.19  -1
  -1   2  -4 2486.28    4.19   2
  -2   2   4  258.64    1.89  -1
  -2   2  -4  258.64    1.89   2
   1   4  -3  313.06    1.90  -1
  -4  -1   3  313.06    1.90   2
  -2   7  -1  130.38    1.59  -1
  -7   2   1  130.38    1.59   2
  -1  -4  -5  228.34    1.16  -1
   4   1   5  228.34    1.16   2
  -1  -3 -10    8.94    2.33  -1
   3   1  10    8.94    2.33   2
   1   4  -4    4.74    1.60  -1
  -4  -1   4    4.74    1.60   2
  -2  -4 -11  110.77    2.56  -1
   4   2  11  110.77    2.56   2
   0  -2  -4  487.31    1.48  -1
   2   0   4  487.31    1.48   2
   0  -1  -9  325.36    2.79  -1
   1   0   9  325.36    2.79   2
   0   4   0 1526.58    1.74  -1
  -4   0   0 1526.58    1.74   2
   0   5  -1  137.72    1.11  -1
  -5   0   1  137.72    1.11   2
  -4   5   4   65.35    1.54  -1
  -5   4  -4   65.35    1.54   2
  -2   3   4 1029.40    2.61  -1
  -3   2  -4 1029.40    2.61   2
  -1   5   1  284.35    0.68  -1
  -5   1  -1  284.35    0.68   2
   0  -2  -5  168.86    1.41  -1
   2   0   5  168.86    1.41   2
   1   2  -4 2084.48    3.55  -1
  -2  -1   4 2084.48    3.55   2
   1   3  -4 3393.34    4.67  -1
  -3  -1   4 3393.34    4.67   2
  -4   4   5  216.45    2.25  -1
  -4   4  -5  216.45    2.25   2
  -3   3   5  399.43    2.39  -1
  -3   3  -5  399.43    2.39   2
  -1  -3  -9  254.81    2.49  -1
   3   1   9  254.81    2.49   2
  -1   2   3   10.12    0.89  -1
  -2   1  -3   10.12    0.89   2
  -2  -4 -10    4.38    1.99  -1
   4   2  10    4.38    1.99   2
  -2   7  -2   47.75    1.41  -1
  -7   2   2   47.75    1.41   2
  -1   1   3  698.82    1.71  -1
  -1   1  -3  698.82    1.71   2
  -1   6  -1   38.22    1.13  -1
  -6   1   1   38.22    1.13   2
   0   5  -2  297.54    1.77  -1
  -5   0   2  297.54    1.77   2
  -1  -3  -8  303.77    2.23  -1
   3   1   8  303.77    2.23   2
  -3   1   6  116.13    2.12  -1
  -1   3  -6  116.13    2.12   2
  -3  -5 -10  131.65    2.49  -1
   5   3  10  131.65    2.49   2
  -2  -4  -9  174.38    2.50  -1
   4   2   9  174.38    2.50   2
  -2   1   5   28.98    1.87  -1
  -1   2  -5   28.98    1.87   2
  -1  -2  -9  104.60    2.43  -1
   2   1   9  104.60    2.43   2
  -1   6  -2   28.62    1.33  -1
  -6   1   2   28.62    1.33   2
  -3   2   6  543.77    2.82  -1
  -2   3  -6  543.77    2.82   2
  -2  -5  -6  888.72    2.32  -1
   5   2   6  888.72    2.32   2
  -2   0   5  709.48    2.69  -1
   0   2  -5  709.48    2.69   2
  -2   2   5  220.71    1.90  -1
  -2   2  -5  220.71    1.90   2
  -1  -3  -7  163.28    1.64  -1
   3   1   7  163.28    1.64   2
  -1   3   3  172.22    0.88  -1
  -3   1  -3  172.22    0.88   2
   0   0  -7   32.07    1.84  -1
   0   0   7   32.07    1.84   2
  -3  -4 -11  103.47    2.62  -1
   4   3  11  103.47    2.62   2
  -3   4   5    3.41    1.37  -1
  -4   3  -5    3.41    1.37   2
  -2  -3 -10  254.47    2.73  -1
   3   2  10  254.47    2.73   2
  -1   6  -3  161.55    1.64  -1
  -6   1   3  161.55    1.64   2
  -4  -7  -8  174.96    1.76  -1
   7   4   8  174.96    1.76   2
  -3   5   4  126.57    1.06  -1
  -5   3  -4  126.57    1.06   2
  -2  -1   5  681.21    2.74  -1
   1   2  -5  681.21    2.74   2
  -2   4   4  153.45    1.09  -1
  -4   2  -4  153.45    1.09   2
  -1  -2  -8   91.26    1.95  -1
   2   1   8   91.26    1.95   2
  -1  -1  -9  110.43    2.28  -1
   1   1   9  110.43    2.28   2
   0  -1  -4 3405.65    3.54  -1
   1   0   4 3405.65    3.54   2
   0   0  -6  435.72    2.28  -1
   0   0   6  435.72    2.28   2
  -3  -6  -7    2.58    1.11  -1
   6   3   7    2.58    1.11   2
  -3   3   6  121.56    1.96  -1
  -3   3  -6  121.56    1.96   2
  -2  -4  -8   58.59    1.90  -1
   4   2   8   58.59    1.90   2
  -1  -3  -6 1563.60    2.97  -1
   3   1   6 1563.60    2.97   2
   0  -1  -3   59.14    0.75  -1
   1   0   3   59.14    0.75   2
   0   3   0  433.56    0.94  -1
  -3   0   0  433.56    0.94   2
   0   4  -4  887.77    2.73  -1
  -4   0   4  887.77    2.73   2
   0   4  -3  104.03    1.68  -1
  -4   0   3  104.03    1.68   2
   0   4  -2 1804.78    2.85  -1
  -4   0   2 1804.78    2.85   2
  -3  -5  -9  155.79    2.40  -1
   5   3   9  155.79    2.40   2
  -2  -2 -10    5.97    2.30  -1
   2   2  10    5.97    2.30   2
  -2   3   5   28.66    1.40  -1
  -3   2  -5   28.66    1.40   2
  -2   6   0  300.47    1.35  -1
  -6   2   0  300.47    1.35   2
   0   1  -6 1888.76    3.87  -1
  -1   0   6 1888.76    3.87   2
   0   2  -6  195.53    2.02  -1
  -2   0   6  195.53    2.02   2
   0   3  -5   49.99    1.56  -1
  -3   0   5   49.99    1.56   2
  -3  -4 -10  235.77    3.37  -1
   4   3  10  235.77    3.37   2
  -3  -3 -11   64.39    2.72  -1
   3   3  11   64.39    2.72   2
  -2  -5  -5  350.60    1.28  -1
   5   2   5  350.60    1.28   2
  -2  -3  -9   16.59    1.99  -1
   3   2   9   16.59    1.99   2
  -1  -1  -8  588.72    3.07  -1
   1   1   8  588.72    3.07   2
  -1  -3  -5  532.83    1.78  -1
   3   1   5  532.83    1.78   2
  -1  -2  -7  618.14    2.52  -1
   2   1   7  618.14    2.52   2
  -1   1   4  414.03    1.68  -1
  -1   1  -4  414.03    1.68   2
  -1   5   0  430.28    1.23  -1
  -5   1   0  430.28    1.23   2
   0   1  -5  121.28    1.56  -1
  -1   0   5  121.28    1.56   2
   0   2  -5  372.71    2.02  -1
  -2   0   5  372.71    2.02   2
   0   3  -4 1525.59    3.23  -1
  -3   0   4 1525.59    3.23   2
  -2   1   6  913.21    3.12  -1
  -1   2  -6  913.21    3.12   2
  -2   6  -3   27.30    1.66  -1
  -6   2   3   27.30    1.66   2
  -2   6  -2  176.54    2.02  -1
  -6   2   2  176.54    2.02   2
  -2   6  -1   77.61    1.41  -1
  -6   2   1   77.61    1.41   2
  -1   0  -8    7.59    2.16  -1
   0   1   8    7.59    2.16   2
  -1   0   4 2481.81    3.52  -1
   0   1  -4 2481.81    3.52   2
  -1   2   4 2672.46    3.33  -1
  -2   1  -4 2672.46    3.33   2
  -1   5  -4  143.29    1.91  -1
  -5   1   4  143.29    1.91   2
   0   0  -4   33.04    1.05  -1
   0   0   4   33.04    1.05   2
   0   3  -3  469.83    2.04  -1
  -3   0   3  469.83    2.04   2
  -4  -6  -9   77.37    2.06  -1
   6   4   9   77.37    2.06   2
  -4  -4 -11   28.32    3.28  -1
   4   4  11   28.32    3.28   2
  -2  -2  -9  284.37    2.85  -1
   2   2   9  284.37    2.85   2
  -2   2   6  439.88    2.47  -1
  -2   2  -6  439.88    2.47   2
  -1   5  -3   15.78    1.51  -1
  -5   1   3   15.78    1.51   2
  -1   5  -2 1498.14    3.02  -1
  -5   1   2 1498.14    3.02   2
  -1   5  -1   81.22    1.15  -1
  -5   1   1   81.22    1.15   2
   0   2  -4  737.86    2.27  -1
  -2   0   4  737.86    2.27   2
   0   3  -2  187.50    1.38  -1
  -3   0   2  187.50    1.38   2
   0   3  -1  451.51    1.25  -1
  -3   0   1  451.51    1.25   2
  -4  -7  -7   15.30    1.30  -1
   7   4   7   15.30    1.30   2
  -4  -5 -10  117.11    2.78  -1
   5   4  10  117.11    2.78   2
  -3  -6  -6  678.30    2.09  -1
   6   3   6  678.30    2.09   2
  -3  -5  -8   15.32    1.71  -1
   5   3   8   15.32    1.71   2
  -3  -3 -10  112.58    2.73  -1
   3   3  10  112.58    2.73   2
  -1  -2  -6  203.05    1.93  -1
   2   1   6  203.05    1.93   2
  -1  -1  -7   37.69    1.71  -1
   1   1   7   37.69    1.71   2
   0   0  -3  434.56    1.29  -1
   0   0   3  434.56    1.29   2
  -3   4   6   60.22    1.50  -1
  -4   3  -6   60.22    1.50   2
  -2  -1  -9   98.71    2.47  -1
   1   2   9   98.71    2.47   2
  -1   2  -7  172.16    2.40  -1
  -2   1   7  172.16    2.40   2
   0   2  -3  350.61    1.47  -1
  -2   0   3  350.61    1.47   2
  -4  -3 -11  117.44    3.37  -1
   3   4  11  117.44    3.37   2
  -3  -2 -10  257.52    4.03  -1
   2   3  10  257.52    4.03   2
  -2  -5  -4  176.91    0.91  -1
   5   2   4  176.91    0.91   2
  -1   0  -7  278.47    2.44  -1
   0   1   7  278.47    2.44   2
  -1   1  -7  161.20    2.24  -1
  -1   1   7  161.20    2.24   2
  -1   3  -6  113.28    2.12  -1
  -3   1   6  113.28    2.12   2
   0   1  -3 1390.85    2.26  -1
  -1   0   3 1390.85    2.26   2
  -3   6  -3   47.69    2.18  -1
  -6   3   3   47.69    2.18   2
  -2  -4  -6 1602.95    3.25  -1
   4   2   6 1602.95    3.25   2
  -2   3   6  357.86    2.13  -1
  -3   2  -6  357.86    2.13   2
  -1   3   4  268.16    1.22  -1
  -3   1  -4  268.16    1.22   2
  -1   4  -4  872.75    3.02  -1
  -4   1   4  872.75    3.02   2
   0   2  -2 5947.62    4.12  -1
  -2   0   2 5947.62    4.12   2
  -4  -6  -8   78.29    1.82  -1
   6   4   8   78.29    1.82   2
  -4  -4 -10   89.15    3.38  -1
   4   4  10   89.15    3.38   2
  -3   6  -2   82.03    1.88  -1
  -6   3   2   82.03    1.88   2
  -2  -2  -8 1610.57    4.26  -1
   2   2   8 1610.57    4.26   2
  -2   2  -8  514.50    3.31  -1
  -2   2   8  514.50    3.31   2
  -2   4   5  364.90    1.49  -1
  -4   2  -5  364.90    1.49   2
  -1  -1  -6 1364.72    3.15  -1
   1   1   6 1364.72    3.15   2
  -1   0   5  221.96    1.81  -1
   0   1  -5  221.96    1.81   2
  -1   1   5  567.15    2.08  -1
  -1   1  -5  567.15    2.08   2
  -1   2  -6  839.66    3.27  -1
  -2   1   6  839.66    3.27   2
   0   1   1   12.18    0.20  -1
  -1   0  -1   12.18    0.20   2
   0   2   0 4141.43    1.98  -1
  -2   0   0 4141.43    1.98   2
  -4  -5  -9   97.51    2.34  -1
   5   4   9   97.51    2.34   2
  -3  -5  -7  142.35    1.69  -1
   5   3   7  142.35    1.69   2
  -3  -3  -9  243.26    2.83  -1
   3   3   9  243.26    2.83   2
  -3   6  -1  206.06    1.92  -1
  -6   3   1  206.06    1.92   2
  -2  -3  -7  203.64    1.98  -1
   3   2   7  203.64    1.98   2
  -2   5  -4  365.96    2.59  -1
  -5   2   4  365.96    2.59   2
  -1  -2  -5  177.74    1.31  -1
   2   1   5  177.74    1.31   2
  -1   2   5   45.69    1.36  -1
  -2   1  -5   45.69    1.36   2
  -1   3  -5  239.25    2.07  -1
  -3   1   5  239.25    2.07   2
   0   1  -2 3942.14    3.04  -1
  -1   0   2 3942.14    3.04   2
   0   2  -1   21.17    0.58  -1
  -2   0   1   21.17    0.58   2
  -3  -4  -8  720.12    3.40  -1
   4   3   8  720.12    3.40   2
  -3   5   5  186.94    1.15  -1
  -5   3  -5  186.94    1.15   2
  -3   6   0   64.38    1.33  -1
  -6   3   0   64.38    1.33   2
  -2   0  -8  774.92    3.76  -1
   0   2   8  774.92    3.76   2
  -2   1  -8   41.49    2.34  -1
  -1   2   8   41.49    2.34   2
  -2   2   7  168.95    2.01  -1
  -2   2  -7  168.95    2.01   2
  -2   5  -3   93.09    2.11  -1
  -5   2   3   93.09    2.11   2
  -1   1  -6  523.03    2.58  -1
  -1   1   6  523.03    2.58   2
  -1   4  -3  142.06    1.69  -1
  -4   1   3  142.06    1.69   2
  -5  -5 -10  440.39    4.07  -1
   5   5  10  440.39    4.07   2
  -4  -7  -6  501.66    2.11  -1
   7   4   6  501.66    2.11   2
  -3  -2  -9   18.41    2.50  -1
   2   3   9   18.41    2.50   2
  -2   4  -5  216.84    2.72  -1
  -4   2   5  216.84    2.72   2
  -1  -3  -3  204.99    0.77  -1
   3   1   3  204.99    0.77   2
  -5  -6  -9  163.34    2.60  -1
   6   5   9  163.34    2.60   2
  -4  -2 -10    7.95    3.68  -1
   2   4  10    7.95    3.68   2
  -4   6  -2   52.69    1.90  -1
  -6   4   2   52.69    1.90   2
  -3  -6  -5   64.36    1.06  -1
   6   3   5   64.36    1.06   2
  -3  -1  -9  248.95    3.22  -1
   1   3   9  248.95    3.22   2
  -3   0  -9   97.00    2.92  -1
   0   3   9   97.00    2.92   2
  -2  -2  -7   54.87    1.98  -1
   2   2   7   54.87    1.98   2
  -2   2  -7   73.04    2.29  -1
  -2   2   7   73.04    2.29   2
  -1   2  -5   43.82    1.51  -1
  -2   1   5   43.82    1.51   2
  -1   3  -4  425.84    2.35  -1
  -3   1   4  425.84    2.35   2
  -1   4  -2  243.53    1.64  -1
  -4   1   2  243.53    1.64   2
   0   1  -1   70.45    0.54  -1
  -1   0   1   70.45    0.54   2
  -4  -4  -9  160.07    2.84  -1
   4   4   9  160.07    2.84   2
  -3   2  -8   89.88    2.59  -1
  -2   3   8   89.88    2.59   2
  -3   5  -4   92.08    2.31  -1
  -5   3   4   92.08    2.31   2
  -2   3  -6  672.54    3.24  -1
  -3   2   6  672.54    3.24   2
  -2   5  -2  201.38    1.71  -1
  -5   2   2  201.38    1.71   2
  -1  -1  -5  144.92    1.43  -1
   1   1   5  144.92    1.43   2
  -1   0   6 1736.90    3.78  -1
   0   1  -6 1736.90    3.78   2
  -1   1   6  444.03    2.32  -1
  -1   1  -6  444.03    2.32   2
  -5  -4 -10  123.71    3.42  -1
   4   5  10  123.71    3.42   2
  -4   6  -1   90.25    1.65  -1
  -6   4   1   90.25    1.65   2
  -4   6   2   32.64    0.91  -1
  -6   4  -2   32.64    0.91   2
  -3  -3  -8   34.75    2.03  -1
   3   3   8   34.75    2.03   2
  -2  -3  -6   57.66    1.49  -1
   3   2   6   57.66    1.49   2
  -2  -1  -7  446.99    2.63  -1
   1   2   7  446.99    2.63   2
  -2   0  -7  118.89    2.60  -1
   0   2   7  118.89    2.60   2
  -2   1  -7  146.97    2.25  -1
  -1   2   7  146.97    2.25   2
  -1  -2  -4 2331.24    2.94  -1
   2   1   4 2331.24    2.94   2
  -1  -1   6    5.12    1.64  -1
   1   1  -6    5.12    1.64   2
  -1   1  -5  313.06    1.99  -1
  -1   1   5  313.06    1.99   2
  -1   3   5  356.58    1.57  -1
  -3   1  -5  356.58    1.57   2
  -1   4  -1  361.37    1.45  -1
  -4   1   1  361.37    1.45   2
  -4  -5  -8  625.12    3.06  -1
   5   4   8  625.12    3.06   2
  -4   1  -9   77.87    3.04  -1
  -1   4   9   77.87    3.04   2
  -3   1  -8  455.03    3.54  -1
  -1   3   8  455.03    3.54   2
  -2   4  -4  106.94    2.19  -1
  -4   2   4  106.94    2.19   2
  -2   5  -1  330.40    1.74  -1
  -5   2   1  330.40    1.74   2
  -1   2   6  760.51    2.73  -1
  -2   1  -6  760.51    2.73   2
   0   1   2 4779.17    2.72  -1
  -1   0  -2 4779.17    2.72   2
  -5  -8  -6  370.92    2.12  -1
   8   5   6  370.92    2.12   2
  -5  -3 -10  175.74    4.19  -1
   3   5  10  175.74    4.19   2
  -5  -2 -10  205.10    4.30  -1
   2   5  10  205.10    4.30   2
  -5  -1 -10   83.38    3.95  -1
   1   5  10   83.38    3.95   2
  -4  -3  -9   76.54    2.58  -1
   3   4   9   76.54    2.58   2
  -4   0  -9   79.09    3.41  -1
   0   4   9   79.09    3.41   2
  -4   5  -4  276.21    3.28  -1
  -5   4   4  276.21    3.28   2
  -3  -4  -7  113.61    1.87  -1
   4   3   7  113.61    1.87   2
  -3  -2  -8  876.59    3.75  -1
   2   3   8  876.59    3.75   2
  -3   0  -8  248.85    3.10  -1
   0   3   8  248.85    3.10   2
  -3   4  -5  106.20    2.67  -1
  -4   3   5  106.20    2.67   2
  -3   5  -3   44.24    1.92  -1
  -5   3   3   44.24    1.92   2
  -2   2  -6  834.13    3.31  -1
  -2   2   6  834.13    3.31   2
  -2   3  -5   20.78    2.03  -1
  -3   2   5   20.78    2.03   2
  -2   4   6  389.78    1.71  -1
  -4   2  -6  389.78    1.71   2
  -1   2  -4 2936.90    4.13  -1
  -2   1   4 2936.90    4.13   2
  -1   3  -3   84.38    1.25  -1
  -3   1   3   84.38    1.25   2
   0   0   2  770.57    1.29  -1
   0   0  -2  770.57    1.29   2
  -5  -5  -9   47.96    2.45  -1
   5   5   9   47.96    2.45   2
  -4  -1  -9   48.90    3.23  -1
   1   4   9   48.90    3.23   2
  -4   2  -8  200.82    3.23  -1
  -2   4   8  200.82    3.23   2
  -3  -1  -8  292.30    2.93  -1
   1   3   8  292.30    2.93   2
  -3   2  -7   99.02    2.47  -1
  -2   3   7   99.02    2.47   2
  -2   5   0  182.91    1.28  -1
  -5   2   0  182.91    1.28   2
  -1   4   0  824.51    1.54  -1
  -4   1   0  824.51    1.54   2
   0   1   0 1648.35    0.88  -1
  -1   0   0 1648.35    0.88   2
  -5  -6  -8  323.30    2.98  -1
   6   5   8  323.30    2.98   2
  -5   1  -9   11.76    2.85  -1
  -1   5   9   11.76    2.85   2
  -3   3  -6  329.63    2.87  -1
  -3   3   6  329.63    2.87   2
  -2  -5  -3  262.98    0.76  -1
   5   2   3  262.98    0.76   2
  -2  -2  -6 1297.71    3.18  -1
   2   2   6 1297.71    3.18   2
  -2   1  -6  656.03    2.92  -1
  -1   2   6  656.03    2.92   2
  -2   4  -3   41.92    1.77  -1
  -4   2   3   41.92    1.77   2
  -1   1   7  176.88    2.15  -1
  -1   1  -7  176.88    2.15   2
   0   0   3  450.10    1.33  -1
   0   0  -3  450.10    1.33   2
   0   1   3   59.50    0.67  -1
  -1   0  -3   59.50    0.67   2
  -6  -6  -9    2.89    2.89  -1
   6   6   9    2.89    2.89   2
  -5   2  -8  186.12    3.28  -1
  -2   5   8  186.12    3.28   2
  -5   3  -7   20.61    3.04  -1
  -3   5   7   20.61    3.04   2
  -4  -4  -8    5.35    1.94  -1
   4   4   8    5.35    1.94   2
  -4   1  -8  128.96    3.39  -1
  -1   4   8  128.96    3.39   2
  -4   4  -5  116.16    3.25  -1
  -4   4   5  116.16    3.25   2
  -4   5  -3   84.33    2.25  -1
  -5   4   3   84.33    2.25   2
  -3   1  -7   99.27    2.67  -1
  -1   3   7   99.27    2.67   2
  -3   5  -2  194.45    1.85  -1
  -5   3   2  194.45    1.85   2
  -2   0  -6 1814.38    4.15  -1
   0   2   6 1814.38    4.15   2
  -2   5   2  489.45    0.96  -1
  -5   2  -2  489.45    0.96   2
  -1   1  -4  209.81    1.51  -1
  -1   1   4  209.81    1.51   2
  -1   4   1   81.45    0.59  -1
  -4   1  -1   81.45    0.59   2
  -6  -3 -10   40.78    3.06  -1
   3   6  10   40.78    3.06   2
  -5  -4  -9  101.73    2.99  -1
   4   5   9  101.73    2.99   2
  -5   0  -9   35.87    2.92  -1
   0   5   9   35.87    2.92   2
  -3   4  -4  575.72    3.11  -1
  -4   3   4  575.72    3.11   2
  -2  -1  -6  164.69    1.79  -1
   1   2   6  164.69    1.79   2
  -2   2  -5  117.38    1.97  -1
  -2   2   5  117.38    1.97   2
  -2   3  -4  531.76    2.65  -1
  -3   2   4  531.76    2.65   2
  -1   0  -4 3130.68    3.71  -1
   0   1   4 3130.68    3.71   2
  -1   2   7  257.59    1.92  -1
  -2   1  -7  257.59    1.92   2
  -1   3  -2 1807.26    2.86  -1
  -3   1   2 1807.26    2.86   2
  -1   3   6  454.19    1.95  -1
  -3   1  -6  454.19    1.95   2
   0  -1   2 4028.24    3.11  -1
   1   0  -2 4028.24    3.11   2
  -6  -7  -8   10.18    2.61  -1
   7   6   8   10.18    2.61   2
  -5  -3  -9  132.97    3.47  -1
   3   5   9  132.97    3.47   2
  -5  -2  -9    8.17    3.27  -1
   2   5   9    8.17    3.27   2
  -5  -1  -9  161.47    3.79  -1
   1   5   9  161.47    3.79   2
  -5   4  -5   54.33    3.15  -1
  -4   5   5   54.33    3.15   2
  -4  -7  -5   50.71    1.20  -1
   7   4   5   50.71    1.20   2
  -4  -5  -7   22.78    1.76  -1
   5   4   7   22.78    1.76   2
  -4  -3  -8  695.45    3.85  -1
   3   4   8  695.45    3.85   2
  -4   3  -6   47.87    3.01  -1
  -3   4   6   47.87    3.01   2
  -3   2  -6  297.05    3.08  -1
  -2   3   6  297.05    3.08   2
  -3   3  -5  218.99    2.78  -1
  -3   3   5  218.99    2.78   2
  -1   2  -3  108.47    1.14  -1
  -2   1   3  108.47    1.14   2
  -1   4   2 1310.59    0.94  -1
  -4   1  -2 1310.59    0.94   2
   0  -1   1   77.17    0.53  -1
   1   0  -1   77.17    0.53   2
   0   1   4 3456.89    3.55  -1
  -1   0  -4 3456.89    3.55   2
   0   2   2 2046.48    1.38  -1
  -2   0  -2 2046.48    1.38   2
  -6  -5  -9  133.65    3.63  -1
   5   6   9  133.65    3.63   2
  -6   0  -9   68.48    3.83  -1
   0   6   9   68.48    3.83   2
  -5   1  -8   76.96    3.53  -1
  -1   5   8   76.96    3.53   2
  -4   5  -2   89.47    1.98  -1
  -5   4   2   89.47    1.98   2
  -3  -2  -7  172.00    2.24  -1
   2   3   7  172.00    2.24   2
  -3  -1  -7  110.78    2.23  -1
   1   3   7  110.78    2.23   2
  -2   4  -2  619.70    2.24  -1
  -4   2   2  619.70    2.24   2
  -2   4   7   54.34    1.17  -1
  -4   2  -7   54.34    1.17   2
  -1   4   4  808.81    1.13  -1
  -4   1  -4  808.81    1.13   2
   0  -1   4 2441.55    3.38  -1
   1   0  -4 2441.55    3.38   2
   0   2   3  398.70    1.05  -1
  -2   0  -3  398.70    1.05   2
  -5  -5  -8  200.57    2.56  -1
   5   5   8  200.57    2.56   2
  -5   2  -7  138.42    3.41  -1
  -2   5   7  138.42    3.41   2
  -5   3  -6  240.17    3.36  -1
  -3   5   6  240.17    3.36   2
  -4   4  -4   85.37    2.35  -1
  -4   4   4   85.37    2.35   2
  -3  -4  -6  727.00    2.53  -1
   4   3   6  727.00    2.53   2
  -2   1  -5   94.28    1.93  -1
  -1   2   5   94.28    1.93   2
  -1  -2  -3   58.68    0.64  -1
   2   1   3   58.68    0.64   2
   0   0   5  403.00    1.88  -1
   0   0  -5  403.00    1.88   2
   0   1   5   46.30    1.19  -1
  -1   0  -5   46.30    1.19   2
  -6  -4  -9   63.02    3.30  -1
   4   6   9   63.02    3.30   2
  -6  -1  -9   -2.67    2.84  -1
   1   6   9   -2.67    2.84   2
  -6   1  -8  102.00    3.64  -1
  -1   6   8  102.00    3.64   2
  -5   0  -8  427.02    4.18  -1
   0   5   8  427.02    4.18   2
  -5   5  -2   23.30    1.84  -1
  -5   5   2   23.30    1.84   2
  -4   1  -7  254.44    2.91  -1
  -1   4   7  254.44    2.91   2
  -3   1  -6  750.08    3.61  -1
  -1   3   6  750.08    3.61   2
  -3   4  -3  304.16    2.38  -1
  -4   3   3  304.16    2.38   2
  -1   2   8   23.43    1.53  -1
  -2   1  -8   23.43    1.53   2
  -1   3   7  117.46    1.74  -1
  -3   1  -7  117.46    1.74   2
   0  -1   5  133.50    1.60  -1
   1   0  -5  133.50    1.60   2
   0   2   4  416.47    1.41  -1
  -2   0  -4  416.47    1.41   2
  -6  -3  -9   39.24    2.77  -1
   3   6   9   39.24    2.77   2
  -6  -2  -9  112.02    3.08  -1
   2   6   9  112.02    3.08   2
  -6   2  -7    4.37    2.64  -1
  -2   6   7    4.37    2.64   2
  -5   4  -4   89.31    2.48  -1
  -4   5   4   89.31    2.48   2
  -4  -4  -7  199.25    2.42  -1
   4   4   7  199.25    2.42   2
  -4   2  -6  882.15    4.19  -1
  -2   4   6  882.15    4.19   2
  -4   3  -5    8.11    2.39  -1
  -3   4   5    8.11    2.39   2
  -3   5   0  206.23    1.52  -1
  -5   3   0  206.23    1.52   2
  -2  -2  -5    7.56    1.07  -1
   2   2   5    7.56    1.07   2
  -2   2  -4  164.53    1.72  -1
  -2   2   4  164.53    1.72   2
  -2   3  -3  329.69    2.00  -1
  -3   2   3  329.69    2.00   2
  -1   1  -3  558.48    1.64  -1
  -1   1   3  558.48    1.64   2
  -1   3  -1  162.26    1.02  -1
  -3   1   1  162.26    1.02   2
   0  -2   3  340.76    1.57  -1
   2   0  -3  340.76    1.57   2
   0   0   6  461.61    2.21  -1
   0   0  -6  461.61    2.21   2
  -6  -6  -8  609.61    4.39  -1
   6   6   8  609.61    4.39   2
  -5  -6  -7   28.45    2.23  -1
   6   5   7   28.45    2.23   2
  -5  -4  -8  615.16    3.65  -1
   4   5   8  615.16    3.65   2
  -5  -1  -8   29.90    2.71  -1
   1   5   8   29.90    2.71   2
  -4   0  -7   21.69    2.68  -1
   0   4   7   21.69    2.68   2
  -4   5  -1  119.76    1.64  -1
  -5   4   1  119.76    1.64   2
  -3  -3  -6 1695.74    3.85  -1
   3   3   6 1695.74    3.85   2
  -3   2  -5   19.02    2.06  -1
  -2   3   5   19.02    2.06   2
  -3   3  -4   80.85    1.88  -1
  -3   3   4   80.85    1.88   2
  -2  -1  -5  182.97    1.60  -1
   1   2   5  182.97    1.60   2
  -1  -3  -2  105.78    0.43  -1
   3   1   2  105.78    0.43   2
  -1   4   5   52.13    0.76  -1
  -4   1  -5   52.13    0.76   2
   0  -1   6 2025.67    4.05  -1
   1   0  -6 2025.67    4.05   2
   0   1   6  708.61    2.39  -1
  -1   0  -6  708.61    2.39   2
   0   2   5  164.41    1.43  -1
  -2   0  -5  164.41    1.43   2
  -6   0  -8   64.23    2.73  -1
   0   6   8   64.23    2.73   2
  -5  -3  -8   22.67    2.42  -1
   3   5   8   22.67    2.42   2
  -5  -2  -8  280.28    3.09  -1
   2   5   8  280.28    3.09   2
  -5   1  -7   24.86    2.51  -1
  -1   5   7   24.86    2.51   2
  -5   3  -5  101.08    2.93  -1
  -3   5   5  101.08    2.93   2
  -3   0  -6   59.68    1.95  -1
   0   3   6   59.68    1.95   2
  -2   4  -1   10.53    1.18  -1
  -4   2   1   10.53    1.18   2
  -1  -1  -3  158.13    0.90  -1
   1   1   3  158.13    0.90   2
  -1   2  -2  712.36    1.68  -1
  -2   1   2  712.36    1.68   2
  -6  -7  -7   88.68    2.87  -1
   7   6   7   88.68    2.87   2
  -6   3  -5   32.44    2.58  -1
  -3   6   5   32.44    2.58   2
  -5   2  -6   61.07    2.40  -1
  -2   5   6   61.07    2.40   2
  -4  -3  -7  158.75    2.22  -1
   3   4   7  158.75    2.22   2
  -4  -2  -7  178.02    2.53  -1
   2   4   7  178.02    2.53   2
  -4   4  -3  151.29    1.85  -1
  -4   4   3  151.29    1.85   2
  -3   4  -2  218.91    1.90  -1
  -4   3   2  218.91    1.90   2
   0  -2   6  190.77    2.06  -1
   2   0  -6  190.77    2.06   2
   0  -1   7  112.56    2.13  -1
   1   0  -7  112.56    2.13   2
   0   1   7  298.86    2.17  -1
  -1   0  -7  298.86    2.17   2
   0   2   6 1568.21    3.30  -1
  -2   0  -6 1568.21    3.30   2
  -6  -5  -8  316.93    3.57  -1
   5   6   8  316.93    3.57   2
  -6  -1  -8  658.07    4.76  -1
   1   6   8  658.07    4.76   2
  -6   1  -7   61.51    2.70  -1
  -1   6   7   61.51    2.70   2
  -6   2  -6  233.12    3.56  -1
  -2   6   6  233.12    3.56   2
  -5   4  -3   17.02    1.93  -1
  -4   5   3   17.02    1.93   2
  -4  -5  -6  863.19    3.08  -1
   5   4   6  863.19    3.08   2
  -4   1  -6   38.99    1.99  -1
  -1   4   6   38.99    1.99   2
  -3   5   1  125.97    1.22  -1
  -5   3  -1  125.97    1.22   2
  -2   1  -4 2866.20    4.23  -1
  -1   2   4 2866.20    4.23   2
  -1   4   6   18.22    1.05  -1
  -4   1  -6   18.22    1.05   2
  -7  -6  -8    1.62    3.57  -1
   6   7   8    1.62    3.57   2
  -7  -1  -8   81.65    3.31  -1
   1   7   8   81.65    3.31   2
  -6  -4  -8   94.07    3.41  -1
   4   6   8   94.07    3.41   2
  -6  -2  -8   51.07    2.71  -1
   2   6   8   51.07    2.71   2
  -5  -5  -7  220.17    2.94  -1
   5   5   7  220.17    2.94   2
  -5   0  -7  115.29    2.56  -1
   0   5   7  115.29    2.56   2
  -4   2  -5  215.24    2.88  -1
  -2   4   5  215.24    2.88   2
  -4   3  -4  513.25    2.96  -1
  -3   4   4  513.25    2.96   2
  -4   5   0   65.00    1.33  -1
  -5   4   0   65.00    1.33   2
  -3   1  -5  205.06    2.05  -1
  -1   3   5  205.06    2.05   2
   0   0   8  678.99    3.21  -1
   0   0  -8  678.99    3.21   2
   0   2   7  122.97    1.89  -1
  -2   0  -7  122.97    1.89   2
  -6  -3  -8  389.90    3.56  -1
   3   6   8  389.90    3.56   2
  -5   5   0   67.63    1.62  -1
  -5   5   0   67.63    1.62   2
  -3  -4  -5  174.89    1.67  -1
   4   3   5  174.89    1.67   2
  -3   3  -3  273.65    2.12  -1
  -3   3   3  273.65    2.12   2
  -2   2  -3  280.10    1.67  -1
  -2   2   3  280.10    1.67   2
  -2   3  -2 1456.88    2.84  -1
  -3   2   2 1456.88    2.84   2
   0   1   8   11.87    1.68  -1
  -1   0  -8   11.87    1.68   2
  -7  -5  -8  378.28    5.03  -1
   5   7   8  378.28    5.03   2
  -7  -2  -8  169.02    3.83  -1
   2   7   8  169.02    3.83   2
  -6  -6  -7   79.25    3.64  -1
   6   6   7   79.25    3.64   2
  -6   0  -7   31.56    2.46  -1
   0   6   7   31.56    2.46   2
  -5  -4  -7   30.14    2.39  -1
   4   5   7   30.14    2.39   2
  -5  -1  -7   13.78    2.16  -1
   1   5   7   13.78    2.16   2
  -5   1  -6  252.07    2.85  -1
  -1   5   6  252.07    2.85   2
  -5   3  -4  330.13    2.66  -1
  -3   5   4  330.13    2.66   2
  -4   0  -6 1161.34    3.97  -1
   0   4   6 1161.34    3.97   2
  -4   4  -2  237.62    2.20  -1
  -4   4   2  237.62    2.20   2
  -3   2  -4 1296.78    3.48  -1
  -2   3   4 1296.78    3.48   2
  -2   4   0 1655.70    2.57  -1
  -4   2   0 1655.70    2.57   2
  -1   4   7  359.04    1.86  -1
  -4   1  -7  359.04    1.86   2
   0   3   4 1721.26    1.98  -1
  -3   0  -4 1721.26    1.98   2
   0   3   5  278.51    1.38  -1
  -3   0  -5  278.51    1.38   2
  -7  -4  -8  186.41    4.43  -1
   4   7   8  186.41    4.43   2
  -7  -3  -8  227.17    3.73  -1
   3   7   8  227.17    3.73   2
  -7   0  -7   69.30    2.94  -1
   0   7   7   69.30    2.94   2
  -6   1  -6  218.45    3.21  -1
  -1   6   6  218.45    3.21   2
  -6   3  -4   25.43    1.97  -1
  -3   6   4   25.43    1.97   2
  -5  -6  -6 1049.10    4.42  -1
   6   5   6 1049.10    4.42   2
  -5  -3  -7  125.18    2.86  -1
   3   5   7  125.18    2.86   2
  -5  -2  -7   90.04    2.31  -1
   2   5   7   90.04    2.31   2
  -5   2  -5   62.39    2.14  -1
  -2   5   5   62.39    2.14   2
  -4  -7  -4  861.17    2.30  -1
   7   4   4  861.17    2.30   2
  -4  -4  -6  502.20    2.88  -1
   4   4   6  502.20    2.88   2
  -3   0  -5  173.46    1.90  -1
   0   3   5  173.46    1.90   2
  -3   4  -1   27.24    1.29  -1
  -4   3   1   27.24    1.29   2
  -2  -2  -4 2632.27    3.55  -1
   2   2   4 2632.27    3.55   2
  -1   1  -2 2368.09    2.66  -1
  -1   1   2 2368.09    2.66   2
  -1   3   0 1884.87    2.05  -1
  -3   1   0 1884.87    2.05   2
   0   3   6   86.49    1.42  -1
  -3   0  -6   86.49    1.42   2
  -7   1  -6   50.07    2.71  -1
  -1   7   6   50.07    2.71   2
  -6  -1  -7  114.58    3.03  -1
   1   6   7  114.58    3.03   2
  -6   2  -5   54.33    2.36  -1
  -2   6   5   54.33    2.36   2
  -6   4  -2   36.76    1.65  -1
  -4   6   2   36.76    1.65   2
  -5   4  -2  227.52    2.07  -1
  -4   5   2  227.52    2.07   2
  -4  -3  -6  857.80    3.44  -1
   3   4   6  857.80    3.44   2
  -4  -1  -6  221.35    2.42  -1
   1   4   6  221.35    2.42   2
  -4   5   1  225.19    1.45  -1
  -5   4  -1  225.19    1.45   2
  -3  -3  -5   13.95    1.54  -1
   3   3   5   13.95    1.54   2
  -3   5   2  138.68    0.98  -1
  -5   3  -2  138.68    0.98   2
  -7  -1  -7   80.22    3.23  -1
   1   7   7   80.22    3.23   2
  -6  -5  -7   29.39    3.20  -1
   5   6   7   29.39    3.20   2
  -5   0  -6  113.17    2.44  -1
   0   5   6  113.17    2.44   2
  -5   5   1   37.76    1.25  -1
  -5   5  -1   37.76    1.25   2
  -4   3  -3  146.78    1.96  -1
  -3   4   3  146.78    1.96   2
  -3  -2  -5  489.97    2.26  -1
   2   3   5  489.97    2.26   2
  -3  -1  -5  372.40    2.07  -1
   1   3   5  372.40    2.07   2
  -1   2  -1  685.38    1.48  -1
  -2   1   1  685.38    1.48   2
   0   3   7  330.46    2.05  -1
  -3   0  -7  330.46    2.05   2
  -6  -3  -7    7.73    3.33  -1
   3   6   7    7.73    3.33   2
  -6  -2  -7  162.84    3.07  -1
   2   6   7  162.84    3.07   2
  -4   2  -4  438.43    2.55  -1
  -2   4   4  438.43    2.55   2
  -3   1  -4  544.96    2.42  -1
  -1   3   4  544.96    2.42   2
  -2  -4  -3  387.33    1.23  -1
   4   2   3  387.33    1.23   2
  -7  -2  -7   32.82    3.32  -1
   2   7   7   32.82    3.32   2
  -7   0  -6  226.19    4.25  -1
   0   7   6  226.19    4.25   2
  -6   0  -6  277.97    3.24  -1
   0   6   6  277.97    3.24   2
  -6   3  -3   78.33    2.16  -1
  -3   6   3   78.33    2.16   2
  -5  -5  -6   96.45    2.62  -1
   5   5   6   96.45    2.62   2
  -5  -1  -6  648.88    3.63  -1
   1   5   6  648.88    3.63   2
  -5   1  -5  118.35    2.31  -1
  -1   5   5  118.35    2.31   2
  -5   3  -3  167.23    2.09  -1
  -3   5   3  167.23    2.09   2
  -4   4  -1   49.21    1.33  -1
  -4   4   1   49.21    1.33   2
  -3   3  -2  312.28    1.82  -1
  -3   3   2  312.28    1.82   2
  -2   1  -3    7.47    1.04  -1
  -1   2   3    7.47    1.04   2
  -2   3  -1  376.21    1.59  -1
  -3   2   1  376.21    1.59   2
   0   3   3    2.53    0.40  -1
  -3   0  -3    2.53    0.40   2
   0   3   8  113.58    1.93  -1
  -3   0  -8  113.58    1.93   2
  -8  -2  -7   34.56    3.70  -1
   2   8   7   34.56    3.70   2
  -7   2  -4   46.59    2.55  -1
  -2   7   4   46.59    2.55   2
  -6   1  -5  200.02    2.82  -1
  -1   6   5  200.02    2.82   2
  -6   2  -4  252.69    3.32  -1
  -2   6   4  252.69    3.32   2
  -6   4  -1   78.61    1.84  -1
  -4   6   1   78.61    1.84   2
  -5   2  -4  215.91    2.41  -1
  -2   5   4  215.91    2.41   2
  -5   4  -1  120.50    1.74  -1
  -4   5   1  120.50    1.74   2
  -4  -5  -5  104.61    2.14  -1
   5   4   5  104.61    2.14   2
  -4   5   2  102.88    1.12  -1
  -5   4  -2  102.88    1.12   2
  -3   2  -3  141.77    1.62  -1
  -2   3   3  141.77    1.62   2
  -1   0  -2 4947.80    3.54  -1
   0   1   2 4947.80    3.54   2
   1  -1   5  354.48    2.07  -1
   1  -1  -5  354.48    2.07   2
   1  -1   6  528.06    2.63  -1
   1  -1  -6  528.06    2.63   2
   1   0   5   38.14    1.34  -1
   0  -1  -5   38.14    1.34   2
   1   0   6  629.83    2.51  -1
   0  -1  -6  629.83    2.51   2
   1   0   7  305.21    2.46  -1
   0  -1  -7  305.21    2.46   2
   1   1   6 1452.54    3.46  -1
  -1  -1  -6 1452.54    3.46   2
  -8  -3  -7    9.34    4.39  -1
   3   8   7    9.34    4.39   2
  -7  -4  -7   18.89    3.30  -1
   4   7   7   18.89    3.30   2
  -7  -3  -7  138.19    3.56  -1
   3   7   7  138.19    3.56   2
  -5  -4  -6  894.85    4.14  -1
   4   5   6  894.85    4.14   2
  -5  -2  -6 1112.66    4.19  -1
   2   5   6 1112.66    4.19   2
  -5   5   2   45.54    1.16  -1
  -5   5  -2   45.54    1.16   2
  -3   4   0  103.58    1.21  -1
  -4   3   0  103.58    1.21   2
  -3   5   3  238.21    1.02  -1
  -5   3  -3  238.21    1.02   2
  -2   2  -2 1557.15    2.80  -1
  -2   2   2 1557.15    2.80   2
  -2   4   1  120.82    0.91  -1
  -4   2  -1  120.82    0.91   2
   1  -1   4  232.14    1.55  -1
   1  -1  -4  232.14    1.55   2
   1  -1   7  185.11    2.43  -1
   1  -1  -7  185.11    2.43   2
   1   0   8    6.54    2.18  -1
   0  -1  -8    6.54    2.18   2
  -6  -6  -6   71.28    3.04  -1
   6   6   6   71.28    3.04   2
  -6  -1  -6  279.16    3.20  -1
   1   6   6  279.16    3.20   2
  -4   3  -2  835.21    3.18  -1
  -3   4   2  835.21    3.18   2
  -3  -6  -3  162.03    1.18  -1
   6   3   3  162.03    1.18   2
  -3   0  -4 1597.99    3.53  -1
   0   3   4 1597.99    3.53   2
  -1  -1  -2   11.31    0.53  -1
   1   1   2   11.31    0.53   2
   1  -2   5   47.06    1.58  -1
   2  -1  -5   47.06    1.58   2
   1  -2   6  926.51    3.31  -1
   2  -1  -6  926.51    3.31   2
   1  -2   7  179.12    2.53  -1
   2  -1  -7  179.12    2.53   2
   1  -1   8  814.05    3.70  -1
   1  -1  -8  814.05    3.70   2
   1   1   4   36.27    1.05  -1
  -1  -1  -4   36.27    1.05   2
   1   1   8  587.90    2.93  -1
  -1  -1  -8  587.90    2.93   2
  -7  -1  -6  160.83    3.45  -1
   1   7   6  160.83    3.45   2
  -5   0  -5  386.54    2.93  -1
   0   5   5  386.54    2.93   2
  -4  -4  -5   81.73    1.98  -1
   4   4   5   81.73    1.98   2
  -4  -1  -5  148.53    1.97  -1
   1   4   5  148.53    1.97   2
  -4   1  -4  782.10    3.20  -1
  -1   4   4  782.10    3.20   2
  -4   2  -3  359.86    2.51  -1
  -2   4   3  359.86    2.51   2
  -3  -4  -4    5.82    1.50  -1
   4   3   4    5.82    1.50   2
  -2   0  -3  241.87    1.33  -1
   0   2   3  241.87    1.33   2
   1   2   6  208.18    1.81  -1
  -2  -1  -6  208.18    1.81   2
   1   2   7  654.70    2.71  -1
  -2  -1  -7  654.70    2.71   2
  -8   0  -5    7.82    2.99  -1
   0   8   5    7.82    2.99   2
  -6  -5  -6 1015.11    5.10  -1
   5   6   6 1015.11    5.10   2
  -6   0  -5   49.74    2.53  -1
   0   6   5   49.74    2.53   2
  -6   3  -2  186.51    2.31  -1
  -3   6   2  186.51    2.31   2
  -6   4   0   61.88    1.65  -1
  -4   6   0   61.88    1.65   2
  -5  -6  -5    3.36    2.60  -1
   6   5   5    3.36    2.60   2
  -5   3  -2   77.41    1.89  -1
  -3   5   2   77.41    1.89   2
  -4  -3  -5  126.45    2.13  -1
   3   4   5  126.45    2.13   2
  -4  -2  -5   51.24    1.97  -1
   2   4   5   51.24    1.97   2
  -4   4   0  159.43    1.58  -1
  -4   4   0  159.43    1.58   2
   1  -1   3  617.86    1.74  -1
   1  -1  -3  617.86    1.74   2
   1   0   3   70.67    0.85  -1
   0  -1  -3   70.67    0.85   2
   1   2   5  176.26    1.37  -1
  -2  -1  -5  176.26    1.37   2
   1   2   8   78.27    2.23  -1
  -2  -1  -8   78.27    2.23   2
  -8  -2  -6   51.36    3.60  -1
   2   8   6   51.36    3.60   2
  -7  -2  -6  880.85    5.18  -1
   2   7   6  880.85    5.18   2
  -7   0  -5  157.37    3.22  -1
   0   7   5  157.37    3.22   2
  -7   1  -4  349.92    3.43  -1
  -1   7   4  349.92    3.43   2
  -7   2  -3   66.62    2.66  -1
  -2   7   3   66.62    2.66   2
  -6  -4  -6   51.05    3.07  -1
   4   6   6   51.05    3.07   2
  -6  -3  -6  738.76    4.20  -1
   3   6   6  738.76    4.20   2
  -6   2  -3  130.69    2.56  -1
  -2   6   3  130.69    2.56   2
  -5   1  -4  839.01    3.75  -1
  -1   5   4  839.01    3.75   2
  -5   2  -3  113.90    2.04  -1
  -2   5   3  113.90    2.04   2
  -5   4   0   62.56    1.54  -1
  -4   5   0   62.56    1.54   2
  -4   5   3   37.10    0.89  -1
  -5   4  -3   37.10    0.89   2
  -3  -1  -4 1966.49    3.71  -1
   1   3   4 1966.49    3.71   2
   1  -3   5  331.14    2.34  -1
   3  -1  -5  331.14    2.34   2
  -7  -3  -6   23.38    3.63  -1
   3   7   6   23.38    3.63   2
  -6   1  -4   84.74    2.62  -1
  -1   6   4   84.74    2.62   2
  -3  -3  -4 2273.66    3.82  -1
   3   3   4 2273.66    3.82   2
  -3  -2  -4  529.72    2.28  -1
   2   3   4  529.72    2.28   2
  -3   3  -1   48.12    1.18  -1
  -3   3   1   48.12    1.18   2
   0  -2   0 3987.02    2.01  -1
   2   0   0 3987.02    2.01   2
   0   4   7   13.17    1.36  -1
  -4   0  -7   13.17    1.36   2
   1  -2   3  120.33    1.29  -1
   2  -1  -3  120.33    1.29   2
   1   1   3  168.18    0.91  -1
  -1  -1  -3  168.18    0.91   2
  -8  -1  -5   96.34    3.45  -1
   1   8   5   96.34    3.45   2
  -7  -5  -6   59.78    4.20  -1
   5   7   6   59.78    4.20   2
  -7  -4  -6  535.43    5.10  -1
   4   7   6  535.43    5.10   2
  -6  -1  -5   63.76    2.96  -1
   1   6   5   63.76    2.96   2
  -5  -5  -5   31.09    2.93  -1
   5   5   5   31.09    2.93   2
  -4   0  -4 1242.03    3.72  -1
   0   4   4 1242.03    3.72   2
  -3   2  -2 1051.25    2.83  -1
  -2   3   2 1051.25    2.83   2
  -3   5   4  123.29    0.79  -1
  -5   3  -4  123.29    0.79   2
  -2  -2  -3   90.36    0.93  -1
   2   2   3   90.36    0.93   2
  -1   3   1  746.55    1.20  -1
  -3   1  -1  746.55    1.20   2
   0   4   6  936.44    1.97  -1
  -4   0  -6  936.44    1.97   2
   0   4   8  238.93    1.81  -1
  -4   0  -8  238.93    1.81   2
   1  -3   4  450.10    2.23  -1
   3  -1  -4  450.10    2.23   2
   1   2   4 2263.84    2.84  -1
  -2  -1  -4 2263.84    2.84   2
  -7  -1  -5   48.22    3.02  -1
   1   7   5   48.22    3.02   2
  -6   3  -1   60.29    1.99  -1
  -3   6   1   60.29    1.99   2
  -6   4   1   59.44    1.68  -1
  -4   6  -1   59.44    1.68   2
  -5  -2  -5  266.60    2.82  -1
   2   5   5  266.60    2.82   2
  -4   3  -1  388.01    2.15  -1
  -3   4   1  388.01    2.15   2
  -3   4   1  469.59    1.65  -1
  -4   3  -1  469.59    1.65   2
  -2   1  -2 2179.05    3.12  -1
  -1   2   2 2179.05    3.12   2
  -2   3   0  371.52    1.47  -1
  -3   2   0  371.52    1.47   2
  -1   1  -1  709.44    1.33  -1
  -1   1   1  709.44    1.33   2
   1   3   7  176.76    1.85  -1
  -3  -1  -7  176.76    1.85   2
   1   3   8  288.67    2.40  -1
  -3  -1  -8  288.67    2.40   2
  -8   0  -4  157.23    3.49  -1
   0   8   4  157.23    3.49   2
  -7   2  -2   32.93    2.23  -1
  -2   7   2   32.93    2.23   2
  -5  -4  -5   95.51    2.48  -1
   4   5   5   95.51    2.48   2
  -5  -3  -5   89.76    2.41  -1
   3   5   5   89.76    2.41   2
  -5   0  -4   49.41    2.16  -1
   0   5   4   49.41    2.16   2
  -5   3  -1  259.15    2.09  -1
  -3   5   1  259.15    2.09   2
  -4   1  -3   15.59    1.52  -1
  -1   4   3   15.59    1.52   2
  -4   5   4   52.95    0.93  -1
  -5   4  -4   52.95    0.93   2
   0  -4   1  403.40    1.31  -1
   4   0  -1  403.40    1.31   2
   1   3   6 1407.54    2.84  -1
  -3  -1  -6 1407.54    2.84   2
  -8  -2  -5   64.33    3.44  -1
   2   8   5   64.33    3.44   2
  -7   0  -4  170.37    3.13  -1
   0   7   4  170.37    3.13   2
  -7   1  -3   61.98    2.61  -1
  -1   7   3   61.98    2.61   2
  -6  -6  -5   84.01    3.03  -1
   6   6   5   84.01    3.03   2
  -6  -2  -5   31.28    2.45  -1
   2   6   5   31.28    2.45   2
  -6   0  -4  533.09    3.61  -1
   0   6   4  533.09    3.61   2
  -6   2  -2  158.25    2.48  -1
  -2   6   2  158.25    2.48   2
  -4  -1  -4  529.19    2.60  -1
   1   4   4  529.19    2.60   2
  -4   2  -2  205.82    1.83  -1
  -2   4   2  205.82    1.83   2
  -4   4   1   33.89    1.13  -1
  -4   4  -1   33.89    1.13   2
  -2  -5  -2  951.98    1.32  -1
   5   2   2  951.98    1.32   2
  -2   2  -1  504.13    1.64  -1
  -2   2   1  504.13    1.64   2
  -2   4   2  355.94    1.17  -1
  -4   2  -2  355.94    1.17   2
   0   4   5  201.74    0.93  -1
  -4   0  -5  201.74    0.93   2
   1  -3   3   96.50    1.43  -1
   3  -1  -3   96.50    1.43   2
   1  -1   2 2452.59    2.75  -1
   1  -1  -2 2452.59    2.75   2
   1   0   2 4934.04    3.54  -1
   0  -1  -2 4934.04    3.54   2
   2   0   8  771.67    4.12  -1
   0  -2  -8  771.67    4.12   2
  -7  -2  -5  111.16    3.39  -1
   2   7   5  111.16    3.39   2
  -6   1  -3   44.96    2.45  -1
  -1   6   3   44.96    2.45   2
  -5   1  -3  226.19    2.45  -1
  -1   5   3  226.19    2.45   2
  -5   2  -2  653.12    3.05  -1
  -2   5   2  653.12    3.05   2
  -4  -7  -3   47.23    1.53  -1
   7   4   3   47.23    1.53   2
  -4  -5  -4  557.77    2.67  -1
   5   4   4  557.77    2.67   2
  -3   0  -3    2.64    1.19  -1
   0   3   3    2.64    1.19   2
  -1   2   0  332.95    0.98  -1
  -2   1   0  332.95    0.98   2
   1   3   5  545.68    1.75  -1
  -3  -1  -5  545.68    1.75   2
   2  -1   6  678.46    3.10  -1
   1  -2  -6  678.46    3.10   2
   2  -1   7  181.60    2.35  -1
   1  -2  -7  181.60    2.35   2
   2  -1   8   36.18    2.49  -1
   1  -2  -8   36.18    2.49   2
   2   0   6 1843.56    4.05  -1
   0  -2  -6 1843.56    4.05   2
   2   1   7  453.39    2.84  -1
  -1  -2  -7  453.39    2.84   2
   2   1   8  109.05    2.61  -1
  -1  -2  -8  109.05    2.61   2
  -9  -3  -5   35.65    3.82  -1
   3   9   5   35.65    3.82   2
  -6  -5  -5   -0.32    3.24  -1
   5   6   5   -0.32    3.24   2
  -6  -4  -5   85.59    3.29  -1
   4   6   5   85.59    3.29   2
  -6  -3  -5   57.79    2.75  -1
   3   6   5   57.79    2.75   2
   1  -2   2  688.07    1.74  -1
   2  -1  -2  688.07    1.74   2
   2  -2   7  118.71    2.44  -1
   2  -2  -7  118.71    2.44   2
   2   1   6  163.68    1.97  -1
  -1  -2  -6  163.68    1.97   2
  -8  -3  -5   42.97    3.69  -1
   3   8   5   42.97    3.69   2
  -8  -1  -4  222.99    4.13  -1
   1   8   4  222.99    4.13   2
  -8   1  -2   56.63    2.71  -1
  -1   8   2   56.63    2.71   2
  -6   3   0  167.73    2.13  -1
  -3   6   0  167.73    2.13   2
  -5  -1  -4 1450.97    4.52  -1
   1   5   4 1450.97    4.52   2
  -4  -4  -4 1357.74    3.77  -1
   4   4   4 1357.74    3.77   2
  -3   3   0  904.22    2.49  -1
  -3   3   0  904.22    2.49   2
   1   2   3   51.74    0.72  -1
  -2  -1  -3   51.74    0.72   2
   2  -2   6  768.67    3.29  -1
   2  -2  -6  768.67    3.29   2
   2  -1   5   81.88    1.77  -1
   1  -2  -5   81.88    1.77   2
   2   0   5  149.32    1.71  -1
   0  -2  -5  149.32    1.71   2
   2   2   8 1573.09    4.46  -1
  -2  -2  -8 1573.09    4.46   2
  -9  -2  -4  267.95    4.69  -1
   2   9   4  267.95    4.69   2
  -7  -5  -5   87.31    4.30  -1
   5   7   5   87.31    4.30   2
  -7  -1  -4  382.66    4.08  -1
   1   7   4  382.66    4.08   2
  -7   2  -1   59.98    2.38  -1
  -2   7   1   59.98    2.38   2
  -5  -6  -4  615.79    3.74  -1
   6   5   4  615.79    3.74   2
  -5   3   0  163.38    1.94  -1
  -3   5   0  163.38    1.94   2
  -5   4   2   48.36    1.46  -1
  -4   5  -2   48.36    1.46   2
  -4  -3  -4    6.05    1.63  -1
   3   4   4    6.05    1.63   2
  -4   0  -3  177.41    1.99  -1
   0   4   3  177.41    1.99   2
  -4   5   5    9.50    0.78  -1
  -5   4  -5    9.50    0.78   2
  -3   1  -2  353.77    1.89  -1
  -1   3   2  353.77    1.89   2
  -2   0  -2 1517.46    2.57  -1
   0   2   2 1517.46    2.57   2
   2   1   5  186.62    1.75  -1
  -1  -2  -5  186.62    1.75   2
   2   2   7   56.80    1.90  -1
  -2  -2  -7   56.80    1.90   2
   2   2   9  276.30    2.66  -1
  -2  -2  -9  276.30    2.66   2
  -8  -5  -5   -0.94    3.64  -1
   5   8   5   -0.94    3.64   2
  -7   0  -3  241.30    3.31  -1
   0   7   3  241.30    3.31   2
  -7   1  -2  225.84    3.22  -1
  -1   7   2  225.84    3.22   2
  -4   3   0  102.49    1.56  -1
  -3   4   0  102.49    1.56   2
  -3  -1  -3  139.53    1.46  -1
   1   3   3  139.53    1.46   2
  -3   2  -1  412.83    1.86  -1
  -2   3   1  412.83    1.86   2
  -3   4   2  365.41    1.53  -1
  -4   3  -2  365.41    1.53   2
  -3   5   5  146.78    0.74  -1
  -5   3  -5  146.78    0.74   2
  -1   5   7    8.33    0.78  -1
  -5   1  -7    8.33    0.78   2
   0  -3   0  445.72    0.97  -1
   3   0   0  445.72    0.97   2
   1  -4   3  198.70    1.86  -1
   4  -1  -3  198.70    1.86   2
  -8  -2  -4  178.46    4.09  -1
   2   8   4  178.46    4.09   2
  -6   0  -3  150.84    2.85  -1
   0   6   3  150.84    2.85   2
  -6   2  -1  162.00    2.46  -1
  -2   6   1  162.00    2.46   2
  -5  -2  -4  155.06    2.59  -1
   2   5   4  155.06    2.59   2
  -5   0  -3   94.21    2.30  -1
   0   5   3   94.21    2.30   2
  -4   4   2  290.56    1.66  -1
  -4   4  -2  290.56    1.66   2
   1  -3   2 1972.62    3.12  -1
   3  -1  -2 1972.62    3.12   2
   1   4   8  385.86    2.19  -1
  -4  -1  -8  385.86    2.19   2
   2  -1   4 3029.83    4.40  -1
   1  -2  -4 3029.83    4.40   2
   2   0   4  633.20    2.15  -1
   0  -2  -4  633.20    2.15   2
  -6  -2  -4  990.40    4.63  -1
   2   6   4  990.40    4.63   2
  -6   1  -2  366.71    2.95  -1
  -1   6   2  366.71    2.95   2
  -5  -3  -4 2831.17    6.44  -1
   3   5   4 2831.17    6.44   2
  -5   1  -2  478.57    2.84  -1
  -1   5   2  478.57    2.84   2
  -5   2  -1  135.80    1.96  -1
  -2   5   1  135.80    1.96   2
  -4   1  -2 1719.35    4.02  -1
  -1   4   2 1719.35    4.02   2
  -4   2  -1  198.11    1.81  -1
  -2   4   1  198.11    1.81   2
   1   3   4 1771.45    2.30  -1
  -3  -1  -4 1771.45    2.30   2
   1   4   7  295.42    1.69  -1
  -4  -1  -7  295.42    1.69   2
   2  -3   5   25.25    1.88  -1
   3  -2  -5   25.25    1.88   2
   2  -2   4  197.90    1.93  -1
   2  -2  -4  197.90    1.93   2
   2   3   8  748.63    3.43  -1
  -3  -2  -8  748.63    3.43   2
   2   3   9    8.53    2.15  -1
  -3  -2  -9    8.53    2.15   2
  -8  -3  -4  221.79    4.42  -1
   3   8   4  221.79    4.42   2
  -8  -1  -3  102.20    3.51  -1
   1   8   3  102.20    3.51   2
  -6   3   1  139.14    1.98  -1
  -3   6  -1  139.14    1.98   2
  -5  -4  -4  591.32    3.45  -1
   4   5   4  591.32    3.45   2
  -1   0  -1   13.37    0.51  -1
   0   1   1   13.37    0.51   2
   2   1   4 2444.26    3.60  -1
  -1  -2  -4 2444.26    3.60   2
   2   2   5    8.96    1.19  -1
  -2  -2  -5    8.96    1.19   2
  -7  -1  -3   32.30    2.87  -1
   1   7   3   32.30    2.87   2
  -6  -6  -4  185.46    3.47  -1
   6   6   4  185.46    3.47   2
  -6  -3  -4  562.63    4.07  -1
   3   6   4  562.63    4.07   2
  -4  -1  -3   36.47    1.91  -1
   1   4   3   36.47    1.91   2
  -3  -3  -3   -1.96    1.43  -1
   3   3   3   -1.96    1.43   2
  -2   3   1  493.60    1.47  -1
  -3   2  -1  493.60    1.47   2
   3  -1   8  437.05    3.75  -1
   1  -3  -8  437.05    3.75   2
  -8  -4  -4   49.52    3.60  -1
   4   8   4   49.52    3.60   2
  -7   1  -1  146.81    3.09  -1
  -1   7   1  146.81    3.09   2
  -6  -5  -4  581.60    4.53  -1
   5   6   4  581.60    4.53   2
  -6  -4  -4  453.59    4.36  -1
   4   6   4  453.59    4.36   2
  -6  -1  -3  337.10    3.27  -1
   1   6   3  337.10    3.27   2
  -5  -1  -3  203.02    2.86  -1
   1   5   3  203.02    2.86   2
  -2  -1  -2 4248.04    4.14  -1
   1   2   2 4248.04    4.14   2
  -2   1  -1  253.60    1.31  -1
  -1   2   1  253.60    1.31   2
   1   4   6  137.49    1.39  -1
  -4  -1  -6  137.49    1.39   2
   2  -3   4  495.74    2.45  -1
   3  -2  -4  495.74    2.45   2
   2   3   6   56.48    1.61  -1
  -3  -2  -6   56.48    1.61   2
   3  -1   7  118.31    2.50  -1
   1  -3  -7  118.31    2.50   2
   3   0   7  240.98    2.71  -1
   0  -3  -7  240.98    2.71   2
   3   1   8  300.55    2.91  -1
  -1  -3  -8  300.55    2.91   2
   3   1   9  257.52    3.01  -1
  -1  -3  -9  257.52    3.01   2
  -8  -2  -3  124.94    3.81  -1
   2   8   3  124.94    3.81   2
  -7  -4  -4  807.68    5.54  -1
   4   7   4  807.68    5.54   2
  -7   0  -2  129.84    3.18  -1
   0   7   2  129.84    3.18   2
  -6   2   0  144.94    2.23  -1
  -2   6   0  144.94    2.23   2
   1  -4   2  222.64    1.68  -1
   4  -1  -2  222.64    1.68   2
   3   0   6   61.98    2.23  -1
   0  -3  -6   61.98    2.23   2
  -8   1   0   42.08    2.97  -1
  -1   8   0   42.08    2.97   2
  -6   0  -2  421.95    3.36  -1
   0   6   2  421.95    3.36   2
  -4  -2  -3  275.25    2.34  -1
   2   4   3  275.25    2.34   2
  -4   3   1   28.68    1.33  -1
  -3   4  -1   28.68    1.33   2
  -4   4   3   96.54    1.28  -1
  -4   4  -3   96.54    1.28   2
  -3   3   1   88.26    1.26  -1
  -3   3  -1   88.26    1.26   2
  -2   2   0 3359.83    3.63  -1
  -2   2   0 3359.83    3.63   2
   1  -2   1  724.97    1.67  -1
   2  -1  -1  724.97    1.67   2
   1  -1   1  713.51    1.43  -1
   1  -1  -1  713.51    1.43   2
   2  -2   3  379.34    1.93  -1
   2  -2  -3  379.34    1.93   2
   3  -1   6  757.41    3.46  -1
   1  -3  -6  757.41    3.46   2
   3   1   6 1874.57    4.55  -1
  -1  -3  -6 1874.57    4.55   2
   3   2   8  888.93    4.04  -1
  -2  -3  -8  888.93    4.04   2
  -8  -1  -2   63.27    3.36  -1
   1   8   2   63.27    3.36   2
  -8   0  -1   40.20    3.09  -1
   0   8   1   40.20    3.09   2
  -7  -2  -3   67.74    3.51  -1
   2   7   3   67.74    3.51   2
  -6   1  -1  143.12    2.57  -1
  -1   6   1  143.12    2.57   2
  -5   0  -2 1232.86    4.19  -1
   0   5   2 1232.86    4.19   2
  -5   2   0  420.10    2.71  -1
  -2   5   0  420.10    2.71   2
  -4  -5  -3   67.75    2.45  -1
   5   4   3   67.75    2.45   2
  -4   0  -2  217.22    2.06  -1
   0   4   2  217.22    2.06   2
  -3   4   3  278.78    1.42  -1
  -4   3  -3  278.78    1.42   2
  -2   4   3  385.17    1.08  -1
  -4   2  -3  385.17    1.08   2
   2   4   9  139.05    2.17  -1
  -4  -2  -9  139.05    2.17   2
   3  -2   6  354.35    3.02  -1
   2  -3  -6  354.35    3.02   2
   3   2   7  172.84    2.31  -1
  -2  -3  -7  172.84    2.31   2
  -8  -3  -3   43.68    3.63  -1
   3   8   3   43.68    3.63   2
  -5   1  -1  494.07    2.85  -1
  -1   5   1  494.07    2.85   2
  -4  -3  -3  131.06    2.03  -1
   3   4   3  131.06    2.03   2
  -3   1  -1  710.17    2.35  -1
  -1   3   1  710.17    2.35   2
  -3   2   0  727.67    2.41  -1
  -2   3   0  727.67    2.41   2
   2   3   5  868.65    2.43  -1
  -3  -2  -5  868.65    2.43   2
   2   4   8   56.54    1.86  -1
  -4  -2  -8   56.54    1.86   2
  -7  -1  -2  737.10    4.67  -1
   1   7   2  737.10    4.67   2
  -4  -4  -3    0.68    1.93  -1
   4   4   3    0.68    1.93   2
  -4   1  -1   78.14    1.71  -1
  -1   4   1   78.14    1.71   2
  -4   2   0 1087.12    3.19  -1
  -2   4   0 1087.12    3.19   2
   3  -3   6  291.91    3.00  -1
   3  -3  -6  291.91    3.00   2
   3  -2   5   18.62    2.02  -1
   2  -3  -5   18.62    2.02   2
   3   2   6   76.54    1.86  -1
  -2  -3  -6   76.54    1.86   2
   3   3   8   36.28    2.60  -1
  -3  -3  -8   36.28    2.60   2
  -8  -4  -3   10.45    3.55  -1
   4   8   3   10.45    3.55   2
  -7  -3  -3   12.64    3.25  -1
   3   7   3   12.64    3.25   2
  -7   0  -1   47.55    2.83  -1
   0   7   1   47.55    2.83   2
  -5  -3  -3   25.33    2.54  -1
   3   5   3   25.33    2.54   2
  -5   3   2  130.84    1.94  -1
  -3   5  -2  130.84    1.94   2
  -3  -6  -2  375.20    1.85  -1
   6   3   2  375.20    1.85   2
   1   0   1   14.24    0.50  -1
   0  -1  -1   14.24    0.50   2
   2   4   7  239.87    2.04  -1
  -4  -2  -7  239.87    2.04   2
  -8  -2  -2  452.14    4.84  -1
   2   8   2  452.14    4.84   2
  -6  -1  -2  178.64    3.14  -1
   1   6   2  178.64    3.14   2
   1  -5   2 1478.16    3.36  -1
   5  -1  -2 1478.16    3.36   2
   3   3   7  263.16    2.38  -1
  -3  -3  -7  263.16    2.38   2
   4   0   8  324.75    4.02  -1
   0  -4  -8  324.75    4.02   2
   4   0   9   97.46    3.21  -1
   0  -4  -9   97.46    3.21   2
  -8  -1  -1  180.75    3.73  -1
   1   8   1  180.75    3.73   2
  -8   0   0   72.10    3.13  -1
   0   8   0   72.10    3.13   2
  -7  -4  -3   44.25    3.57  -1
   4   7   3   44.25    3.57   2
  -6  -4  -3    0.12    3.34  -1
   4   6   3    0.12    3.34   2
  -5  -4  -3   64.22    3.08  -1
   4   5   3   64.22    3.08   2
  -5  -1  -2 1239.11    4.57  -1
   1   5   2 1239.11    4.57   2
  -4  -1  -2 2262.49    5.04  -1
   1   4   2 2262.49    5.04   2
   2  -4   3   46.25    1.82  -1
   4  -2  -3   46.25    1.82   2
   2  -1   2 2253.75    3.40  -1
   1  -2  -2 2253.75    3.40   2
   3  -4   6  230.14    3.25  -1
   4  -3  -6  230.14    3.25   2
   3  -3   5  289.32    2.96  -1
   3  -3  -5  289.32    2.96   2
   3  -1   4  545.35    2.51  -1
   1  -3  -4  545.35    2.51   2
   3   2   5  518.55    2.50  -1
  -2  -3  -5  518.55    2.50   2
   4  -1   8  117.52    3.07  -1
   1  -4  -8  117.52    3.07   2
   4   0   7   24.51    2.90  -1
   0  -4  -7   24.51    2.90   2
   4   1   8  728.63    4.03  -1
  -1  -4  -8  728.63    4.03   2
   4   2   9  181.30    3.51  -1
  -2  -4  -9  181.30    3.51   2
  -7  -2  -2  108.56    3.51  -1
   2   7   2  108.56    3.51   2
  -6  -6  -3   15.22    2.67  -1
   6   6   3   15.22    2.67   2
  -6  -5  -3   39.62    3.85  -1
   5   6   3   39.62    3.85   2
  -6   0  -1  132.25    2.74  -1
   0   6   1  132.25    2.74   2
  -4   3   2  104.25    1.57  -1
  -3   4  -2  104.25    1.57   2
   1   5   8   52.41    1.42  -1
  -5  -1  -8   52.41    1.42   2
   3  -2   4 1322.96    3.85  -1
   2  -3  -4 1322.96    3.85   2
   4  -1   7  343.57    3.37  -1
   1  -4  -7  343.57    3.37   2
   4   1   7  202.64    2.90  -1
  -1  -4  -7  202.64    2.90   2
   4   2   8   48.07    2.74  -1
  -2  -4  -8   48.07    2.74   2
  -5   2   1  377.34    2.60  -1
  -2   5  -1  377.34    2.60   2
  -2   0  -1  255.20    1.32  -1
   0   2   1  255.20    1.32   2
  -1   1   0 3778.86    2.84  -1
  -1   1   0 3778.86    2.84   2
  -1   3   2  620.43    1.09  -1
  -3   1  -2  620.43    1.09   2
   2   0   2 1703.77    2.80  -1
   0  -2  -2 1703.77    2.80   2
   3   1   4 1991.15    3.90  -1
  -1  -3  -4 1991.15    3.90   2
   3   3   6 1744.63    3.87  -1
  -3  -3  -6 1744.63    3.87   2
   3   4   9   38.83    2.28  -1
  -4  -3  -9   38.83    2.28   2
   4  -2   7   46.94    2.70  -1
   2  -4  -7   46.94    2.70   2
   4   0   6 1239.50    4.45  -1
   0  -4  -6 1239.50    4.45   2
  -7  -1  -1  137.32    3.38  -1
   1   7   1  137.32    3.38   2
  -6  -2  -2  957.48    4.79  -1
   2   6   2  957.48    4.79   2
  -5   0  -1   35.22    2.15  -1
   0   5   1   35.22    2.15   2
  -5   1   0  264.35    2.64  -1
  -1   5   0  264.35    2.64   2
  -3  -2  -2 5036.56    6.10  -1
   2   3   2 5036.56    6.10   2
  -3   3   2  603.46    2.08  -1
  -3   3  -2  603.46    2.08   2
   1   2   2 3671.18    2.69  -1
  -2  -1  -2 3671.18    2.69   2
   2  -3   2 1332.15    3.23  -1
   3  -2  -2 1332.15    3.23   2
   2   2   3   90.99    0.95  -1
  -2  -2  -3   90.99    0.95   2
   3  -4   5  117.08    2.72  -1
   4  -3  -5  117.08    2.72   2
   3  -3   4  113.27    2.11  -1
   3  -3  -4  113.27    2.11   2
   3   4   8  671.46    3.20  -1
  -4  -3  -8  671.46    3.20   2
   4  -1   6   45.49    2.25  -1
   1  -4  -6   45.49    2.25   2
   4   1   6  221.34    2.67  -1
  -1  -4  -6  221.34    2.67   2
   4   3   9   73.95    3.44  -1
  -3  -4  -9   73.95    3.44   2
   4   3  10  193.28    3.48  -1
  -3  -4 -10  193.28    3.48   2
  -7  -3  -2  862.01    6.01  -1
   3   7   2  862.01    6.01   2
  -6   2   2  123.42    2.42  -1
  -2   6  -2  123.42    2.42   2
  -5  -2  -2  858.08    4.36  -1
   2   5   2  858.08    4.36   2
  -4   0  -1   78.13    1.84  -1
   0   4   1   78.13    1.84   2
  -3   4   4  422.59    1.66  -1
  -4   3  -4  422.59    1.66   2
  -2   3   2  763.49    1.79  -1
  -3   2  -2  763.49    1.79   2
   2   3   4  639.60    1.92  -1
  -3  -2  -4  639.60    1.92   2
   3  -5   6   81.95    2.94  -1
   5  -3  -6   81.95    2.94   2
   4  -3   7   90.04    2.85  -1
   3  -4  -7   90.04    2.85   2
   4  -2   6  818.34    4.22  -1
   2  -4  -6  818.34    4.22   2
   4   3   8  708.36    4.14  -1
  -3  -4  -8  708.36    4.14   2
  -4  -2  -2  985.53    3.57  -1
   2   4   2  985.53    3.57   2
  -4   2   1    1.02    1.51  -1
  -2   4  -1    1.02    1.51   2
   2  -5   3  126.18    2.23  -1
   5  -2  -3  126.18    2.23   2
   2   5   9   17.88    1.88  -1
  -5  -2  -9   17.88    1.88   2
  -6  -3  -2  285.43    4.41  -1
   3   6   2  285.43    4.41   2
  -6  -1  -1   95.00    3.27  -1
   1   6   1   95.00    3.27   2
  -4   1   0 1573.47    3.97  -1
  -1   4   0 1573.47    3.97   2
  -3  -3  -2 2709.25    4.74  -1
   3   3   2 2709.25    4.74   2
   3  -2   3  144.85    1.96  -1
   2  -3  -3  144.85    1.96   2
   3   4   7  114.87    2.03  -1
  -4  -3  -7  114.87    2.03   2
   4  -3   6   66.00    2.95  -1
   3  -4  -6   66.00    2.95   2
   5   0   9   38.09    3.05  -1
   0  -5  -9   38.09    3.05   2
  -7   1  -6   10.67    2.04  -1
  -1   7   6   10.67    2.04   2
  -4  -2  -6 1536.30    4.32  -1
   2   4   6 1536.30    4.32   2
  -7  -6  -7   42.72    4.49  -1
   6   7   7   42.72    4.49   2
  -6  -8  -5    0.82    3.19  -1
   8   6   5    0.82    3.19   2
  -6  -4  -7  121.23    3.02  -1
   4   6   7  121.23    3.02   2
  -6   2  -5   48.60    1.53  -1
  -2   6   5   48.60    1.53   2
   0   3   2 4230.72    4.19  -1
  -3   0  -2 4230.72    4.19   2
  -6  -3  -7   -3.09    2.25  -1
   3   6   7   -3.09    2.25   2
  -5   0  -6  114.41    2.02  -1
   0   5   6  114.41    2.02   2
  -4   1  -5   39.98    1.50  -1
  -1   4   5   39.98    1.50   2
  -1   4   1   94.57    1.24  -1
  -4   1  -1   94.57    1.24   2
  -1   5   5   69.20    2.15  -1
  -5   1  -5   69.20    2.15   2
  -1   5   6   47.99    2.56  -1
  -5   1  -6   47.99    2.56   2
   0   4   5  188.81    2.34  -1
  -4   0  -5  188.81    2.34   2
   0   4   6  920.30    3.93  -1
  -4   0  -6  920.30    3.93   2
  -7  -5  -7   38.12    3.73  -1
   5   7   7   38.12    3.73   2
  -5  -4  -6  896.16    4.59  -1
   4   5   6  896.16    4.59   2
  -4  -6  -4  174.49    3.37  -1
   6   4   4  174.49    3.37   2
  -3   6   4   24.36    2.21  -1
  -6   3  -4   24.36    2.21   2
  -1   5   4  439.83    2.35  -1
  -5   1  -4  439.83    2.35   2
   0   4   4  452.73    2.28  -1
  -4   0  -4  452.73    2.28   2
   0   4   7    3.09    2.22  -1
  -4   0  -7    3.09    2.22   2
  -7  -4  -7   16.73    3.59  -1
   4   7   7   16.73    3.59   2
  -7  -2  -7   29.01    2.33  -1
   2   7   7   29.01    2.33   2
  -4  -4  -5   85.97    2.27  -1
   4   4   5   85.97    2.27   2
  -3   5   0  222.00    1.50  -1
  -5   3   0  222.00    1.50   2
  -3   6   3   22.99    2.11  -1
  -6   3  -3   22.99    2.11   2
  -2  -3  -3   76.91    1.34  -1
   3   2   3   76.91    1.34   2
  -2   5   1  272.80    1.73  -1
  -5   2  -1  272.80    1.73   2
  -1  -3  -1   15.61    0.85  -1
   3   1   1   15.61    0.85   2
  -1   5   3  402.72    2.26  -1
  -5   1  -3  402.72    2.26   2
   1   0   5   37.58    1.28  -1
   0  -1  -5   37.58    1.28   2
   1   0   6  637.31    2.37  -1
   0  -1  -6  637.31    2.37   2
   1   1   5  139.29    1.54  -1
  -1  -1  -5  139.29    1.54   2
   1   1   7   39.81    2.33  -1
  -1  -1  -7   39.81    2.33   2
  -8  -5  -7   61.39    4.96  -1
   5   8   7   61.39    4.96   2
  -6  -7  -5    0.21    3.24  -1
   7   6   5    0.21    3.24   2
  -6  -5  -6 1078.75    6.00  -1
   5   6   6 1078.75    6.00   2
  -6   0  -6  277.00    2.64  -1
   0   6   6  277.00    2.64   2
  -5  -3  -6   98.93    2.39  -1
   3   5   6   98.93    2.39   2
  -5  -1  -6  660.89    3.11  -1
   1   5   6  660.89    3.11   2
  -4   6   2   27.98    1.70  -1
  -6   4  -2   27.98    1.70   2
  -3  -6  -2  325.12    2.63  -1
   6   3   2  325.12    2.63   2
  -3  -5  -3   30.91    1.75  -1
   5   3   3   30.91    1.75   2
  -2   6   5  106.52    2.13  -1
  -6   2  -5  106.52    2.13   2
  -1   0  -2 5152.27    3.05  -1
   0   1   2 5152.27    3.05   2
   0   4   3  348.62    1.79  -1
  -4   0  -3  348.62    1.79   2
   1   1   4   37.00    1.04  -1
  -1  -1  -4   37.00    1.04   2
  -8  -4  -7   73.28    4.40  -1
   4   8   7   73.28    4.40   2
  -8  -3  -7   11.92    3.74  -1
   3   8   7   11.92    3.74   2
  -7  -6  -6  401.04    5.96  -1
   6   7   6  401.04    5.96   2
  -5   5  -1   72.23    1.02  -1
  -5   5   1   72.23    1.02   2
  -4  -3  -5  138.45    2.34  -1
   3   4   5  138.45    2.34   2
  -2  -5  -1   55.43    1.63  -1
   5   2   1   55.43    1.63   2
  -2  -4  -2  872.23    2.66  -1
   4   2   2  872.23    2.66   2
  -2   4  -1    7.79    0.77  -1
  -4   2   1    7.79    0.77   2
  -2   6   4   92.69    2.01  -1
  -6   2  -4   92.69    2.01   2
   1   0   4 3106.94    3.30  -1
   0  -1  -4 3106.94    3.30   2
  -7   0  -6  226.22    2.76  -1
   0   7   6  226.22    2.76   2
  -6  -4  -6   48.99    3.47  -1
   4   6   6   48.99    3.47   2
  -4  -5  -4  562.82    3.39  -1
   5   4   4  562.82    3.39   2
  -4   0  -5  110.88    1.66  -1
   0   4   5  110.88    1.66   2
  -3   6   2  139.04    2.00  -1
  -6   3  -2  139.04    2.00   2
  -2   6   3  233.23    2.38  -1
  -6   2  -3  233.23    2.38   2
  -1   5   2  226.93    1.60  -1
  -5   1  -2  226.93    1.60   2
   0   1   0 1735.44    1.16  -1
  -1   0   0 1735.44    1.16   2
   0   3   1   56.73    0.89  -1
  -3   0  -1   56.73    0.89   2
   0   5   5  551.18    3.05  -1
  -5   0  -5  551.18    3.05   2
   0   5   6   20.64    2.31  -1
  -5   0  -6   20.64    2.31   2
   0   5   7  143.01    2.69  -1
  -5   0  -7  143.01    2.69   2
  -7  -7  -5   -7.15    4.43  -1
   7   7   5   -7.15    4.43   2
  -6  -1  -6  266.52    2.70  -1
   1   6   6  266.52    2.70   2
  -5  -8  -2   10.61    3.38  -1
   8   5   2   10.61    3.38   2
  -5   1  -5  112.91    1.91  -1
  -1   5   5  112.91    1.91   2
  -4  -6  -3    5.04    2.29  -1
   6   4   3    5.04    2.29   2
  -4  -1  -5  149.39    1.96  -1
   1   4   5  149.39    1.96   2
  -4   5  -1  131.79    1.17  -1
  -5   4   1  131.79    1.17   2
  -1   6   5  194.22    2.72  -1
  -6   1  -5  194.22    2.72   2
  -1   6   6   85.78    2.37  -1
  -6   1  -6   85.78    2.37   2
   0   4   2  139.31    1.36  -1
  -4   0  -2  139.31    1.36   2
   1   3   4 1723.60    3.43  -1
  -3  -1  -4 1723.60    3.43   2
  -8  -6  -6   93.68    5.39  -1
   6   8   6   93.68    5.39   2
  -6  -3  -6  571.82    3.98  -1
   3   6   6  571.82    3.98   2
  -6  -2  -6  231.57    2.75  -1
   2   6   6  231.57    2.75   2
  -5  -6  -4  552.62    3.91  -1
   6   5   4  552.62    3.91   2
  -4   2  -4  455.78    1.55  -1
  -2   4   4  455.78    1.55   2
  -4   6   1   35.94    1.46  -1
  -6   4  -1   35.94    1.46   2
  -3  -2  -4  546.56    2.35  -1
   2   3   4  546.56    2.35   2
  -2   1  -3    6.99    0.64  -1
  -1   2   3    6.99    0.64   2
  -1   4   0  869.54    1.80  -1
  -4   1   0  869.54    1.80   2
  -1   6   4  160.55    2.26  -1
  -6   1  -4  160.55    2.26   2
   0   5   4   79.59    1.71  -1
  -5   0  -4   79.59    1.71   2
   1   4   6  127.30    2.64  -1
  -4  -1  -6  127.30    2.64   2
   1   4   7  294.59    3.21  -1
  -4  -1  -7  294.59    3.21   2
  -7  -4  -6  523.54    5.23  -1
   4   7   6  523.54    5.23   2
  -7  -1  -6  157.44    2.72  -1
   1   7   6  157.44    2.72   2
  -3  -4  -3  185.94    2.05  -1
   4   3   3  185.94    2.05   2
  -3   0  -4 1602.81    3.01  -1
   0   3   4 1602.81    3.01   2
  -2  -1  -3   65.36    1.13  -1
   1   2   3   65.36    1.13   2
  -2   6   2  130.16    1.90  -1
  -6   2  -2  130.16    1.90   2
   1   0   3   71.46    0.83  -1
   0  -1  -3   71.46    0.83   2
   1   4   5  251.60    2.42  -1
  -4  -1  -5  251.60    2.42   2
  -8  -5  -6  286.50    5.56  -1
   5   8   6  286.50    5.56   2
  -8  -1  -6  224.15    3.32  -1
   1   8   6  224.15    3.32   2
  -7  -3  -6   23.08    3.33  -1
   3   7   6   23.08    3.33   2
  -7  -2  -6  806.67    4.67  -1
   2   7   6  806.67    4.67   2
  -6  -5  -5   -1.00    3.38  -1
   5   6   5   -1.00    3.38   2
  -6   1  -5  181.79    2.07  -1
  -1   6   5  181.79    2.07   2
  -4  -4  -4 1370.96    4.45  -1
   4   4   4 1370.96    4.45   2
  -3  -1  -4 2021.01    3.65  -1
   1   3   4 2021.01    3.65   2
  -3   6   1  139.07    1.71  -1
  -6   3  -1  139.07    1.71   2
  -2   5   0  213.56    1.38  -1
  -5   2   0  213.56    1.38   2
  -1   3  -1  168.13    0.68  -1
  -3   1   1  168.13    0.68   2
   0   5   3  102.07    1.48  -1
  -5   0  -3  102.07    1.48   2
   1   3   3  229.19    1.53  -1
  -3  -1  -3  229.19    1.53   2
  -8  -4  -6  167.69    4.74  -1
   4   8   6  167.69    4.74   2
  -7  -6  -5   -2.28    3.53  -1
   6   7   5   -2.28    3.53   2
  -7   1  -5   19.68    2.01  -1
  -1   7   5   19.68    2.01   2
  -5   0  -5  369.47    2.43  -1
   0   5   5  369.47    2.43   2
  -2  -3  -2 4347.93    5.06  -1
   3   2   2 4347.93    5.06   2
  -1   6   3   25.46    1.62  -1
  -6   1  -3   25.46    1.62   2
   0   6   6  211.12    2.60  -1
  -6   0  -6  211.12    2.60   2
   1   4   4  698.00    2.44  -1
  -4  -1  -4  698.00    2.44   2
   1   5   7    1.65    2.64  -1
  -5  -1  -7    1.65    2.64   2
  -8  -3  -6  273.16    4.94  -1
   3   8   6  273.16    4.94   2
  -5  -5  -4  800.86    4.23  -1
   5   5   4  800.86    4.23   2
  -5  -2  -5  257.38    2.93  -1
   2   5   5  257.38    2.93   2
  -4  -5  -3   75.24    2.46  -1
   5   4   3   75.24    2.46   2
  -1  -2  -1  134.32    0.86  -1
   2   1   1  134.32    0.86   2
   0   2   0 4058.62    2.48  -1
  -2   0   0 4058.62    2.48   2
   0   6   5   35.54    1.93  -1
  -6   0  -5   35.54    1.93   2
   1   5   6  568.20    3.11  -1
  -5  -1  -6  568.20    3.11   2
  -5  -1  -5   10.02    1.77  -1
   1   5   5   10.02    1.77   2
  -4  -3  -4    4.64    1.90  -1
   3   4   4    4.64    1.90   2
  -2  -4  -1  109.67    1.54  -1
   4   2   1  109.67    1.54   2
  -2   7   4   93.32    2.03  -1
  -7   2  -4   93.32    2.03   2
   0   4   1   84.92    1.00  -1
  -4   0  -1   84.92    1.00   2
   0   6   4  377.85    2.83  -1
  -6   0  -4  377.85    2.83   2
   1   2   2 3923.77    3.64  -1
  -2  -1  -2 3923.77    3.64   2
   1   5   5   11.57    1.75  -1
  -5  -1  -5   11.57    1.75   2
  -3  -3  -3    0.59    1.54  -1
   3   3   3    0.59    1.54   2
  -3   5  -1  118.04    1.03  -1
  -5   3   1  118.04    1.03   2
  -2   6   1  216.62    1.87  -1
  -6   2  -1  216.62    1.87   2
  -1   6   2  430.23    2.28  -1
  -6   1  -2  430.23    2.28   2
  -1   7   5   39.55    1.95  -1
  -7   1  -5   39.55    1.95   2
   0   5   2 1478.52    3.13  -1
  -5   0  -2 1478.52    3.13   2
   1   1   2    8.19    0.57  -1
  -1  -1  -2    8.19    0.57   2
   1   4   3   52.30    1.29  -1
  -4  -1  -3   52.30    1.29   2
   2   2   8 1556.50    4.88  -1
  -2  -2  -8 1556.50    4.88   2
   2   3   7  204.43    2.95  -1
  -3  -2  -7  204.43    2.95   2
   2   3   8  731.03    4.19  -1
  -3  -2  -8  731.03    4.19   2
  -6  -3  -5   53.28    3.18  -1
   3   6   5   53.28    3.18   2
  -6   0  -5   57.76    2.04  -1
   0   6   5   57.76    2.04   2
  -5   2  -4  208.57    1.55  -1
  -2   5   4  208.57    1.55   2
  -2   7   3   46.66    1.77  -1
  -7   2  -3   46.66    1.77   2
  -1   7   4  186.69    2.81  -1
  -7   1  -4  186.69    2.81   2
   1   3   2   80.66    1.07  -1
  -3  -1  -2   80.66    1.07   2
   1   5   4 1111.12    3.17  -1
  -5  -1  -4 1111.12    3.17   2
   1   6   7  154.37    3.03  -1
  -6  -1  -7  154.37    3.03   2
   2   1   7  442.41    2.50  -1
  -1  -2  -7  442.41    2.50   2
   2   1   8  108.35    2.02  -1
  -1  -2  -8  108.35    2.02   2
   2   2   6 1301.13    3.36  -1
  -2  -2  -6 1301.13    3.36   2
   2   4   7  234.37    3.15  -1
  -4  -2  -7  234.37    3.15   2
  -8  -5  -5    0.57    3.31  -1
   5   8   5    0.57    3.31   2
  -8   0  -5    3.92    2.29  -1
   0   8   5    3.92    2.29   2
  -7  -6  -4  988.10    5.74  -1
   6   7   4  988.10    5.74   2
  -7  -4  -5   42.75    3.47  -1
   4   7   5   42.75    3.47   2
  -7   0  -5  153.55    2.74  -1
   0   7   5  153.55    2.74   2
  -6  -5  -4  595.40    4.76  -1
   5   6   4  595.40    4.76   2
  -6  -1  -5   60.66    2.25  -1
   1   6   5   60.66    2.25   2
  -5  -4  -4  609.54    4.00  -1
   4   5   4  609.54    4.00   2
  -4  -2  -4 2380.32    5.01  -1
   2   4   4 2380.32    5.01   2
  -4   1  -4  776.03    2.30  -1
  -1   4   4  776.03    2.30   2
  -4   6   0  169.65    1.43  -1
  -6   4   0  169.65    1.43   2
   0   6   3  294.12    2.20  -1
  -6   0  -3  294.12    2.20   2
   0   7   6   72.60    2.48  -1
  -7   0  -6   72.60    2.48   2
   1   6   6  119.73    2.28  -1
  -6  -1  -6  119.73    2.28   2
   1   6   8  197.61    3.04  -1
  -6  -1  -8  197.61    3.04   2
   2   3   5  864.17    3.05  -1
  -3  -2  -5  864.17    3.05   2
   2   4   6 1647.54    4.36  -1
  -4  -2  -6 1647.54    4.36   2
  -8  -4  -5  111.45    4.37  -1
   4   8   5  111.45    4.37   2
  -7  -3  -5   54.02    3.65  -1
   3   7   5   54.02    3.65   2
  -7   2  -4   42.38    1.55  -1
  -2   7   4   42.38    1.55   2
  -6   2  -4  259.60    1.95  -1
  -2   6   4  259.60    1.95   2
  -4  -4  -3    2.39    2.16  -1
   4   4   3    2.39    2.16   2
  -3  -4  -2 1125.75    3.34  -1
   4   3   2 1125.75    3.34   2
   0   3   0  424.45    1.21  -1
  -3   0   0  424.45    1.21   2
   0   7   5  329.12    2.78  -1
  -7   0  -5  329.12    2.78   2
   1   6   5  102.79    2.01  -1
  -6  -1  -5  102.79    2.01   2
   2   5   8  208.80    3.63  -1
  -5  -2  -8  208.80    3.63   2
  -8  -3  -5   52.02    4.28  -1
   3   8   5   52.02    4.28   2
  -8  -1  -5   83.92    3.53  -1
   1   8   5   83.92    3.53   2
  -7  -2  -5  113.96    3.66  -1
   2   7   5  113.96    3.66   2
  -7  -1  -5   46.98    2.77  -1
   1   7   5   46.98    2.77   2
  -6  -6  -3   13.80    3.08  -1
   6   6   3   13.80    3.08   2
  -5  -5  -3    5.48    2.59  -1
   5   5   3    5.48    2.59   2
  -4  -1  -4  543.75    2.62  -1
   1   4   4  543.75    2.62   2
  -4   0  -4 1190.02    3.14  -1
   0   4   4 1190.02    3.14   2
  -3  -2  -3  105.10    1.73  -1
   2   3   3  105.10    1.73   2
  -2  -2  -2   62.79    1.03  -1
   2   2   2   62.79    1.03   2
  -1   7   3  154.47    2.11  -1
  -7   1  -3  154.47    2.11   2
   1   4   2 2374.13    3.74  -1
  -4  -1  -2 2374.13    3.74   2
   1   5   3  329.01    1.94  -1
  -5  -1  -3  329.01    1.94   2
   2   0   7  124.41    1.86  -1
   0  -2  -7  124.41    1.86   2
   2   1   5  188.52    1.69  -1
  -1  -2  -5  188.52    1.69   2
   2   4   5   74.33    1.76  -1
  -4  -2  -5   74.33    1.76   2
   2   5   6  886.83    3.73  -1
  -5  -2  -6  886.83    3.73   2
   2   5   7  115.71    2.48  -1
  -5  -2  -7  115.71    2.48   2
  -8  -2  -5   62.22    3.74  -1
   2   8   5   62.22    3.74   2
  -7  -5  -4  129.73    3.73  -1
   5   7   4  129.73    3.73   2
  -2   7   2   63.57    1.72  -1
  -7   2  -2   63.57    1.72   2
  -1   5   0  532.32    1.72  -1
  -5   1   0  532.32    1.72   2
   0   7   4  124.76    2.15  -1
  -7   0  -4  124.76    2.15   2
   1   6   4  129.89    2.02  -1
  -6  -1  -4  129.89    2.02   2
   1   7   7  113.10    3.30  -1
  -7  -1  -7  113.10    3.30   2
   2   2   4 2652.03    4.04  -1
  -2  -2  -4 2652.03    4.04   2
   2   3   4  627.96    2.54  -1
  -3  -2  -4  627.96    2.54   2
  -4   3  -3  135.87    0.93  -1
  -3   4   3  135.87    0.93   2
  -1   6   1   68.36    1.50  -1
  -6   1  -1   68.36    1.50   2
   0   5   1   76.42    1.29  -1
  -5   0  -1   76.42    1.29   2
   0   6   2  177.29    1.79  -1
  -6   0  -2  177.29    1.79   2
   1   0   2 5173.43    3.21  -1
   0  -1  -2 5173.43    3.21   2
   1   7   6  246.22    2.97  -1
  -7  -1  -6  246.22    2.97   2
   2   4   4 1890.29    3.96  -1
  -4  -2  -4 1890.29    3.96   2
   2   5   5  432.55    2.84  -1
  -5  -2  -5  432.55    2.84   2
   2   6   7  284.07    3.36  -1
  -6  -2  -7  284.07    3.36   2
   2   6   8   37.21    2.49  -1
  -6  -2  -8   37.21    2.49   2
  -5  -2  -4  157.91    2.84  -1
   2   5   4  157.91    2.84   2
  -5   1  -4  875.85    3.00  -1
  -1   5   4  875.85    3.00   2
  -3  -1  -3  143.11    1.64  -1
   1   3   3  143.11    1.64   2
  -1  -1  -1    2.28    0.58  -1
   1   1   1    2.28    0.58   2
   1   7   5   27.54    2.57  -1
  -7  -1  -5   27.54    2.57   2
   2   6   6  304.47    3.09  -1
  -6  -2  -6  304.47    3.09   2
  -6  -5  -3   36.89    3.65  -1
   5   6   3   36.89    3.65   2
  -6  -3  -4  558.61    4.58  -1
   3   6   4  558.61    4.58   2
  -5  -1  -4 1348.65    4.50  -1
   1   5   4 1348.65    4.50   2
  -2  -3  -1  120.38    1.43  -1
   3   2   1  120.38    1.43   2
  -1   7   2   73.11    2.19  -1
  -7   1  -2   73.11    2.19   2
   0   7   3  208.47    2.44  -1
  -7   0  -3  208.47    2.44   2
   1   5   2  713.69    2.81  -1
  -5  -1  -2  713.69    2.81   2
   1   6   3  378.14    2.63  -1
  -6  -1  -3  378.14    2.63   2
   2   1   4 2383.81    3.55  -1
  -1  -2  -4 2383.81    3.55   2
  -7   1  -4  356.05    2.95  -1
  -1   7   4  356.05    2.95   2
  -6   1  -4   77.58    2.01  -1
  -1   6   4   77.58    2.01   2
  -5   0  -4   48.95    1.93  -1
   0   5   4   48.95    1.93   2
  -3  -3  -2 2687.56    4.82  -1
   3   3   2 2687.56    4.82   2
  -2  -1  -2 4436.00    4.56  -1
   1   2   2 4436.00    4.56   2
  -2   6   0  426.00    1.78  -1
  -6   2   0  426.00    1.78   2
   0   4   0 1510.36    2.40  -1
  -4   0   0 1510.36    2.40   2
   0   8   5    0.27    2.12  -1
  -8   0  -5    0.27    2.12   2
   2   0   5  149.40    1.39  -1
   0  -2  -5  149.40    1.39   2
   2   3   3   63.58    1.25  -1
  -3  -2  -3   63.58    1.25   2
   2   5   4  188.37    1.95  -1
  -5  -2  -4  188.37    1.95   2
   2   6   5   17.89    1.99  -1
  -6  -2  -5   17.89    1.99   2
   2   7   7   40.20    2.89  -1
  -7  -2  -7   40.20    2.89   2
   2   7   8  123.15    3.06  -1
  -7  -2  -8  123.15    3.06   2
   3   3   7  264.06    2.86  -1
  -3  -3  -7  264.06    2.86   2
   3   3   8   33.41    2.46  -1
  -3  -3  -8   33.41    2.46   2
   3   3   9  236.25    3.04  -1
  -3  -3  -9  236.25    3.04   2
   3   4   9   39.07    2.76  -1
  -4  -3  -9   39.07    2.76   2
   3   5   9   24.57    3.98  -1
  -5  -3  -9   24.57    3.98   2
  -7  -3  -4  497.16    5.08  -1
   3   7   4  497.16    5.08   2
  -6  -6  -2  617.31    4.19  -1
   6   6   2  617.31    4.19   2
  -6  -2  -4  973.13    5.13  -1
   2   6   4  973.13    5.13   2
  -6   3  -3   89.30    1.59  -1
  -3   6   3   89.30    1.59   2
  -3   0  -3    1.28    1.10  -1
   0   3   3    1.28    1.10   2
  -3   1  -3   91.75    1.13  -1
  -1   3   3   91.75    1.13   2
  -2   5  -1  356.71    1.33  -1
  -5   2   1  356.71    1.33   2
  -1   4  -1  381.05    1.16  -1
  -4   1   1  381.05    1.16   2
   1   2   1  201.35    0.99  -1
  -2  -1  -1  201.35    0.99   2
   1   3   1   15.69    0.84  -1
  -3  -1  -1   15.69    0.84   2
   1   7   4  313.13    2.70  -1
  -7  -1  -4  313.13    2.70   2
   2   2   3   93.46    1.16  -1
  -2  -2  -3   93.46    1.16   2
   2   4   3  429.90    2.12  -1
  -4  -2  -3  429.90    2.12   2
   3   2   8  906.02    3.76  -1
  -2  -3  -8  906.02    3.76   2
   3   2   9   19.51    2.32  -1
  -2  -3  -9   19.51    2.32   2
   3   5   7  154.41    3.05  -1
  -5  -3  -7  154.41    3.05   2
   3   5   8   16.65    3.05  -1
  -5  -3  -8   16.65    3.05   2
  -7   0  -4  148.71    3.57  -1
   0   7   4  148.71    3.57   2
  -6  -1  -4   91.33    3.23  -1
   1   6   4   91.33    3.23   2
  -6   0  -4  543.76    3.77  -1
   0   6   4  543.76    3.77   2
  -5  -6  -1   27.92    2.62  -1
   6   5   1   27.92    2.62   2
  -5  -5  -2 1699.55    5.47  -1
   5   5   2 1699.55    5.47   2
  -5   3  -3  165.94    1.44  -1
  -3   5   3  165.94    1.44   2
  -4  -4  -2 2547.33    5.75  -1
   4   4   2 2547.33    5.75   2
  -3  -4  -1   31.03    1.73  -1
   4   3   1   31.03    1.73   2
  -2   7   1   47.45    1.71  -1
  -7   2  -1   47.45    1.71   2
   0   8   4  172.13    3.00  -1
  -8   0  -4  172.13    3.00   2
   1   8   6  116.18    2.86  -1
  -8  -1  -6  116.18    2.86   2
   2   6   4 1026.26    3.94  -1
  -6  -2  -4 1026.26    3.94   2
   2   7   6  476.05    3.32  -1
  -7  -2  -6  476.05    3.32   2
   3   2   7  171.75    2.22  -1
  -2  -3  -7  171.75    2.22   2
   3   3   6 1710.90    4.46  -1
  -3  -3  -6 1710.90    4.46   2
   3   4   6  649.70    3.26  -1
  -4  -3  -6  649.70    3.26   2
   3   6   8  322.48    3.90  -1
  -6  -3  -8  322.48    3.90   2
   3   6   9   30.89    3.54  -1
  -6  -3  -9   30.89    3.54   2
  -7  -2  -4  191.72    3.85  -1
   2   7   4  191.72    3.85   2
  -7  -1  -4  353.13    4.84  -1
   1   7   4  353.13    4.84   2
  -6  -4  -3   -1.07    3.78  -1
   4   6   3   -1.07    3.78   2
  -1   8   3   57.07    1.94  -1
  -8   1  -3   57.07    1.94   2
   0   6   1  197.34    1.98  -1
  -6   0  -1  197.34    1.98   2
   1   4   1    1.08    1.04  -1
  -4  -1  -1    1.08    1.04   2
   1   8   5  226.56    3.31  -1
  -8  -1  -5  226.56    3.31   2
   2   7   5  234.77    3.25  -1
  -7  -2  -5  234.77    3.25   2
   3   2   6   73.69    2.02  -1
  -2  -3  -6   73.69    2.02   2
   3   5   6  144.07    2.36  -1
  -5  -3  -6  144.07    2.36   2
   3   6   7    4.36    2.78  -1
  -6  -3  -7    4.36    2.78   2
  -5  -3  -3   24.09    2.53  -1
   3   5   3   24.09    2.53   2
   0   7   2  305.27    2.29  -1
  -7   0  -2  305.27    2.29   2
   1   6   2  343.20    2.12  -1
  -6  -1  -2  343.20    2.12   2
   1   7   3   66.97    1.83  -1
  -7  -1  -3   66.97    1.83   2
   2   8   7  134.76    3.51  -1
  -8  -2  -7  134.76    3.51   2
   3   3   5    8.59    1.64  -1
  -3  -3  -5    8.59    1.64   2
   3   4   5  191.57    2.29  -1
  -4  -3  -5  191.57    2.29   2
   3   6   6  625.29    3.74  -1
  -6  -3  -6  625.29    3.74   2
   2   0   4  641.27    2.01  -1
   0  -2  -4  641.27    2.01   2
   2   1   3   64.80    1.12  -1
  -1  -2  -3   64.80    1.12   2
   2   8   6   47.08    3.14  -1
  -8  -2  -6   47.08    3.14   2
   3   1   7  113.49    1.92  -1
  -1  -3  -7  113.49    1.92   2
   3   5   5  153.58    2.20  -1
  -5  -3  -5  153.58    2.20   2
   3   7   8  118.07    3.18  -1
  -7  -3  -8  118.07    3.18   2
  -6  -5  -2  160.59    3.22  -1
   5   6   2  160.59    3.22   2
  -4  -1  -3   36.08    1.83  -1
   1   4   3   36.08    1.83   2
  -3  -2  -2 5177.51    6.62  -1
   2   3   2 5177.51    6.62   2
  -1  -2   0 4314.76    3.56  -1
   2   1   0 4314.76    3.56   2
  -1   6   0  384.53    1.97  -1
  -6   1   0  384.53    1.97   2
  -1   7   1  138.80    1.88  -1
  -7   1  -1  138.80    1.88   2
   0   5   0 1458.07    3.00  -1
  -5   0   0 1458.07    3.00   2
   0   8   3  135.22    2.21  -1
  -8   0  -3  135.22    2.21   2
   1   1   1    2.14    0.55  -1
  -1  -1  -1    2.14    0.55   2
   1   5   1  364.35    2.10  -1
  -5  -1  -1  364.35    2.10   2
   1   8   4   65.24    2.36  -1
  -8  -1  -4   65.24    2.36   2
   2   6   3   82.77    2.06  -1
  -6  -2  -3   82.77    2.06   2
   2   7   4   83.65    2.10  -1
  -7  -2  -4   83.65    2.10   2
  -7   2  -3   73.71    2.20  -1
  -2   7   3   73.71    2.20   2
  -6  -3  -3  136.11    3.86  -1
   3   6   3  136.11    3.86   2
  -5  -4  -2   60.18    2.68  -1
   4   5   2   60.18    2.68   2
  -5  -2  -3  228.08    3.30  -1
   2   5   3  228.08    3.30   2
  -4   2  -3  343.88    1.83  -1
  -2   4   3  343.88    1.83   2
  -2   0  -2 1694.64    2.66  -1
   0   2   2 1694.64    2.66   2
   2   3   2 5662.12    5.69  -1
  -3  -2  -2 5662.12    5.69   2
   2   4   2  744.13    2.56  -1
  -4  -2  -2  744.13    2.56   2
   2   8   5  136.31    3.17  -1
  -8  -2  -5  136.31    3.17   2
   3   1   6 1879.31    4.32  -1
  -1  -3  -6 1879.31    4.32   2
   3   4   4    6.01    1.72  -1
  -4  -3  -4    6.01    1.72   2
   3   6   5   69.38    2.16  -1
  -6  -3  -5   69.38    2.16   2
   3   7   6   37.88    2.78  -1
  -7  -3  -6   37.88    2.78   2
   4   4   9  158.20    3.54  -1
  -4  -4  -9  158.20    3.54   2
   4   4  10   56.55    3.65  -1
  -4  -4 -10   56.55    3.65   2
   4   5   8  662.40    4.57  -1
  -5  -4  -8  662.40    4.57   2
   4   5   9   78.59    3.65  -1
  -5  -4  -9   78.59    3.65   2
  -4  -3  -2 1186.65    4.22  -1
   3   4   2 1186.65    4.22   2
  -4   0  -3  208.08    2.22  -1
   0   4   3  208.08    2.22   2
  -2  -2  -1  171.59    1.45  -1
   2   2   1  171.59    1.45   2
  -1   8   2  133.60    2.12  -1
  -8   1  -2  133.60    2.12   2
   3   0   9  111.34    2.51  -1
   0  -3  -9  111.34    2.51   2
   3   3   4 2277.21    4.48  -1
  -3  -3  -4 2277.21    4.48   2
   3   5   4 2695.06    5.67  -1
  -5  -3  -4 2695.06    5.67   2
   3   8   7   28.91    3.28  -1
  -8  -3  -7   28.91    3.28   2
   4   3   9   73.53    3.28  -1
  -3  -4  -9   73.53    3.28   2
   4   3  10  186.96    4.12  -1
  -3  -4 -10  186.96    4.12   2
   4   4   8   -0.97    2.49  -1
  -4  -4  -8   -0.97    2.49   2
   4   6   8   66.90    3.31  -1
  -6  -4  -8   66.90    3.31   2
   4   6   9   96.10    3.90  -1
  -6  -4  -9   96.10    3.90   2
  -6  -2  -3  125.84    4.04  -1
   2   6   3  125.84    4.04   2
  -6   2  -3  129.95    2.17  -1
  -2   6   3  129.95    2.17   2
  -6   4  -2   43.59    1.22  -1
  -4   6   2   43.59    1.22   2
  -5   2  -3  120.90    2.00  -1
  -2   5   3  120.90    2.00   2
  -4   1  -3   17.81    1.66  -1
  -1   4   3   17.81    1.66   2
   1   7   2  371.75    3.03  -1
  -7  -1  -2  371.75    3.03   2
   1   8   3  181.33    2.80  -1
  -8  -1  -3  181.33    2.80   2
   2   2   2   64.73    1.16  -1
  -2  -2  -2   64.73    1.16   2
   2   5   2 1072.25    3.21  -1
  -5  -2  -2 1072.25    3.21   2
   3   0   8  252.30    2.41  -1
   0  -3  -8  252.30    2.41   2
   3   6   4  402.04    3.22  -1
  -6  -3  -4  402.04    3.22   2
   3   7   5   85.86    2.67  -1
  -7  -3  -5   85.86    2.67   2
   4   3   8  712.54    4.21  -1
  -3  -4  -8  712.54    4.21   2
   4   4   7  206.34    3.03  -1
  -4  -4  -7  206.34    3.03   2
   4   5   7   16.12    2.66  -1
  -5  -4  -7   16.12    2.66   2
   4   6   7  196.24    3.12  -1
  -6  -4  -7  196.24    3.12   2
  -7   1  -3   45.72    3.31  -1
  -1   7   3   45.72    3.31   2
  -6  -4  -2 2301.90    7.63  -1
   4   6   2 2301.90    7.63   2
  -5  -1  -3  209.26    3.06  -1
   1   5   3  209.26    3.06   2
  -4  -5   0 1566.06    4.57  -1
   5   4   0 1566.06    4.57   2
  -4  -4  -1   50.78    2.25  -1
   4   4   1   50.78    2.25   2
   0   7   1   31.99    1.81  -1
  -7   0  -1   31.99    1.81   2
   1   6   1   41.77    1.76  -1
  -6  -1  -1   41.77    1.76   2
   2   7   3   80.07    1.97  -1
  -7  -2  -3   80.07    1.97   2
   2   8   4  227.71    3.13  -1
  -8  -2  -4  227.71    3.13   2
   3   8   6  255.35    3.71  -1
  -8  -3  -6  255.35    3.71   2
   4   3   7  177.58    2.88  -1
  -3  -4  -7  177.58    2.88   2
   4   5   6  825.07    4.09  -1
  -5  -4  -6  825.07    4.09   2
   4   7   8  185.09    3.82  -1
  -7  -4  -8  185.09    3.82   2
  -3  -3  -1   27.06    1.87  -1
   3   3   1   27.06    1.87   2
  -2  -3   0 3297.47    4.49  -1
   3   2   0 3297.47    4.49   2
   0   8   2   35.48    2.17  -1
  -8   0  -2   35.48    2.17   2
   2   6   2  576.41    3.02  -1
  -6  -2  -2  576.41    3.02   2
   3   0   7  231.94    2.19  -1
   0  -3  -7  231.94    2.19   2
   3   1   5  379.78    2.12  -1
  -1  -3  -5  379.78    2.12   2
   4   2   8   47.31    2.84  -1
  -2  -4  -8   47.31    2.84   2
   4   2   9  178.57    2.96  -1
  -2  -4  -9  178.57    2.96   2
   4   2  10    3.53    2.60  -1
  -2  -4 -10    3.53    2.60   2
   4   4   6  464.37    3.23  -1
  -4  -4  -6  464.37    3.23   2
   4   6   6   56.21    2.58  -1
  -6  -4  -6   56.21    2.58   2
   4   7   7   14.56    2.80  -1
  -7  -4  -7   14.56    2.80   2
  -7   0  -3  171.29    3.57  -1
   0   7   3  171.29    3.57   2
  -6  -1  -3  327.85    3.65  -1
   1   6   3  327.85    3.65   2
  -6   0  -3  157.50    3.75  -1
   0   6   3  157.50    3.75   2
  -6   1  -3   46.99    2.51  -1
  -1   6   3   46.99    2.51   2
  -5  -3  -2 1698.00    5.71  -1
   3   5   2 1698.00    5.71   2
  -5   0  -3   94.06    2.39  -1
   0   5   3   94.06    2.39   2
  -5   1  -3  215.82    2.60  -1
  -1   5   3  215.82    2.60   2
  -3  -1  -2  171.99    1.90  -1
   1   3   2  171.99    1.90   2
  -1   5  -1   86.23    1.08  -1
  -5   1   1   86.23    1.08   2
   3   4   3  203.71    2.02  -1
  -4  -3  -3  203.71    2.02   2
   3   5   3   34.48    1.69  -1
  -5  -3  -3   34.48    1.69   2
   3   7   4  491.88    3.45  -1
  -7  -3  -4  491.88    3.45   2
   3   8   5  120.39    3.08  -1
  -8  -3  -5  120.39    3.08   2
   4   3   6  934.33    3.90  -1
  -3  -4  -6  934.33    3.90   2
  -4  -2  -2  994.12    4.10  -1
   2   4   2  994.12    4.10   2
   0   6   0  171.98    1.72  -1
  -6   0   0  171.98    1.72   2
   3   6   3  192.54    2.65  -1
  -6  -3  -3  192.54    2.65   2
   4   2   7  183.13    2.77  -1
  -2  -4  -7  183.13    2.77   2
   4   5   5   85.13    2.21  -1
  -5  -4  -5   85.13    2.21   2
   4   7   6  375.62    3.64  -1
  -7  -4  -6  375.62    3.64   2
   4   8   7  162.10    3.23  -1
  -8  -4  -7  162.10    3.23   2
  -6  -3  -2  330.34    4.46  -1
   3   6   2  330.34    4.46   2
  -5   4  -2  313.80    1.79  -1
  -4   5   2  313.80    1.79   2
  -3   7   0   51.18    1.05  -1
  -7   3   0   51.18    1.05   2
  -2   7   0   73.25    1.37  -1
  -7   2   0   73.25    1.37   2
   2   8   3   25.54    2.07  -1
  -8  -2  -3   25.54    2.07   2
   4   6   5  106.14    2.26  -1
  -6  -4  -5  106.14    2.26   2
   5   5   9   48.59    3.67  -1
  -5  -5  -9   48.59    3.67   2
   5   5  10  280.41    5.73  -1
  -5  -5 -10  280.41    5.73   2
   5   6   9  180.99    4.47  -1
  -6  -5  -9  180.99    4.47   2
  -5  -4  -1   13.33    2.71  -1
   4   5   1   13.33    2.71   2
   1   3   0 2186.02    3.12  -1
  -3  -1   0 2186.02    3.12   2
   1   4   0 2332.98    3.60  -1
  -4  -1   0 2332.98    3.60   2
   1   8   2  155.97    2.34  -1
  -8  -1  -2  155.97    2.34   2
   2   0   3  274.37    1.51  -1
   0  -2  -3  274.37    1.51   2
   2   7   2  238.38    2.30  -1
  -7  -2  -2  238.38    2.30   2
   2   9   4   42.69    2.74  -1
  -9  -2  -4   42.69    2.74   2
   3   8   4  136.66    3.43  -1
  -8  -3  -4  136.66    3.43   2
   4   1   9   43.67    2.54  -1
  -1  -4  -9   43.67    2.54   2
   4   2   6 1464.84    4.51  -1
  -2  -4  -6 1464.84    4.51   2
   4   8   6   75.69    2.83  -1
  -8  -4  -6   75.69    2.83   2
   5   4   9  114.12    3.54  -1
  -4  -5  -9  114.12    3.54   2
   5   5   8  196.12    3.49  -1
  -5  -5  -8  196.12    3.49   2
   5   6   8  335.08    4.27  -1
  -6  -5  -8  335.08    4.27   2
  -1   7   0   64.77    1.66  -1
  -7   1   0   64.77    1.66   2
  -1   8   1   10.77    1.58  -1
  -8   1  -1   10.77    1.58   2
   1   7   1  191.71    2.02  -1
  -7  -1  -1  191.71    2.02   2
   1   9   3    0.91    1.79  -1
  -9  -1  -3    0.91    1.79   2
   2   1   2 4339.22    4.60  -1
  -1  -2  -2 4339.22    4.60   2
   2   5   1   39.01    1.52  -1
  -5  -2  -1   39.01    1.52   2
   3   1   4 1991.75    4.02  -1
  -1  -3  -4 1991.75    4.02   2
   3   7   3    6.46    1.82  -1
  -7  -3  -3    6.46    1.82   2
   3   9   5   91.23    2.82  -1
  -9  -3  -5   91.23    2.82   2
   4   1   8  731.94    3.58  -1
  -1  -4  -8  731.94    3.58   2
   5   4   8  633.14    4.55  -1
  -4  -5  -8  633.14    4.55   2
   5   5   7  195.98    3.18  -1
  -5  -5  -7  195.98    3.18   2
   5   6   7   30.07    2.79  -1
  -6  -5  -7   30.07    2.79   2
   5   7   8  369.84    4.17  -1
  -7  -5  -8  369.84    4.17   2
  -5  -2  -2  872.82    4.59  -1
   2   5   2  872.82    4.59   2
  -4  -3  -1   32.63    2.25  -1
   3   4   1   32.63    2.25   2
  -4   4  -2  235.55    1.40  -1
  -4   4   2  235.55    1.40   2
  -2   2  -2 1520.49    2.02  -1
  -2   2   2 1520.49    2.02   2
   1   5   0  208.12    1.75  -1
  -5  -1   0  208.12    1.75   2
   3   2   3  106.56    1.52  -1
  -2  -3  -3  106.56    1.52   2
   4   6   4  447.84    3.30  -1
  -6  -4  -4  447.84    3.30   2
   4   8   5  146.24    3.02  -1
  -8  -4  -5  146.24    3.02   2
   5   3   9  125.51    3.75  -1
  -3  -5  -9  125.51    3.75   2
   5   3  10  142.39    3.49  -1
  -3  -5 -10  142.39    3.49   2
   5   4   7   23.64    2.57  -1
  -4  -5  -7   23.64    2.57   2
   5   7   7   85.12    3.21  -1
  -7  -5  -7   85.12    3.21   2
  -7   2  -2   23.35    3.04  -1
  -2   7   2   23.35    3.04   2
  -6  -2  -2  951.22    5.18  -1
   2   6   2  951.22    5.18   2
  -6   3  -2  237.59    2.73  -1
  -3   6   2  237.59    2.73   2
  -4  -1  -2 2288.93    5.48  -1
   1   4   2 2288.93    5.48   2
  -3   0  -2 4363.74    5.92  -1
   0   3   2 4363.74    5.92   2
   0   8   1   95.10    2.23  -1
  -8   0  -1   95.10    2.23   2
   2   6   1  320.10    2.33  -1
  -6  -2  -1  320.10    2.33   2
   3   4   2 1072.54    3.40  -1
  -4  -3  -2 1072.54    3.40   2
   3   5   2 1440.64    4.18  -1
  -5  -3  -2 1440.64    4.18   2
   4   1   7  195.92    2.36  -1
  -1  -4  -7  195.92    2.36   2
   5   3   8   31.43    2.92  -1
  -3  -5  -8   31.43    2.92   2
   5   5   6   80.90    2.44  -1
  -5  -5  -6   80.90    2.44   2
   5   6   6  924.78    4.84  -1
  -6  -5  -6  924.78    4.84   2
   5   8   7   87.24    3.30  -1
  -8  -5  -7   87.24    3.30   2
  -3  -2  -1  102.43    1.89  -1
   2   3   1  102.43    1.89   2
  -2  -1  -1  242.06    1.62  -1
   1   2   1  242.06    1.62   2
  -2   6  -1   74.33    0.96  -1
  -6   2   1   74.33    0.96   2
   0   3  -1  464.80    1.26  -1
  -3   0   1  464.80    1.26   2
   0   4  -1  408.01    1.50  -1
  -4   0   1  408.01    1.50   2
   2   8   2  253.51    2.93  -1
  -8  -2  -2  253.51    2.93   2
   2   9   3    8.88    3.11  -1
  -9  -2  -3    8.88    3.11   2
   3   0   5  183.33    1.75  -1
   0  -3  -5  183.33    1.75   2
   3   8   3   73.24    2.18  -1
  -8  -3  -3   73.24    2.18   2
   3   9   4   52.67    2.49  -1
  -9  -3  -4   52.67    2.49   2
   4   2   5   50.72    1.87  -1
  -2  -4  -5   50.72    1.87   2
   4   3   4    6.61    1.81  -1
  -3  -4  -4    6.61    1.81   2
   5   7   6   31.44    2.48  -1
  -7  -5  -6   31.44    2.48   2
  -5  -1  -2 1158.06    5.34  -1
   1   5   2 1158.06    5.34   2
   0   7   0  326.45    2.42  -1
  -7   0   0  326.45    2.42   2
   1   2   0 4405.22    3.95  -1
  -2  -1   0 4405.22    3.95   2
   1   6   0 1032.37    3.41  -1
  -6  -1   0 1032.37    3.41   2
   4   8   4   82.36    3.04  -1
  -8  -4  -4   82.36    3.04   2
   4   9   5   -4.65    2.78  -1
  -9  -4  -5   -4.65    2.78   2
   5   2  10  197.70    3.47  -1
  -2  -5 -10  197.70    3.47   2
   5   3   7  145.97    2.73  -1
  -3  -5  -7  145.97    2.73   2
  -6  -1  -2  155.51    3.69  -1
   1   6   2  155.51    3.69   2
  -5  -3  -1  170.89    2.97  -1
   3   5   1  170.89    2.97   2
  -3  -4   1   15.07    2.03  -1
   4   3  -1   15.07    2.03   2
   1   8   1   32.74    2.43  -1
  -8  -1  -1   32.74    2.43   2
   1   9   2   97.19    2.94  -1
  -9  -1  -2   97.19    2.94   2
   2   7   1  215.72    2.71  -1
  -7  -2  -1  215.72    2.71   2
   3   3   2 2730.71    4.78  -1
  -3  -3  -2 2730.71    4.78   2
   3   7   2  985.97    4.24  -1
  -7  -3  -2  985.97    4.24   2
   4   6   3    6.05    2.03  -1
  -6  -4  -3    6.05    2.03   2
   5   2   9    7.14    2.46  -1
  -2  -5  -9    7.14    2.46   2
   5   5   5   27.83    2.34  -1
  -5  -5  -5   27.83    2.34   2
   5   6   5    3.69    2.34  -1
  -6  -5  -5    3.69    2.34   2
   5   7   5  152.31    3.10  -1
  -7  -5  -5  152.31    3.10   2
   6   5   9  123.44    4.15  -1
  -5  -6  -9  123.44    4.15   2
  -6  -3  -1  298.99    3.78  -1
   3   6   1  298.99    3.78   2
  -6   2  -2  189.69    3.17  -1
  -2   6   2  189.69    3.17   2
  -5  -4   0 1577.53    5.49  -1
   4   5   0 1577.53    5.49   2
  -5   3  -2   59.08    2.11  -1
  -3   5   2   59.08    2.11   2
  -4   0  -2  198.58    2.73  -1
   0   4   2  198.58    2.73   2
  -3  -3   0  402.16    2.50  -1
   3   3   0  402.16    2.50   2
   2   2   1  165.62    1.40  -1
  -2  -2  -1  165.62    1.40   2
   4   7   3   88.33    2.41  -1
  -7  -4  -3   88.33    2.41   2
   5   2   8  306.36    3.55  -1
  -2  -5  -8  306.36    3.55   2
   5   3   6  111.87    2.58  -1
  -3  -5  -6  111.87    2.58   2
   6   5   8  316.01    4.19  -1
  -5  -6  -8  316.01    4.19   2
   6   6   8  519.81    5.11  -1
  -6  -6  -8  519.81    5.11   2
   6   7   8    2.77    3.56  -1
  -7  -6  -8    2.77    3.56   2
  -6   0  -2  396.65    4.13  -1
   0   6   2  396.65    4.13   2
  -6   1  -2  366.20    3.82  -1
  -1   6   2  366.20    3.82   2
  -5   0  -2 1144.17    5.02  -1
   0   5   2 1144.17    5.02   2
  -3   1  -2  346.54    2.04  -1
  -1   3   2  346.54    2.04   2
  -1   6  -1   52.03    1.25  -1
  -6   1   1   52.03    1.25   2
   0   5  -1  147.44    1.37  -1
  -5   0   1  147.44    1.37   2
   3   9   3   39.35    2.27  -1
  -9  -3  -3   39.35    2.27   2
   4   0   8  311.10    2.79  -1
   0  -4  -8  311.10    2.79   2
   4   9   4   85.53    3.55  -1
  -9  -4  -4   85.53    3.55   2
   5   4   5   96.13    2.35  -1
  -4  -5  -5   96.13    2.35   2
   5   8   5    0.27    2.21  -1
  -8  -5  -5    0.27    2.21   2
   6   4   9   59.87    3.66  -1
  -4  -6  -9   59.87    3.66   2
   6   6   7   66.96    3.07  -1
  -6  -6  -7   66.96    3.07   2
   6   7   7   91.75    3.29  -1
  -7  -6  -7   91.75    3.29   2
  -4  -2  -1   84.92    2.54  -1
   2   4   1   84.92    2.54   2
   2   9   2   -3.92    1.89  -1
  -9  -2  -2   -3.92    1.89   2
   3   8   2   -0.21    2.18  -1
  -8  -3  -2   -0.21    2.18   2
   4   2   4 2302.53    5.06  -1
  -2  -4  -4 2302.53    5.06   2
   4   8   3    1.86    2.25  -1
  -8  -4  -3    1.86    2.25   2
   5   2   7   90.19    2.77  -1
  -2  -5  -7   90.19    2.77   2
   5   7   4  192.20    3.31  -1
  -7  -5  -4  192.20    3.31   2
   6   4   8  116.79    3.54  -1
  -4  -6  -8  116.79    3.54   2
   6   5   7   26.32    2.77  -1
  -5  -6  -7   26.32    2.77   2
  -5   1  -2  498.54    3.61  -1
  -1   5   2  498.54    3.61   2
  -5   2  -2  700.27    3.72  -1
  -2   5   2  700.27    3.72   2
  -4   3  -2  896.16    2.93  -1
  -3   4   2  896.16    2.93   2
  -2  -2   0 1634.38    3.26  -1
   2   2   0 1634.38    3.26   2
   1   7   0   40.14    2.03  -1
  -7  -1   0   40.14    2.03   2
   2   8   1   55.62    2.46  -1
  -8  -2  -1   55.62    2.46   2
   3   5   1   88.31    1.92  -1
  -5  -3  -1   88.31    1.92   2
   4   1   5  149.43    2.06  -1
  -1  -4  -5  149.43    2.06   2
   4   3   3  130.63    2.13  -1
  -3  -4  -3  130.63    2.13   2
   5   5   4  755.65    3.99  -1
  -5  -5  -4  755.65    3.99   2
   5   9   5    7.33    3.14  -1
  -9  -5  -5    7.33    3.14   2
   6   6   6   72.66    2.71  -1
  -6  -6  -6   72.66    2.71   2
   6   7   6  270.96    4.28  -1
  -7  -6  -6  270.96    4.28   2
  -6  -2  -1  198.61    3.81  -1
   2   6   1  198.61    3.81   2
  -5  -2  -1   80.89    2.91  -1
   2   5   1   80.89    2.91   2
  -5   5  -1   83.77    1.62  -1
  -5   5   1   83.77    1.62   2
  -4   1  -2 1598.92    4.60  -1
  -1   4   2 1598.92    4.60   2
  -3   2  -2  957.73    2.98  -1
  -2   3   2  957.73    2.98   2
  -3   3  -2  227.62    1.66  -1
  -3   3   2  227.62    1.66   2
   2   5   0 2173.07    4.53  -1
  -5  -2   0 2173.07    4.53   2
   3   6   1  191.81    2.49  -1
  -6  -3  -1  191.81    2.49   2
   4   6   2 1692.49    5.42  -1
  -6  -4  -2 1692.49    5.42   2
   5   1   9  162.30    2.86  -1
  -1  -5  -9  162.30    2.86   2
   5   3   5   82.55    2.07  -1
  -3  -5  -5   82.55    2.07   2
   5   8   4  309.84    3.89  -1
  -8  -5  -4  309.84    3.89   2
   6   3   9   36.91    3.42  -1
  -3  -6  -9   36.91    3.42   2
   6   4   7  117.13    2.92  -1
  -4  -6  -7  117.13    2.92   2
   6   8   6  121.39    3.91  -1
  -8  -6  -6  121.39    3.91   2
  -6   4  -1  101.70    2.27  -1
  -4   6   1  101.70    2.27   2
  -4  -4   1   55.39    2.31  -1
   4   4  -1   55.39    2.31   2
  -4  -3   0 4252.30    7.37  -1
   3   4   0 4252.30    7.37   2
  -4   2  -2  165.94    2.36  -1
  -2   4   2  165.94    2.36   2
   2   4   0  141.47    1.77  -1
  -4  -2   0  141.47    1.77   2
   2   6   0  163.08    2.41  -1
  -6  -2   0  163.08    2.41   2
   3   7   1   25.59    2.54  -1
  -7  -3  -1   25.59    2.54   2
   3   9   2  163.12    3.34  -1
  -9  -3  -2  163.12    3.34   2
   4   5   2   44.35    2.15  -1
  -5  -4  -2   44.35    2.15   2
   4   7   2   52.05    2.33  -1
  -7  -4  -2   52.05    2.33   2
   4   9   3   90.27    2.67  -1
  -9  -4  -3   90.27    2.67   2
   5   2   6 1129.70    4.39  -1
  -2  -5  -6 1129.70    4.39   2
  -3  -1  -1   18.99    1.78  -1
   1   3   1   18.99    1.78   2
  -1   8   0   74.29    1.57  -1
  -8   1   0   74.29    1.57   2
   0   6  -1  159.72    1.86  -1
  -6   0   1  159.72    1.86   2
   0   8   0    0.90    1.94  -1
  -8   0   0    0.90    1.94   2
   1   9   1   64.51    2.41  -1
  -9  -1  -1   64.51    2.41   2
   4   4   2 2438.68    5.92  -1
  -4  -4  -2 2438.68    5.92   2
   5   1   8   34.55    2.45  -1
  -1  -5  -8   34.55    2.45   2
   5   6   3   55.56    3.00  -1
  -6  -5  -3   55.56    3.00   2
   5   7   3   63.49    3.12  -1
  -7  -5  -3   63.49    3.12   2
   5   9   4   -0.51    2.50  -1
  -9  -5  -4   -0.51    2.50   2
   6   3   8  442.47    3.97  -1
  -3  -6  -8  442.47    3.97   2
   6   6   5   72.40    2.69  -1
  -6  -6  -5   72.40    2.69   2
   6   7   5    1.08    2.41  -1
  -7  -6  -5    1.08    2.41   2
   6   8   5   31.35    3.03  -1
  -8  -6  -5   31.35    3.03   2
   7   6   8    5.69    3.29  -1
  -6  -7  -8    5.69    3.29   2
  -5  -3   0  460.46    3.81  -1
   3   5   0  460.46    3.81   2
   0   2  -1   28.64    0.58  -1
  -2   0   1   28.64    0.58   2
   4   8   2  545.55    3.84  -1
  -8  -4  -2  545.55    3.84   2
   5   5   3    4.61    2.71  -1
  -5  -5  -3    4.61    2.71   2
   5   8   3   48.44    3.51  -1
  -8  -5  -3   48.44    3.51   2
   6   3   7    2.43    2.66  -1
  -3  -6  -7    2.43    2.66   2
   7   7   7    3.52    2.94  -1
  -7  -7  -7    3.52    2.94   2
  -6  -1  -1   90.03    3.52  -1
   1   6   1   90.03    3.52   2
   2   0   2 1507.44    2.79  -1
   0  -2  -2 1507.44    2.79   2
   2   3   0 3139.21    4.85  -1
  -3  -2   0 3139.21    4.85   2
   2   7   0  552.01    3.10  -1
  -7  -2   0  552.01    3.10   2
   2   9   1    4.98    2.78  -1
  -9  -2  -1    4.98    2.78   2
   3   3   1   39.12    1.73  -1
  -3  -3  -1   39.12    1.73   2
   3   8   1   46.62    2.28  -1
  -8  -3  -1   46.62    2.28   2
   4   2   3  291.85    2.46  -1
  -2  -4  -3  291.85    2.46   2
   5   1   7   13.87    2.51  -1
  -1  -5  -7   13.87    2.51   2
   5   3   4 2727.87    6.47  -1
  -3  -5  -4 2727.87    6.47   2
   7   5   8  424.28    4.49  -1
  -5  -7  -8  424.28    4.49   2
   7   6   7   55.03    3.04  -1
  -6  -7  -7   55.03    3.04   2
  -5  -1  -1  286.45    3.61  -1
   1   5   1  286.45    3.61   2
  -4  -1  -1    3.44    2.11  -1
   1   4   1    3.44    2.11   2
   1   8   0  338.65    2.86  -1
  -8  -1   0  338.65    2.86   2
   4   9   2   71.07    3.25  -1
  -9  -4  -2   71.07    3.25   2
   5   9   3   70.26    3.76  -1
  -9  -5  -3   70.26    3.76   2
   6   2   9  111.30    2.96  -1
  -2  -6  -9  111.30    2.96   2
   6   6   4  189.85    3.58  -1
  -6  -6  -4  189.85    3.58   2
   6   7   4  652.29    5.47  -1
  -7  -6  -4  652.29    5.47   2
   6   8   4   -2.44    3.29  -1
  -8  -6  -4   -2.44    3.29   2
   7   7   6  368.34    5.08  -1
  -7  -7  -6  368.34    5.08   2
  -6   0  -1  110.07    3.81  -1
   0   6   1  110.07    3.81   2
  -6   3  -1   27.32    2.57  -1
  -3   6   1   27.32    2.57   2
   1   4  -1   21.99    1.42  -1
  -4  -1   1   21.99    1.42   2
   1   5  -1  123.78    1.59  -1
  -5  -1   1  123.78    1.59   2
   2   1   1  243.13    1.52  -1
  -1  -2  -1  243.13    1.52   2
   4   3   2 1163.18    4.04  -1
  -3  -4  -2 1163.18    4.04   2
   5   4   3   57.05    2.43  -1
  -4  -5  -3   57.05    2.43   2
   6   2   8   61.81    3.02  -1
  -2  -6  -8   61.81    3.02   2
   6   3   6  655.49    3.99  -1
  -3  -6  -6  655.49    3.99   2
   6   4   5   80.29    2.58  -1
  -4  -6  -5   80.29    2.58   2
   7   5   7   27.87    2.48  -1
  -5  -7  -7   27.87    2.48   2
   7   6   6  421.84    4.57  -1
  -6  -7  -6  421.84    4.57   2
   7   8   6   61.20    3.14  -1
  -8  -7  -6   61.20    3.14   2
  -6   2  -1  157.70    3.37  -1
  -2   6   1  157.70    3.37   2
  -3  -3   1   22.53    2.01  -1
   3   3  -1   22.53    2.01   2
  -3  -2   0 3491.14    5.88  -1
   2   3   0 3491.14    5.88   2
   3  -1   5  225.49    1.71  -1
   1  -3  -5  225.49    1.71   2
   4   5   1   18.84    2.29  -1
  -5  -4  -1   18.84    2.29   2
   4   6   1   94.95    2.43  -1
  -6  -4  -1   94.95    2.43   2
   4   7   1   10.23    2.30  -1
  -7  -4  -1   10.23    2.30   2
   5   0  10  194.72    2.99  -1
   0  -5 -10  194.72    2.99   2
   5   6   2  117.67    2.91  -1
  -6  -5  -2  117.67    2.91   2
   5   7   2  741.49    4.44  -1
  -7  -5  -2  741.49    4.44   2
   6   5   4  602.50    4.00  -1
  -5  -6  -4  602.50    4.00   2
   6   9   4  305.11    4.48  -1
  -9  -6  -4  305.11    4.48   2
   7   4   8  162.48    3.37  -1
  -4  -7  -8  162.48    3.37   2
  -6   1  -1  155.22    2.88  -1
  -1   6   1  155.22    2.88   2
  -5   4  -1   78.02    2.28  -1
  -4   5   1   78.02    2.28   2
   1   6  -1   16.72    1.73  -1
  -6  -1   1   16.72    1.73   2
   2   8   0  155.35    2.45  -1
  -8  -2   0  155.35    2.45   2
   3   1   2  168.33    1.84  -1
  -1  -3  -2  168.33    1.84   2
   3   5   0  273.45    2.62  -1
  -5  -3   0  273.45    2.62   2
   3   6   0  611.08    3.23  -1
  -6  -3   0  611.08    3.23   2
   3   9   1    7.98    2.08  -1
  -9  -3  -1    7.98    2.08   2
   5   8   2  207.26    3.59  -1
  -8  -5  -2  207.26    3.59   2
   7   5   6   70.86    3.17  -1
  -5  -7  -6   70.86    3.17   2
   7   7   5   58.33    3.13  -1
  -7  -7  -5   58.33    3.13   2
   7   8   5   19.82    3.06  -1
  -8  -7  -5   19.82    3.06   2
  -5  -2   0 2148.60    6.94  -1
   2   5   0 2148.60    6.94   2
  -5   0  -1   30.02    2.87  -1
   0   5   1   30.02    2.87   2
  -4  -2   0  115.27    2.80  -1
   2   4   0  115.27    2.80   2
   1   1   0 1701.12    2.45  -1
  -1  -1   0 1701.12    2.45   2
   3   7   0  376.54    3.14  -1
  -7  -3   0  376.54    3.14   2
   4   0   5  130.19    1.98  -1
   0  -4  -5  130.19    1.98   2
   4   8   1    5.09    2.27  -1
  -8  -4  -1    5.09    2.27   2
   5   5   2 1658.35    5.52  -1
  -5  -5  -2 1658.35    5.52   2
   6   2   7  156.19    2.62  -1
  -2  -6  -7  156.19    2.62   2
   6   6   3   14.59    2.73  -1
  -6  -6  -3   14.59    2.73   2
   6   7   3   13.98    2.81  -1
  -7  -6  -3   13.98    2.81   2
   6   8   3   37.85    2.76  -1
  -8  -6  -3   37.85    2.76   2
   7   4   7   14.87    2.77  -1
  -4  -7  -7   14.87    2.77   2
   7   6   5   -0.44    2.92  -1
  -6  -7  -5   -0.44    2.92   2
  -4   0  -1   70.58    2.64  -1
   0   4   1   70.58    2.64   2
  -3   0  -1   75.45    1.83  -1
   0   3   1   75.45    1.83   2
  -1   7  -1  149.00    1.43  -1
  -7   1   1  149.00    1.43   2
   0   7  -1   70.12    1.67  -1
  -7   0   1   70.12    1.67   2
   2  -1   3    7.93    0.81  -1
   1  -2  -3    7.93    0.81   2
   4   4   1   52.73    2.20  -1
  -4  -4  -1   52.73    2.20   2
   5   2   4  153.10    2.51  -1
  -2  -5  -4  153.10    2.51   2
   5   9   2  166.03    2.99  -1
  -9  -5  -2  166.03    2.99   2
   6   4   4  432.95    3.74  -1
  -4  -6  -4  432.95    3.74   2
  -5  -3   1  135.73    3.16  -1
   3   5  -1  135.73    3.16   2
  -5   1  -1  485.58    3.47  -1
  -1   5   1  485.58    3.47   2
  -5   3  -1  346.87    3.27  -1
  -3   5   1  346.87    3.27   2
   1   3  -1  234.43    1.67  -1
  -3  -1   1  234.43    1.67   2
   3   2   1   94.06    1.73  -1
  -2  -3  -1   94.06    1.73   2
   3   4   0 4930.32    7.32  -1
  -4  -3   0 4930.32    7.32   2
   5   0   8  317.81    2.95  -1
   0  -5  -8  317.81    2.95   2
   5   4   2   62.58    3.23  -1
  -4  -5  -2   62.58    3.23   2
   6   2   6  232.00    3.20  -1
  -2  -6  -6  232.00    3.20   2
   6   5   3   39.98    2.86  -1
  -5  -6  -3   39.98    2.86   2
   7   3   8  255.61    3.70  -1
  -3  -7  -8  255.61    3.70   2
   7   5   5   82.16    2.98  -1
  -5  -7  -5   82.16    2.98   2
   7   7   4    3.22    3.03  -1
  -7  -7  -4    3.22    3.03   2
   7   8   4  389.00    4.40  -1
  -8  -7  -4  389.00    4.40   2
  -5   2  -1   96.66    2.62  -1
  -2   5   1   96.66    2.62   2
   1   7  -1   72.87    2.05  -1
  -7  -1   1   72.87    2.05   2
   4   2   2 1021.35    3.74  -1
  -2  -4  -2 1021.35    3.74   2
   5   1   5    7.87    1.87  -1
  -1  -5  -5    7.87    1.87   2
   6   1   9   -3.42    2.35  -1
  -1  -6  -9   -3.42    2.35   2
   7   6   4  936.48    6.22  -1
  -6  -7  -4  936.48    6.22   2
   8   7   6   44.82    3.51  -1
  -7  -8  -6   44.82    3.51   2
   2   5  -1   53.55    1.92  -1
  -5  -2   1   53.55    1.92   2
   2   6  -1  239.00    2.73  -1
  -6  -2   1  239.00    2.73   2
   6   1   8  645.07    4.29  -1
  -1  -6  -8  645.07    4.29   2
   7   3   7  125.27    2.75  -1
  -3  -7  -7  125.27    2.75   2
   8   5   7   49.45    3.77  -1
  -5  -8  -7   49.45    3.77   2
   8   6   6  396.09    5.29  -1
  -6  -8  -6  396.09    5.29   2
  -5  -1   0  152.44    3.39  -1
   1   5   0  152.44    3.39   2
  -1   1  -1  693.67    1.25  -1
  -1   1   1  693.67    1.25   2
   5   0   7  124.85    2.29  -1
   0  -5  -7  124.85    2.29   2
   6   4   3    2.37    2.90  -1
  -4  -6  -3    2.37    2.90   2
   6   6   2  657.81    4.30  -1
  -6  -6  -2  657.81    4.30   2
   7   4   5   43.42    3.36  -1
  -4  -7  -5   43.42    3.36   2
   7   5   4  124.67    3.98  -1
  -5  -7  -4  124.67    3.98   2
   8   7   5   17.29    3.12  -1
  -7  -8  -5   17.29    3.12   2
  -6   0   0  196.20    3.85  -1
   0   6   0  196.20    3.85   2
  -6   3   0  226.64    3.99  -1
  -3   6   0  226.64    3.99   2
  -4   1  -1   67.92    2.10  -1
  -1   4   1   67.92    2.10   2
  -4   4  -1   59.74    2.12  -1
  -4   4   1   59.74    2.12   2
  -2  -1   0 4117.32    5.03  -1
   1   2   0 4117.32    5.03   2
   2   4  -1   23.61    2.29  -1
  -4  -2   1   23.61    2.29   2
   4   3   1   33.01    2.34  -1
  -3  -4  -1   33.01    2.34   2
   5   5   1   59.55    2.89  -1
  -5  -5  -1   59.55    2.89   2
   6   2   5   31.86    2.51  -1
  -2  -6  -5   31.86    2.51   2
  -6   1   0  555.00    4.50  -1
  -1   6   0  555.00    4.50   2
  -4  -1   0 2971.05    6.53  -1
   1   4   0 2971.05    6.53   2
   4   5   0 1651.43    5.23  -1
  -5  -4   0 1651.43    5.23   2
   5   2   3  236.27    2.76  -1
  -2  -5  -3  236.27    2.76   2
   5   3   2 1839.06    5.36  -1
  -3  -5  -2 1839.06    5.36   2
   6   1   7  127.15    2.61  -1
  -1  -6  -7  127.15    2.61   2
   6   5   2  183.44    3.20  -1
  -5  -6  -2  183.44    3.20   2
   7   2   8  166.04    3.16  -1
  -2  -7  -8  166.04    3.16   2
   7   6   3    5.40    2.89  -1
  -6  -7  -3    5.40    2.89   2
   8   5   6  354.93    4.39  -1
  -5  -8  -6  354.93    4.39   2
   8   6   5   32.04    3.20  -1
  -6  -8  -5   32.04    3.20   2
  -6   2   0  112.82    3.33  -1
  -2   6   0  112.82    3.33   2
  -5  -2   1   51.68    3.04  -1
   2   5  -1   51.68    3.04   2
  -4   2  -1  212.50    2.36  -1
  -2   4   1  212.50    2.36   2
  -4   3  -1  371.26    2.80  -1
  -3   4   1  371.26    2.80   2
  -3  -1   0 1614.10    4.23  -1
   1   3   0 1614.10    4.23   2
  -3   1  -1  653.57    2.66  -1
  -1   3   1  653.57    2.66   2
   8   4   7   84.49    3.60  -1
  -4  -8  -7   84.49    3.60   2
  -3  -3   2 2259.67    4.95  -1
   3   3  -2 2259.67    4.95   2
   5   4   1   16.85    2.65  -1
  -4  -5  -1   16.85    2.65   2
   7   2   7   30.75    2.55  -1
  -2  -7  -7   30.75    2.55   2
   7   4   4  937.92    5.15  -1
  -4  -7  -4  937.92    5.15   2
  -7   2   1   31.89    3.10  -1
  -2   7  -1   31.89    3.10   2
  -5   0   0 1388.85    5.52  -1
   0   5   0 1388.85    5.52   2
  -4  -3   2 1546.53    5.08  -1
   3   4  -2 1546.53    5.08   2
  -4  -2   1   36.40    2.16  -1
   2   4  -1   36.40    2.16   2
  -4   6   0  181.46    2.28  -1
  -6   4   0  181.46    2.28   2
  -3  -2   1  181.83    2.11  -1
   2   3  -1  181.83    2.11   2
  -2   1  -1  223.77    1.29  -1
  -1   2   1  223.77    1.29   2
   3   5  -1   79.95    2.47  -1
  -5  -3   1   79.95    2.47   2
   4   4   0 1210.20    4.49  -1
  -4  -4   0 1210.20    4.49   2
   6   3   3  141.53    3.09  -1
  -3  -6  -3  141.53    3.09   2
   7   3   5   52.88    2.62  -1
  -3  -7  -5   52.88    2.62   2
   7   5   3   37.24    3.21  -1
  -5  -7  -3   37.24    3.21   2
   8   4   6  201.60    3.89  -1
  -4  -8  -6  201.60    3.89   2
   8   5   5   -0.68    3.01  -1
  -5  -8  -5   -0.68    3.01   2
  -3   5  -1  114.56    1.66  -1
  -5   3   1  114.56    1.66   2
   6   2   4 1005.92    4.65  -1
  -2  -6  -4 1005.92    4.65   2
   6   4   2 2447.35    7.13  -1
  -4  -6  -2 2447.35    7.13   2
  -5   4   0   76.74    2.46  -1
  -4   5   0   76.74    2.46   2
   2   3  -1  148.47    1.89  -1
  -3  -2   1  148.47    1.89   2
   3   1   1   19.53    1.67  -1
  -1  -3  -1   19.53    1.67   2
   5  -1   9   13.46    1.76  -1
   1  -5  -9   13.46    1.76   2
   6   0   9   93.87    2.44  -1
   0  -6  -9   93.87    2.44   2
  -6   0   1  291.59    3.75  -1
   0   6  -1  291.59    3.75   2
  -5   1   0  217.24    3.21  -1
  -1   5   0  217.24    3.21   2
   4   1   2 2347.30    4.87  -1
  -1  -4  -2 2347.30    4.87   2
   4   2   1  103.65    2.17  -1
  -2  -4  -1  103.65    2.17   2
   5   5   0 1156.88    5.06  -1
  -5  -5   0 1156.88    5.06   2
   6   5   1   20.94    2.96  -1
  -5  -6  -1   20.94    2.96   2
   7   4   3   54.82    3.20  -1
  -4  -7  -3   54.82    3.20   2
   8   3   7   14.45    2.48  -1
  -3  -8  -7   14.45    2.48   2
   8   4   5  126.79    4.01  -1
  -4  -8  -5  126.79    4.01   2
   8   5   4  577.23    4.91  -1
  -5  -8  -4  577.23    4.91   2
  -5  -1   1  357.97    3.49  -1
   1   5  -1  357.97    3.49   2
  -5   2   0  454.97    3.36  -1
  -2   5   0  454.97    3.36   2
  -5   3   0  178.78    2.89  -1
  -3   5   0  178.78    2.89   2
  -4   0   0  733.00    3.62  -1
   0   4   0  733.00    3.62   2
  -3   2  -1  352.52    1.97  -1
  -2   3   1  352.52    1.97   2
   1   2  -1  842.45    2.04  -1
  -2  -1   1  842.45    2.04   2
   3   0   2 4273.53    5.43  -1
   0  -3  -2 4273.53    5.43   2
   3   4  -1   16.09    2.24  -1
  -4  -3   1   16.09    2.24   2
   5   3   1  152.94    2.80  -1
  -3  -5  -1  152.94    2.80   2
   6   0   8   89.60    2.60  -1
   0  -6  -8   89.60    2.60   2
   7   3   4  561.17    3.97  -1
  -3  -7  -4  561.17    3.97   2
   7   5   2  854.22    5.04  -1
  -5  -7  -2  854.22    5.04   2
  -6   1   1   31.90    3.25  -1
  -1   6  -1   31.90    3.25   2
  -3   4  -1   18.11    1.55  -1
  -4   3   1   18.11    1.55   2
   4   3   0 4773.35    7.61  -1
  -3  -4   0 4773.35    7.61   2
   5  -1   8   70.74    1.81  -1
   1  -5  -8   70.74    1.81   2
   7   1   8   63.71    2.75  -1
  -1  -7  -8   63.71    2.75   2
   8   3   6  292.32    3.72  -1
  -3  -8  -6  292.32    3.72   2
  -6   2   1  241.52    3.42  -1
  -2   6  -1  241.52    3.42   2
  -3   3  -1   37.00    1.43  -1
  -3   3   1   37.00    1.43   2
   2   0   1  242.78    1.33  -1
   0  -2  -1  242.78    1.33   2
   4  -1   5   40.96    1.34  -1
   1  -4  -5   40.96    1.34   2
   4   0   3  239.93    1.79  -1
   0  -4  -3  239.93    1.79   2
   4   5  -1   24.77    2.51  -1
  -5  -4   1   24.77    2.51   2
   6   2   3  133.28    3.04  -1
  -2  -6  -3  133.28    3.04   2
  -4   5   0   79.23    2.03  -1
  -5   4   0   79.23    2.03   2
  -3   0   0  646.56    2.97  -1
   0   3   0  646.56    2.97   2
   2   1   0 4357.13    4.85  -1
  -1  -2   0 4357.13    4.85   2
   6   0   7   33.04    2.02  -1
   0  -6  -7   33.04    2.02   2
   7   1   7   97.04    2.50  -1
  -1  -7  -7   97.04    2.50   2
   8   4   4   55.80    3.10  -1
  -4  -8  -4   55.80    3.10   2
   9   5   5   49.78    3.23  -1
  -5  -9  -5   49.78    3.23   2
  -5   0   1   82.60    2.96  -1
   0   5  -1   82.60    2.96   2
  -5   5   1   38.53    2.46  -1
  -5   5  -1   38.53    2.46   2
  -4  -1   1   36.93    2.04  -1
   1   4  -1   36.93    2.04   2
  -4   1   0 1489.27    4.45  -1
  -1   4   0 1489.27    4.45   2
  -3  -3   3    9.63    1.81  -1
   3   3  -3    9.63    1.81   2
   1   5  -2 1194.67    3.69  -1
  -5  -1   2 1194.67    3.69   2
   7   3   3   12.53    2.61  -1
  -3  -7  -3   12.53    2.61   2
   7   4   2  130.98    3.27  -1
  -4  -7  -2  130.98    3.27   2
  -6   4   2   94.56    3.44  -1
  -4   6  -2   94.56    3.44   2
  -4  -2   2 1232.49    4.55  -1
   2   4  -2 1232.49    4.55   2
   1   6  -2  707.07    3.05  -1
  -6  -1   2  707.07    3.05   2
   5  -1   7   13.89    1.48  -1
   1  -5  -7   13.89    1.48   2
   6   1   4   90.87    2.33  -1
  -1  -6  -4   90.87    2.33   2
   8   2   7   18.60    2.74  -1
  -2  -8  -7   18.60    2.74   2
   0   5  -2  350.86    1.42  -1
  -5   0   2  350.86    1.42   2
   4   4  -1   61.61    2.69  -1
  -4  -4   1   61.61    2.69   2
   7   1   6  165.46    2.69  -1
  -1  -7  -6  165.46    2.69   2
   7   2   4  170.47    3.26  -1
  -2  -7  -4  170.47    3.26   2
  -6   3   2   26.10    3.27  -1
  -3   6  -2   26.10    3.27   2
  -5  -1   2  800.12    4.29  -1
   1   5  -2  800.12    4.29   2
  -5   1   1  229.31    3.09  -1
  -1   5  -1  229.31    3.09   2
  -5   4   1  217.57    3.28  -1
  -4   5  -1  217.57    3.28   2
  -4   2   0  982.29    3.84  -1
  -2   4   0  982.29    3.84   2
  -4   4   0  179.17    2.37  -1
  -4   4   0  179.17    2.37   2
  -3  -2   2  703.92    2.97  -1
   2   3  -2  703.92    2.97   2
  -3  -1   1  296.29    2.20  -1
   1   3  -1  296.29    2.20   2
  -2   0   0 4403.13    4.62  -1
   0   2   0 4403.13    4.62   2
  -2   2  -1  495.11    1.60  -1
  -2   2   1  495.11    1.60   2
   3  -1   3  116.53    1.17  -1
   1  -3  -3  116.53    1.17   2
   5   2   1   59.34    2.17  -1
  -2  -5  -1   59.34    2.17   2
  -6   1   2   85.82    3.01  -1
  -1   6  -2   85.82    3.01   2
  -4   3   0  107.82    1.99  -1
  -3   4   0  107.82    1.99   2
   1   4  -2  242.21    1.85  -1
  -4  -1   2  242.21    1.85   2
   6   3   1  250.47    3.49  -1
  -3  -6  -1  250.47    3.49   2
   8   2   6   55.35    2.38  -1
  -2  -8  -6   55.35    2.38   2
   8   3   4  366.42    3.94  -1
  -3  -8  -4  366.42    3.94   2
  -5   2   1  360.65    3.47  -1
  -2   5  -1  360.65    3.47   2
  -5   3   1  132.16    3.02  -1
  -3   5  -1  132.16    3.02   2
   4   1   1    3.28    1.70  -1
  -1  -4  -1    3.28    1.70   2
   5  -1   6  177.15    1.91  -1
   1  -5  -6  177.15    1.91   2
   6   4   0  711.04    4.45  -1
  -4  -6   0  711.04    4.45   2
   7   3   2  998.83    5.15  -1
  -3  -7  -2  998.83    5.15   2
  -4   0   1  444.40    3.00  -1
   0   4  -1  444.40    3.00   2
  -3   6   0   55.42    1.80  -1
  -6   3   0   55.42    1.80   2
   2   4  -2 1389.32    3.89  -1
  -4  -2   2 1389.32    3.89   2
   4  -1   4  793.16    2.55  -1
   1  -4  -4  793.16    2.55   2
   9   4   4  256.60    3.70  -1
  -4  -9  -4  256.60    3.70   2
  -5   0   2  742.32    4.22  -1
   0   5  -2  742.32    4.22   2
  -5   5   2   54.44    2.95  -1
  -5   5  -2   54.44    2.95   2
  -3   1   0 1578.41    3.65  -1
  -1   3   0 1578.41    3.65   2
  -2  -1   1  858.49    2.28  -1
   1   2  -1  858.49    2.28   2
  -1   0   0 2159.61    2.20  -1
   0   1   0 2159.61    2.20   2
   4  -2   7   44.45    1.07  -1
   2  -4  -7   44.45    1.07   2
   4   3  -1   13.57    2.21  -1
  -3  -4   1   13.57    2.21   2
   5   4  -1   19.03    2.62  -1
  -4  -5   1   19.03    2.62   2
   6   1   3  339.62    2.77  -1
  -1  -6  -3  339.62    2.77   2
   7   2   3   66.16    2.56  -1
  -2  -7  -3   66.16    2.56   2
  -4  -1   2  285.46    2.80  -1
   1   4  -2  285.46    2.80   2
   3   1   0 1926.02    3.82  -1
  -1  -3   0 1926.02    3.82   2
   8   3   3   70.29    3.20  -1
  -3  -8  -3   70.29    3.20   2
   9   3   5   52.04    3.02  -1
  -3  -9  -5   52.04    3.02   2
  -2   3  -1  360.81    1.49  -1
  -3   2   1  360.81    1.49   2
  -1  -1   1   14.04    0.62  -1
   1   1  -1   14.04    0.62   2
   3   0   1   73.43    1.31  -1
   0  -3  -1   73.43    1.31   2
   3   4  -2 1446.92    4.46  -1
  -4  -3   2 1446.92    4.46   2
   5   0   3   92.04    1.75  -1
   0  -5  -3   92.04    1.75   2
   9   4   3   62.24    3.32  -1
  -4  -9  -3   62.24    3.32   2
  -5   1   2 1106.74    5.10  -1
  -1   5  -2 1106.74    5.10   2
  -4   1   1  374.14    2.82  -1
  -1   4  -1  374.14    2.82   2
  -4   5   1  276.21    2.82  -1
  -5   4  -1  276.21    2.82   2
   3   2  -1  160.22    1.94  -1
  -2  -3   1  160.22    1.94   2
   6   3   0  633.10    4.31  -1
  -3  -6   0  633.10    4.31   2
   7   0   7   77.75    2.01  -1
   0  -7  -7   77.75    2.01   2
   7   3   1   41.95    3.14  -1
  -3  -7  -1   41.95    3.14   2
   8   2   4  183.31    3.26  -1
  -2  -8  -4  183.31    3.26   2
   5   2   0 2323.47    5.61  -1
  -2  -5   0 2323.47    5.61   2
   9   3   4   51.78    2.94  -1
  -3  -9  -4   51.78    2.94   2
;
_shelx_hkl_checksum     87187
_shelx_res_file
;
TITL hd0821 in P-1                          New:P-1
    hd0821.res
    created by SHELXL-2018/3 at 14:33:28 on 02-Dec-2020
CELL  0.71073    7.5350    7.6723    9.3720    90.136    90.773   118.555
ZERR        2    0.0018    0.0017    0.0020     0.018     0.019     0.017
REM Gitterkonstanten aus 5222Reflexen mit 3-28.6Grad V=475.80(19)
REM hell braune Nadel Tmin=0.0931, Tmax=0.2520
LATT   1
SFAC  C  H  N Se
UNIT    16   16   8   4
TEMP  -153
L.S. 5
FMAP 2
PLAN -20 .5 -.5
ACTA
CONF
BOND $H
SIZE 0.220  0.230  0.45
WGHT    0.120900    3.150500
BASF   0.34176
FVAR       0.71066
RESI 0
SE1   4    0.715566    0.290210    0.568929    11.00000    0.02623    0.03222 =
         0.03482   -0.00344    0.00232    0.01691
N2    3    0.466284    0.112935    0.648323    11.00000    0.03432    0.02778 =
         0.03526    0.00365    0.01131    0.01331
N3    3    0.389891    0.208174    0.710243    11.00000    0.03277    0.02579 =
         0.02740    0.00046    0.00497    0.01069
C4    1    0.496652    0.413232    0.708441    11.00000    0.02271    0.02296 =
         0.01864   -0.00217   -0.00177    0.00994
C5    1    0.678750    0.494146    0.639298    11.00000    0.02119    0.02909 =
         0.02301   -0.00151    0.00068    0.01185
C6    1    0.838899    0.704012    0.610312    11.00000    0.03048    0.03296 =
         0.03190   -0.00087    0.00868    0.01375
AFIX  23
H6A   2    0.864929    0.714893    0.506599    11.00000   -1.20000
H6B   2    0.965074    0.725639    0.659402    11.00000   -1.20000
AFIX   0
C7    1    0.797545    0.873202    0.654024    11.00000    0.03125    0.03208 =
         0.02791    0.00388    0.00522    0.01385
AFIX  23
H7A   2    0.653666    0.832240    0.633311    11.00000   -1.20000
H7B   2    0.879991    0.989880    0.594356    11.00000   -1.20000
AFIX   0
C8    1    0.843019    0.936045    0.811894    11.00000    0.02276    0.02464 =
         0.02638   -0.00423    0.00219    0.00748
AFIX  23
H8A   2    0.988852    0.985256    0.831092    11.00000   -1.20000
H8B   2    0.814767    1.047758    0.828919    11.00000   -1.20000
AFIX   0
C9    1    0.722609    0.771845    0.917591    11.00000    0.01994    0.03108 =
         0.02037   -0.00183    0.00263    0.00753
AFIX  23
H9A   2    0.772439    0.673575    0.917303    11.00000   -1.20000
H9B   2    0.743231    0.829398    1.014935    11.00000   -1.20000
AFIX   0
C10   1    0.501577    0.669907    0.879899    11.00000    0.02201    0.02202 =
         0.02135   -0.00054    0.00444    0.00939
SE11  4    0.315093    0.734962    0.954196    11.00000    0.02747    0.03153 =
         0.03210   -0.00498    0.00659    0.01382
N12   3    0.117781    0.530844    0.837044    11.00000    0.02145    0.03842 =
         0.03556   -0.00284    0.00218    0.01217
N13   3    0.197596    0.446765    0.765576    11.00000    0.01926    0.03425 =
         0.02710    0.00052    0.00278    0.01077
C14   1    0.402558    0.515875    0.784123    11.00000    0.02073    0.02814 =
         0.02048    0.00020    0.00069    0.01129
HKLF 5 1 1.0000 0.0000 0.0000 0.0000 -1.0000 0.0000 0.0000 0.0000 -1.0000
REM  hd0821 in P-1                          New:P-1
REM wR2 = 0.2166, GooF = S = 1.116, Restrained GooF = 1.116 for all data
REM R1 = 0.0649 for 5946 Fo > 4sig(Fo) and 0.0754 for all 6775 data
REM 128 parameters refined using 0 restraints
END
WGHT      0.1209      3.1482
REM Highest difference peak  1.678,  deepest hole -1.499,  1-sigma level  0.217
Q1    1   0.7554  0.3607  0.5404  11.00000  0.05    1.68
Q2    1   0.3466  0.8389  0.9017  11.00000  0.05    1.25
Q3    1   0.9276  0.8556  0.6997  11.00000  0.05    1.21
Q4    1   0.2075  0.5974  0.9192  11.00000  0.05    1.21
Q5    1   0.2848  0.6745  1.0015  11.00000  0.05    1.09
Q6    1   0.5916  0.1452  0.5440  11.00000  0.05    1.00
Q7    1   0.7416  0.7180  0.5861  11.00000  0.05    0.82
Q8    1   0.2793  0.6414  0.8632  11.00000  0.05    0.82
Q9    1   0.6412  0.3623  0.4608  11.00000  0.05    0.80
Q10   1   0.7215  0.2023  0.6430  11.00000  0.05    0.79
Q11   1   0.3662  0.8375  1.0572  11.00000  0.05    0.75
Q12   1   0.1155  0.2568  0.8259  11.00000  0.05    0.74
Q13   1   0.4065  0.6474  1.0765  11.00000  0.05    0.72
Q14   1   0.7553  0.4068  0.6488  11.00000  0.05    0.70
Q15   1   0.5947  0.3712  0.4040  11.00000  0.05    0.67
Q16   1   0.3777  0.3052  0.6782  11.00000  0.05    0.67
Q17   1   0.6972  0.1944  0.4746  11.00000  0.05    0.64
Q18   1   0.4245  0.6806  0.9227  11.00000  0.05    0.64
Q19   1   0.4796  0.2761  0.7190  11.00000  0.05    0.64
Q20   1   0.6926  0.1740  0.7430  11.00000  0.05    0.62
;
_shelx_res_checksum     23407
data_global
_journal_date_recd_electronic     2020-11-25
_journal_date_accepted     2020-12-03
_journal_name_full     'IUCrData'
_journal_year     2020
_journal_volume     5
_journal_issue     12
_journal_page_first     0
_journal_page_last     0
_journal_paper_category     HO
_journal_paper_doi     10.1107/S2414314620015850
_journal_coeditor_code     BT4104
_publ_contact_author_name     'Heiner Detert'
_publ_contact_author_address
;
Johannes Gutenberg University Mainz
Department of Chemistry
Duesbergweg 10-14
55099 Mainz
Germany
;
_publ_contact_author_email     'detert@uni-mainz.de'
_publ_contact_author_fax     '+496131-3925338'
_publ_contact_author_phone     '+496131-3924189'
_publ_section_title
;
5,12-Diselena-3,4,13,14-tetraazatricyclo[9.3.0.0^2,6^]tetradeca-3,13-diene
;
loop_
    _publ_author_name
    _publ_author_address
    'Detert, Heiner'
;
Johannes Gutenberg University Mainz
Department of Chemistry
Duesbergweg 10-14
55099 Mainz
Germany
;
    'Schollmeyer, Dieter'
;
Johannes Gutenberg University Mainz
Department of Chemistry
Duesbergweg 10-14
55099 Mainz
Germany
;
_publ_section_synopsis
;
The title compound crystallizes in a non-symmetrical conformation with a
dihedral angle between the heterocycles of 45.0(3)\% and a nearly strain-free
tetramethylene tether.
;
