# Supplementary material for: 5,12-Diselena-3,4,13,14-tetra­aza­tri­cyclo[9.3.0.02,6]tetra­deca-3,13-diene
Source: IUCrdata. 2020 Dec 11;5(Pt 12):x201585. doi: 10.1107/S2414314620015850 (PMC9462177; doi:10.1107/S2414314620015850)
Supplement: Supplementary file 2 [file x-05-x201585-Isup2.hkl]

data_I                                                                          
_shelx_title ' hd0821 in P-1                          New:P-1'                  
_shelx_refln_list_code          4                                               
_shelx_F_calc_maximum      137.26                                               
_exptl_crystal_F_000       304.00                                               
_reflns_d_resolution_high  0.7507                                               
                                                                                
loop_                                                                           
 _space_group_symop_operation_xyz                                               
 'x, y, z'                                                                      
 '-x, -y, -z'                                                                   
                                                                                
_cell_length_a     7.5350                                                       
_cell_length_b     7.6723                                                       
_cell_length_c     9.3720                                                       
_cell_angle_alpha  90.136                                                       
_cell_angle_beta   90.773                                                       
_cell_angle_gamma 118.555                                                       
                                                                                
_shelx_F_squared_multiplier     1.000                                           
                                                                                
loop_                                                                           
 _refln_index_h                                                                 
 _refln_index_k                                                                 
 _refln_index_l                                                                 
 _refln_F_squared_calc                                                          
 _refln_F_squared_meas                                                          
 _refln_F_squared_sigma                                                         
 _refln_observed_status                                                         
  -9   4   2        302.07        357.43         5.39 o                         
  -7   6   3          2.02         -2.95         2.95 o                         
  -7   2   0        427.10        478.18         5.37 o                         
   4   1   7          1.03          0.87         3.05 o                         
   4   0   5          7.13         -2.32         2.32 o                         
   5  -1   6         95.84         78.49         3.27 o                         
   5  -5   3        118.73        113.38         3.21 o                         
   6  -2   8         17.01          1.09         3.37 o                         
  -9   1   1         20.43         32.53         3.86 o                         
   3  -8   2        609.57        761.69         3.86 o                         
   4  -2   3        245.15        217.05         3.27 o                         
   4  -6   2          9.01         10.63         2.26 o                         
   5   0   9         23.15         18.91         3.03 o                         
   5  -2   5        475.17        402.68         4.44 o                         
   6  -5   5         32.10         25.38         3.29 o                         
   6  -6   5        198.14        205.07         4.02 o                         
   6  -7   5          1.54          3.58         3.09 o                         
  -9   6   3          9.81          7.58         3.70 o                         
  -9   3   1         59.52         74.39         4.14 o                         
  -8   4   1         22.28         24.69         3.78 o                         
  -8   1   0         76.21         99.40         3.98 o                         
  -7   8   6        115.86        105.22         2.91 o                         
  -7   7   4          1.37          5.70         2.49 o                         
   4  -1   4          2.16         -2.34         2.34 o                         
   4  -5   2       2697.00       2888.06         7.96 o                         
   5   0  10         12.76          4.53         3.17 o                         
   5  -8   4        229.72        272.15         3.56 o                         
   6  -2   9         94.79         84.86         3.88 o                         
   6  -3   7        199.88        178.89         4.12 o                         
   6  -4   6        262.84        262.71         4.51 o                         
  -9   7   4        245.89        288.98         4.89 o                         
  -8   2   0        430.24        486.69         5.60 o                         
  -7   3   0       1473.23       1739.94         8.55 o                         
   2  -7   1         87.16        105.46         1.94 o                         
   3   2   7        124.13         99.97         2.53 o                         
   3  -9   3         20.27         20.77         1.96 o                         
   4   1   8        133.96        111.85         3.11 o                         
   4  -8   3          0.01          4.57         1.94 o                         
   5  -1   7         52.12         31.38         3.17 o                         
   5  -4   4        453.34        448.65         4.57 o                         
   5  -9   5          6.50          4.87         2.16 o                         
   6  -8   6          9.20         13.54         2.91 o                         
  -9   4   1        189.02        237.23         4.87 o                         
   2   0   2       4875.08       5132.02         7.58 o                         
   3   1   5       1082.73        851.05         4.38 o                         
   4   1   9         55.67         41.82         3.48 o                         
   4   0   6        101.40         85.16         2.87 o                         
   4  -9   4        252.91        302.69         3.13 o                         
   5  -7   4         12.45         12.18         2.67 o                         
   6  -4   7          1.36          8.51         3.37 o                         
   6  -5   6         84.16         86.55         3.74 o                         
   6  -6   6        221.54        222.28         4.20 o                         
   6  -7   6        289.78        312.29         4.57 o                         
  -8   8   5          0.25          1.05         2.81 o                         
  -8   5   1          4.82          8.28         4.20 o                         
  -8   3   0          3.08         15.98         3.68 o                         
  -7   6   2        595.21        711.74         5.37 o                         
  -7   5   1          5.87          3.03         3.25 o                         
  -7   1  -1        203.96        268.71         4.67 o                         
  -7   0  -1         77.94         78.43         4.00 o                         
   3  -2   2        935.14       1051.37         4.40 o                         
   4   1  10         31.75         37.66         3.58 o                         
   5  -1   8         24.92         24.37         3.29 o                         
   5  -2   6         95.44         74.67         3.37 o                         
   5  -5   4        610.93        632.30         5.01 o                         
   5  -6   4        826.50        914.10         5.72 o                         
   6  -3   9         58.41         51.80         3.62 o                         
  -9   2   0         24.53         26.55         3.72 o                         
  -9   1   0        175.07        200.79         4.75 o                         
  -7   8   5         48.23         58.71         2.61 o                         
  -7   4   0        306.42        339.36         4.73 o                         
  -6   6   2        818.37        862.32         5.15 o                         
  -6   4   0        754.75        794.56         5.72 o                         
   3   2   8        215.19        165.13         3.13 o                         
   4  -1   5        464.95        396.20         4.34 o                         
   4  -7   3         24.66         27.32         2.30 o                         
   5  -1   9        324.54        267.70         4.55 o                         
   5  -8   5          4.06          7.39         2.46 o                         
   6  -4   8        192.22        190.36         4.36 o                         
   6  -5   7        315.55        350.21         4.89 o                         
   6  -6   7         12.12         12.95         3.35 o                         
   6  -7   7         39.87         60.49         3.52 o                         
  -9   7   3          0.47          1.70         3.15 o                         
  -9   5   1         57.88         68.75         4.04 o                         
  -9   3   0        498.30        568.80         6.12 o                         
  -8   4   0        712.54        771.52         6.61 o                         
  -7   7   3         11.20         13.48         2.40 o                         
  -7   2  -1         65.50         80.43         3.94 o                         
  -3   3   0        506.32        485.98         3.11 o                         
   2   2   5        404.65        342.80         2.93 o                         
   2  -8   2         56.40         82.71         2.02 o                         
   3   2   9        316.32        263.94         3.98 o                         
   3   0   4        225.02        393.98         3.27 o                         
   3  -1   3         71.32         72.41         2.32 o                         
   4   0   7        653.99        546.74         4.61 o                         
   4  -2   4        998.52        981.38         5.25 o                         
   4  -4   3        192.20        186.44         3.05 o                         
   5  -1  10          0.77         -3.23         3.23 o                         
   5  -2   7        127.27        124.19         3.68 o                         
   5  -4   5        268.98        239.90         3.90 o                         
   6  -4   9         53.07         44.45         3.62 o                         
  -8   1  -1        104.14        133.65         4.08 o                         
  -8   0  -1        156.67        199.31         4.65 o                         
   1   0   1        257.93        213.72         1.31 o                         
   2  -9   3          9.77         14.08         1.64 o                         
   3   2  10          0.29          0.40         3.13 o                         
   3   1   6        173.41        161.69         3.21 o                         
   4  -5   3          5.07          4.44         2.36 o                         
   4  -6   3         36.47         28.69         2.48 o                         
   4  -8   4         18.19         13.44         2.20 o                         
   4  -9   5          0.68          0.24         2.46 o                         
   5  -7   5          6.23          7.84         2.87 o                         
   6  -5   9         69.68         72.11         3.86 o                         
   6  -6   8        171.91        207.76         4.42 o                         
   6  -7   8          0.34         -0.97         3.19 o                         
  -9   4   0         80.67        114.88         4.20 o                         
  -8   2  -1        120.39        136.21         4.24 o                         
  -8  -1  -1         82.64        103.26         4.20 o                         
  -7   3  -1        249.29        262.81         4.69 o                         
  -6   8   5         53.09         60.77         2.20 o                         
  -6   7   3         13.70         19.25         2.04 o                         
  -6   3  -1        133.22        135.31         3.80 o                         
  -3   5   2       1901.05       1863.52         4.38 o                         
   3  -3   2       2768.32       3083.76         7.01 o                         
   3  -8   3         67.80         76.86         2.32 o                         
   3  -9   4         98.49        137.45         2.61 o                         
   4   0   8         19.33         17.38         2.89 o                         
   5  -2   8        252.99        241.56         4.30 o                         
   5  -6   5         39.26         47.14         3.09 o                         
   5  -8   6        177.26        197.13         3.58 o                         
  -8   6   1         11.27         11.03         3.33 o                         
  -8   3  -1        281.39        352.74         5.25 o                         
  -7   6   1         33.53         21.62         2.91 o                         
  -6   0  -2        136.52        141.49         4.28 o                         
   2   3   9        389.53        313.77         3.68 o                         
   4   0   9        322.85        312.78         4.93 o                         
   4  -1   6        457.61        466.35         4.40 o                         
   4  -3   4        101.56        113.34         2.95 o                         
   5  -2   9        146.01        126.09         3.90 o                         
   5  -3   7         85.34         85.85         3.52 o                         
   5  -4   6          0.44         12.04         3.17 o                         
   5  -7   6        290.48        369.85         4.97 o                         
  -9   6   1          9.15         14.37         3.58 o                         
  -9   2  -1        210.59        225.80         4.73 o                         
  -9   1  -1         42.75         43.48         3.98 o                         
  -8   5   0        131.22        140.15         4.10 o                         
  -7   8   4        534.00        544.60         4.02 o                         
  -7   5   0       1236.08       1373.46         7.17 o                         
   2   3  10          3.82          4.75         2.75 o                         
   4   0  10         42.96         48.85         3.27 o                         
   4  -2   5         11.83         14.55         2.71 o                         
   5  -2  10         35.13         20.33         3.54 o                         
   5  -5   6        715.47        796.94         5.76 o                         
   5  -6   6         16.11         26.85         3.09 o                         
   5  -8   7          7.32         13.03         2.75 o                         
  -9   5   0        280.34        353.89         5.25 o                         
  -9   3  -1          0.53         -3.64         3.64 o                         
  -7   7   2        414.07        437.64         4.06 o                         
  -7   4  -1        577.28        603.02         5.48 o                         
  -7   1  -2         19.14         24.63         3.74 o                         
  -7   0  -2        463.07        569.28         5.98 o                         
  -6   6   1         11.14         10.02         2.46 o                         
  -6   5   0        207.73        213.86         3.56 o                         
   3   1   7        628.40        579.61         4.26 o                         
   3   0   5        190.57        183.57         2.83 o                         
   4  -1   7        279.64        265.96         4.32 o                         
   4  -4   4       1679.44       1847.18         6.79 o                         
   5  -3   8        160.15        162.54         4.02 o                         
  -8   8   3          5.81         11.50         2.85 o                         
  -8   4  -1          2.28          1.62         3.62 o                         
  -7   2  -2        629.42        677.66         6.30 o                         
  -6   4  -1        485.05        473.34         4.77 o                         
  -6   2  -2          0.71         -3.58         3.58 o                         
  -5   7   3        114.20        115.24         2.24 o                         
   1   4  10         18.79         32.33         2.55 o                         
   1  -9   3          7.32         11.58         1.64 o                         
   2   2   6        191.74        153.67         2.51 o                         
   2   1   4       2920.24       2580.30         5.88 o                         
   3  -2   3         46.81         40.79         2.08 o                         
   4  -6   4        631.04        744.88         4.75 o                         
   5  -3  10         30.82         21.05         3.54 o                         
   5  -3   9         18.83         26.35         3.45 o                         
   5  -5   7          9.29         14.34         3.23 o                         
   5  -6   7         58.52         60.71         3.39 o                         
   5  -7   7         38.85         52.81         3.33 o                         
  -9   4  -1         66.29         60.53         4.10 o                         
  -8   2  -2         37.54         41.98         3.96 o                         
  -8   1  -2        137.02        172.56         4.47 o                         
  -8   0  -2         16.74         10.67         3.80 o                         
  -7  -2  -2        257.96        393.31         5.68 o                         
  -6   8   4          1.17          1.52         1.98 o                         
   1  -8   2        169.13        261.38         2.22 o                         
   2  -1   2        493.32        483.18         2.59 o                         
   2  -9   4         34.47         43.26         2.30 o                         
   3   1   8         92.77         74.21         3.01 o                         
   3  -1   4       4720.99       4783.49         9.03 o                         
   3  -9   5          0.04         -0.26         1.76 o                         
   4  -1   8        122.91        127.45         3.54 o                         
   4  -2   6       1485.36       1461.37         6.49 o                         
   4  -3   5        354.20        359.16         3.88 o                         
   5  -4   8        121.01        118.50         3.86 o                         
   5  -7   8        195.86        224.34         4.24 o                         
  -9   7   1         79.47         87.20         3.66 o                         
  -9   6   0        117.59        136.38         4.12 o                         
  -8   6   0        885.97        935.20         6.47 o                         
  -8  -1  -2         39.37         48.81         3.82 o                         
  -7   3  -2         45.33         52.43         3.86 o                         
  -6   7   2        274.30        319.46         3.17 o                         
  -5   4  -1         44.19         33.68         3.21 o                         
  -4   6   2       2177.24       2169.73         5.37 o                         
   2   0   3         65.92         78.73         1.80 o                         
   2  -7   2        641.41        746.39         3.47 o                         
   3   1  11          0.69         -1.84         2.91 o                         
   3   1  10        100.47         90.86         4.00 o                         
   3   1   9        109.58         89.62         3.07 o                         
   3  -8   4        283.56        350.07         3.15 o                         
   4  -1  11         94.19         79.50         3.68 o                         
   4  -1  10         40.55         42.81         4.22 o                         
   4  -1   9         31.17         31.68         3.27 o                         
   4  -7   5          0.12          2.77         2.51 o                         
   4  -8   6        319.47        381.29         4.04 o                         
   5  -4  10         88.21         83.95         3.88 o                         
   5  -5   9         75.84         73.95         3.74 o                         
   5  -6   9         55.75         61.84         3.66 o                         
   5  -6   8         33.81         31.88         3.27 o                         
  -9   5  -1         20.80         25.21         3.82 o                         
  -9   2  -2         54.40         59.36         3.88 o                         
  -9   1  -2         16.32         18.32         3.74 o                         
  -8   5  -1        151.66        162.90         4.28 o                         
  -8   3  -2        427.03        482.83         5.82 o                         
  -6   3  -2       1275.77       1319.82         7.15 o                         
   2   2   7        344.24        307.08         3.37 o                         
   2  -8   3          2.01          0.97         1.70 o                         
   3   0   6       1092.60       1073.84         5.13 o                         
   4  -2   7         56.44         62.29         3.15 o                         
   4  -4   5         57.68         61.86         3.03 o                         
   4  -6   5         62.34         68.63         2.89 o                         
   5  -5  10          6.64          2.42         3.43 o                         
  -9   3  -2        104.58        105.61         4.26 o                         
  -7   7   1         34.80         30.97         2.59 o                         
  -7   5  -1        105.36         95.56         3.58 o                         
   4  -3   6         36.96         45.74         2.91 o                         
   4  -5   5         91.76        106.09         3.15 o                         
   4  -7   6         56.28         68.39         3.09 o                         
   4  -8   7          0.47         -0.36         2.59 o                         
  -8   8   2          2.41          1.43         2.40 o                         
  -8   4  -2        461.45        487.07         5.62 o                         
  -7   4  -2        659.75        625.19         6.26 o                         
  -6   5  -1         51.37         44.67         3.62 o                         
  -6   0  -3        299.99        329.28         5.50 o                         
  -6  -1  -3        543.01        664.57         6.77 o                         
  -5   3  -2        204.38        197.63         3.74 o                         
   2   2   8        309.94        297.42         3.70 o                         
   3   0   7          0.25         -0.28         2.44 o                         
   3  -1   5        247.64        215.15         2.89 o                         
   3  -4   3        109.91        119.14         2.44 o                         
   3  -8   5          0.97          2.38         2.42 o                         
   4  -2  11        101.19         98.47         3.90 o                         
   4  -2   9        632.35        623.81         5.98 o                         
   4  -2   8         10.32         12.16         3.13 o                         
  -9   4  -2         67.38         58.33         4.06 o                         
  -7   1  -3        388.30        417.25         5.72 o                         
  -7   0  -3         35.09         39.24         4.22 o                         
  -7  -1  -3        273.41        330.54         5.80 o                         
  -6   1  -3        140.24        147.97         4.42 o                         
  -3   6   3        334.52        286.13         1.68 o                         
  -2   3   0       3123.46       3113.96         5.15 o                         
   2   2  11        108.46         93.95         3.11 o                         
   2   2  10         48.63         53.08         3.37 o                         
   2   2   9         59.76         59.96         2.69 o                         
   2   1   5         10.00          1.56         1.76 o                         
   3  -2   4         44.98         77.89         2.44 o                         
   3  -7   4        514.45        632.50         3.98 o                         
   4  -2  10          7.97         10.89         3.29 o                         
   4  -3   7        313.00        359.87         4.22 o                         
   4  -4   6        390.23        413.37         4.30 o                         
   4  -5   6         24.73         28.37         2.93 o                         
   4  -6   6        638.14        744.07         5.19 o                         
   4  -7   7         18.24         22.83         2.91 o                         
  -9   7   0        161.20        172.99         4.02 o                         
  -9   6  -1         58.34         50.89         3.72 o                         
  -8   7   0        176.64        185.69         4.42 o                         
  -8   6  -1          2.49         10.30         3.23 o                         
  -8   2  -3        223.07        251.03         5.05 o                         
  -8   1  -3         14.61         27.88         3.96 o                         
  -8   0  -3        400.22        520.23         6.18 o                         
  -7   8   2        493.10        481.22         4.14 o                         
  -7   2  -3          1.40         18.59         3.82 o                         
  -6   8   3         72.49         76.39         2.26 o                         
  -6   4  -2        219.73        222.20         4.12 o                         
  -6   2  -3        627.65        563.89         5.66 o                         
  -5   7   2        842.33        897.80         4.04 o                         
  -3   3  -1         24.02         20.77         1.92 o                         
   2  -2   2       5599.20       5686.62         7.56 o                         
   3   0  11        169.52        164.40         3.84 o                         
   3   0  10         53.90         44.08         3.94 o                         
   3   0   9        219.39        212.61         4.28 o                         
   3   0   8        433.58        428.58         4.18 o                         
   4  -3  11         57.04         55.60         3.56 o                         
   4  -3   8        396.60        408.46         4.67 o                         
  -9   5  -2        444.47        471.54         5.76 o                         
  -9   2  -3         20.29         13.07         4.61 o                         
  -8   5  -2        236.11        271.46         4.67 o                         
  -6   7   1          0.56         -1.74         2.06 o                         
  -4   5   0       1955.69       1781.09         5.41 o                         
  -4   4  -1         79.20         68.39         2.40 o                         
   2  -8   4        249.85        326.19         2.99 o                         
   3  -1   6        167.82        188.04         2.97 o                         
   3  -8   6          0.64          4.32         2.16 o                         
   4  -3  10         39.57         37.94         3.45 o                         
   4  -3   9         18.21         24.63         3.25 o                         
   4  -5   7        197.95        205.45         3.80 o                         
   4  -6   7         17.03         19.72         3.01 o                         
  -9   3  -3        109.51        118.52         4.47 o                         
  -8   8   1          6.40         11.09         2.49 o                         
  -8   3  -3         78.76         85.99         4.28 o                         
  -7   9   4        158.48        163.73         2.57 o                         
  -7   6  -1         13.18         11.66         2.95 o                         
  -7   5  -2        273.03        288.83         5.01 o                         
  -7   3  -3        252.81        284.87         4.87 o                         
  -7  -2  -3        286.36        377.91         4.97 o                         
  -5   5  -1          3.90          6.40         2.87 o                         
  -5   2  -3        251.68        222.02         4.24 o                         
  -3   5   1         42.72         47.48         1.54 o                         
  -2   2  -1          0.26          1.76         1.33 o                         
   0  -8   2         94.31        140.82         1.82 o                         
   1   3  11        173.41        142.54         3.45 o                         
   2   1   6       1207.60       1180.31         4.91 o                         
   2   0   4       1717.28       1570.24         4.59 o                         
   3  -7   5          2.21         -2.22         2.22 o                         
   4  -4  10          1.86          0.42         3.25 o                         
   4  -4   9        190.02        214.61         4.24 o                         
   4  -4   8        215.95        241.50         4.12 o                         
   4  -5  10        121.26        119.69         3.82 o                         
   4  -5   9         19.21         21.32         3.37 o                         
   4  -5   8         60.50         69.50         3.41 o                         
   4  -6   9         18.43         18.65         3.09 o                         
  -7   7   0        681.60        688.00         4.87 o                         
  -6   3  -3         25.08         27.15         3.56 o                         
  -5   8   4        475.53        491.98         2.61 o                         
  -5   4  -2       2906.36       2765.16         8.47 o                         
   1   3   9         34.41         32.16         2.65 o                         
   1   3   8        184.49        176.84         2.59 o                         
   1  -8   3         20.26         24.14         1.84 o                         
   2  -1   3        397.99        386.60         2.51 o                         
   3  -1   7       1205.09       1135.96         5.52 o                         
   3  -2   5        845.70        839.75         4.44 o                         
   3  -5   4       1636.85       1771.64         6.02 o                         
   3  -8   7          1.73          6.30         2.26 o                         
  -9   7  -1         47.82         49.36         3.48 o                         
  -9   4  -3        129.45        148.34         4.57 o                         
  -8   4  -3        301.98        271.44         4.95 o                         
  -4   7   3        151.10        135.89         1.76 o                         
  -4   6   1         90.76         84.01         2.04 o                         
   1  -1   1         11.86         19.13         0.85 o                         
   1  -7   2        512.54        607.97         2.91 o                         
   2   1   7        116.21        105.89         2.93 o                         
   2  -3   2        831.01        959.56         3.45 o                         
   3  -1  11          3.61          4.38         3.03 o                         
   3  -1  10         58.44         50.71         3.27 o                         
   3  -1   9        189.56        209.07         4.24 o                         
   3  -1   8         44.13         50.33         2.97 o                         
   3  -7   6        340.58        436.54         4.30 o                         
  -9   8   0        350.76        374.16         4.57 o                         
  -9   6  -2         12.42         18.81         3.47 o                         
  -8   7  -1         49.04         50.83         3.19 o                         
  -8   6  -2        347.85        365.67         4.81 o                         
  -7   8   1          6.02          4.67         2.59 o                         
  -7   4  -3          1.18          2.22         3.64 o                         
  -7   1  -4        112.63        111.95         4.85 o                         
  -7   0  -4         89.55        103.63         5.58 o                         
  -6   9   5         73.08         66.57         1.60 o                         
  -6   8   2        405.83        351.63         3.17 o                         
  -6   6  -1          1.98         -0.71         2.53 o                         
  -6   5  -2        703.49        693.78         5.25 o                         
   0   4  11        348.97        264.13         3.62 o                         
   2   1  11        257.59        216.06         3.84 o                         
   2   1  10         15.10          8.97         3.29 o                         
   2   1   8        189.47        177.85         3.54 o                         
   2  -8   5          0.94          3.13         1.74 o                         
   3  -2   6       1106.78       1084.66         5.19 o                         
   3  -3   5          2.06          2.28         2.30 o                         
   3  -6   5         20.85         16.16         2.51 o                         
  -9   5  -3          2.45         -3.60         3.60 o                         
  -8   2  -4          0.87          0.42         4.02 o                         
  -8   1  -4         94.30         98.90         4.61 o                         
  -8   0  -4         28.32         31.36         4.16 o                         
  -7   9   3         37.04         38.67         2.08 o                         
  -7   2  -4        344.81        349.26         5.43 o                         
  -6   1  -4        162.93        156.76         4.61 o                         
  -6   0  -4        491.73        519.89         5.94 o                         
  -6  -1  -4         13.05          8.95         4.02 o                         
  -5   3  -3        195.12        159.21         3.76 o                         
   0   4  10         15.12         11.76         2.40 o                         
   2   1   9        244.25        252.73         3.60 o                         
   3  -2  11        104.20         96.19         3.52 o                         
   3  -2   7        121.06        121.93         3.66 o                         
   3  -4   5        235.29        251.60         3.21 o                         
   3  -7   7          6.75          1.96         2.61 o                         
  -8   8   0        326.71        335.93         3.98 o                         
  -8   5  -3        231.46        251.70         4.75 o                         
  -8   3  -4        167.61        162.48         4.73 o                         
  -7   6  -2        228.62        216.28         4.47 o                         
  -7  -1  -4         50.18         70.77         3.82 o                         
  -6   4  -3        489.25        419.69         4.93 o                         
  -5   7   1         64.76         71.50         2.16 o                         
  -5   0  -4         10.92          4.42         3.21 o                         
  -5  -1  -4        259.87        289.42         4.65 o                         
  -1   2   0       5770.65       6175.71         4.81 o                         
   2   0  12          2.21          6.87         3.52 o                         
   2   0   5       1285.23       1255.85         4.42 o                         
   2  -6   3         41.86         41.96         1.82 o                         
   2  -7   4         85.09        103.77         2.12 o                         
   2  -8   6        190.84        229.21         2.83 o                         
   3  -2  10        112.92        119.57         3.56 o                         
   3  -2   9        130.49        136.52         3.52 o                         
   3  -2   8        707.17        707.22         4.99 o                         
   3  -3   6        878.02        954.35         4.97 o                         
   3  -6   6         88.47         99.00         2.89 o                         
  -9   3  -4          3.56         -3.84         3.84 o                         
  -7   5  -3        228.06        221.01         4.26 o                         
  -7   3  -4         69.25         62.03         4.14 o                         
  -6   2  -4        347.75        321.44         5.25 o                         
  -6  -2  -4        104.30        115.97         3.80 o                         
  -5   1  -4       1826.69       1802.00         8.28 o                         
  -2   1  -2        493.32        495.26         2.71 o                         
   1  -8   4         66.48         82.63         2.06 o                         
   2  -2   3         51.88         52.41         1.70 o                         
   2  -8   7          4.25          8.55         2.44 o                         
   3  -3  11         17.80         16.95         3.17 o                         
   3  -3  10         44.78         56.31         3.96 o                         
   3  -3   7        517.21        530.61         4.30 o                         
   3  -4  11         31.41         25.56         3.25 o                         
   3  -4   6        266.74        284.05         3.52 o                         
   3  -5   6        580.16        618.16         4.46 o                         
   3  -6  10        103.55        106.45         3.47 o                         
   3  -6   7         53.78         61.92         2.97 o                         
  -9   8  -1         29.34         22.95         2.95 o                         
  -9   7  -2        258.76        266.06         4.59 o                         
  -9   6  -3        114.30        110.70         4.14 o                         
  -9   4  -4        141.03        130.40         4.46 o                         
  -8   4  -4          2.80         -3.76         3.76 o                         
  -5   8   3         74.02         75.91         1.84 o                         
  -4   4  -2        793.49        743.00         4.63 o                         
  -3   1  -3         71.32         68.83         2.49 o                         
   1   2  11        155.94        142.40         3.15 o                         
   2   0  11          7.10         18.63         2.93 o                         
   2   0   6          0.77         22.10         2.10 o                         
   2  -1   4       2169.94       2202.56         5.31 o                         
   3  -3   9        158.72        161.11         3.76 o                         
   3  -3   8          5.72          7.29         2.99 o                         
   3  -4  10        210.88        244.26         4.14 o                         
   3  -5  10          5.49         14.34         3.01 o                         
  -8   9   1          3.62          6.81         2.51 o                         
  -8   7  -2         66.85         57.62         3.39 o                         
  -6   9   4        519.55        491.12         2.93 o                         
  -6   3  -4        690.75        646.69         6.00 o                         
  -5   5  -2        145.47        136.09         3.03 o                         
  -5   2  -4        295.01        259.09         4.42 o                         
  -4   5  -1          9.50          2.40         2.00 o                         
  -3   4  -1         37.92         26.67         2.06 o                         
  -1  -8   2         21.17         29.15         1.39 o                         
   0  -8   3         22.85         22.83         1.62 o                         
   1   2  10         19.62         34.65         3.05 o                         
   1   2   6       1156.52       1050.24         3.88 o                         
   2   0  10        232.55        237.62         3.78 o                         
   2   0   7        350.12        355.51         3.68 o                         
   2  -1  12          3.83         -2.99         2.99 o                         
   2  -5   3          0.24         -1.68         1.68 o                         
   3  -4   9          5.04         -2.97         2.97 o                         
   3  -4   8        344.41        369.91         4.28 o                         
   3  -5   8         99.50        115.99         3.39 o                         
  -9   5  -4         23.28         10.06         3.86 o                         
  -8   6  -3         15.06          4.85         3.43 o                         
  -7   4  -4        289.77        275.10         5.03 o                         
  -6   8   1          2.28          4.08         2.12 o                         
  -6   6  -2        267.86        244.45         3.60 o                         
  -6   5  -3         52.55         48.51         3.98 o                         
  -6  -3  -4          0.03          3.37         2.85 o                         
  -5   6  -1         61.31         53.84         2.38 o                         
  -5   4  -3         29.25         24.53         3.23 o                         
  -4   3  -3        116.82        112.05         3.03 o                         
  -3   6   2        925.35        804.30         2.57 o                         
  -3   3  -2       2768.32       2623.81         6.42 o                         
   1   2   8          3.18          6.22         2.53 o                         
   1  -7   3          9.93         13.35         1.64 o                         
   1  -8   5         10.66         12.53         1.90 o                         
   2   0   9         46.18         54.15         2.73 o                         
   2   0   8        239.26        247.17         3.35 o                         
   2  -4   3         41.94         42.43         1.82 o                         
  -8   5  -4        463.25        433.39         5.52 o                         
  -8   2  -5        268.09        268.75         5.62 o                         
  -8   1  -5         62.61         80.59         4.79 o                         
  -7   1  -5        110.55        108.66         4.85 o                         
  -7   0  -5        506.23        538.84         6.14 o                         
  -4   1  -4          2.16          3.23         2.67 o                         
  -1   1  -1         11.86         18.22         0.85 o                         
   1   1  12         53.76         42.89         3.07 o                         
   2  -1  11        128.48        131.35         3.50 o                         
   2  -1   5       1390.33       1260.03         4.47 o                         
   2  -2  12         58.55         43.01         3.27 o                         
  -9   7  -3          1.85          0.24         3.31 o                         
  -8   3  -5         33.01         22.37         4.04 o                         
  -7   7  -2        526.14        517.74         4.67 o                         
  -7   6  -3        105.27         87.30         3.52 o                         
  -7   2  -5         90.72         94.72         4.61 o                         
  -7  -1  -5         14.35         19.27         3.88 o                         
  -6   7  -1          3.42          1.56         2.30 o                         
  -6   4  -4        202.93        159.07         4.14 o                         
  -6   1  -5        526.22        507.08         5.72 o                         
  -6   0  -5         70.80         67.80         3.68 o                         
  -5   3  -4        809.67        748.78         6.30 o                         
  -4   7   2          5.03         10.97         1.35 o                         
  -4   6   0       1094.93        902.10         3.74 o                         
  -3   5   0        106.02        124.11         1.92 o                         
   0   3  11          2.11          1.62         2.75 o                         
   1  -8   6         42.16         59.26         2.04 o                         
   2  -1  10          4.24         -0.44         2.77 o                         
   2  -2   4       2953.79       3053.49         6.26 o                         
   2  -5   4          3.84          3.92         2.32 o                         
  -9   6  -4        115.96        113.61         4.20 o                         
  -9   4  -5         25.09         27.11         3.86 o                         
  -7   5  -4          6.47         10.77         3.64 o                         
  -7   3  -5        265.22        238.99         5.05 o                         
  -6   2  -5        126.03        115.81         4.28 o                         
  -6  -1  -5        245.96        233.42         4.06 o                         
  -5   7   0       1230.31       1111.15         4.63 o                         
  -3   2  -3         46.81         38.61         2.20 o                         
   1   1  11        124.46        125.93         3.17 o                         
   2  -1   9        160.18        166.50         3.33 o                         
   2  -1   8        309.37        424.64         4.30 o                         
   2  -1   7        279.92        262.17         3.64 o                         
   2  -1   6       2201.64       2040.75         5.96 o                         
   2  -2  11         25.29         26.93         3.03 o                         
   2  -6  10         37.17         46.71         2.99 o                         
  -8   7  -3         24.81         25.01         3.29 o                         
  -8   4  -5        134.28        113.20         4.53 o                         
  -7   9   1          3.44         -2.12         2.12 o                         
  -7   8  -1          5.46          7.74         2.83 o                         
  -5   8   2        224.46        231.68         2.38 o                         
  -5   0  -5        539.86        539.40         4.93 o                         
  -4   2  -4        998.52        950.37         5.54 o                         
  -2   5   2       1773.22       1535.55         2.32 o                         
  -2   3  -1          0.64         13.94         1.21 o                         
   0  -8   4        179.53        224.30         2.38 o                         
   1   0  12         21.41         11.78         3.48 o                         
   1  -7   4        542.76        645.05         3.29 o                         
   2  -2  10        272.21        267.86         3.86 o                         
   2  -2   5        282.23        259.66         2.75 o                         
   2  -3  11        124.58        144.76         3.64 o                         
   2  -4  11         26.77         23.86         3.13 o                         
   2  -4   4       1708.15       1706.34         5.15 o                         
   2  -6   9         88.68        111.34         3.25 o                         
   2  -6   8         33.05         42.00         2.79 o                         
   2  -6   7         41.47         44.49         2.77 o                         
  -9   5  -5        192.22        166.82         4.55 o                         
  -8   8  -2        415.14        414.02         4.49 o                         
  -8   6  -4         75.03         68.94         3.90 o                         
  -7   4  -5         21.98         22.22         3.98 o                         
  -6   8   0        558.26        539.18         3.92 o                         
  -6   3  -5        426.33        381.95         5.21 o                         
  -6  -2  -5         17.48         21.21         3.11 o                         
  -5   1  -5        132.78        120.62         3.78 o                         
  -5  -1  -5         74.57         81.38         3.09 o                         
  -2   2  -2       5599.20       5255.33         7.29 o                         
   0   2  12          0.08          1.60         3.13 o                         
   1   1  10        123.65        138.50         3.11 o                         
   2  -2   9        119.02        123.53         3.19 o                         
   2  -3  10        147.42        163.11         3.64 o                         
   2  -4  10         84.10         95.81         3.33 o                         
   2  -5   9          0.02          1.90         2.71 o                         
   2  -5   5         92.37        113.46         2.51 o                         
  -8   5  -5          1.60         -0.42         3.74 o                         
  -6   6  -3         91.42         63.18         3.07 o                         
  -6   5  -4       1264.24       1159.60         7.25 o                         
  -5   6  -2       1725.33       1431.34         5.80 o                         
  -5  -2  -5        528.97        584.88         4.79 o                         
  -4   5  -2       2697.00       2554.37         7.01 o                         
  -1  -8   3         43.22         57.36         1.52 o                         
   0   3   9        293.72        274.27         2.97 o                         
   0  -8   5          2.79          3.76         1.76 o                         
   1   1   9         30.99         23.23         2.44 o                         
   1   1   5       1066.29        917.34         3.37 o                         
   1   0  11        181.97        153.83         4.00 o                         
   1   0   3       3861.72       3631.78         5.11 o                         
   1  -6   3        105.54        111.99         2.10 o                         
   1  -7   5          2.04         -0.22         1.70 o                         
   2  -2   8         15.91         17.36         2.61 o                         
   2  -2   7        439.01        465.21         3.86 o                         
   2  -2   6        125.32        130.92         2.59 o                         
   2  -3   9         69.57         66.11         3.09 o                         
   2  -3   5         38.43         90.31         2.30 o                         
   2  -4   9        167.80        188.93         3.54 o                         
   2  -4   5         74.71         77.14         2.30 o                         
   2  -5   8        680.42        753.66         4.97 o                         
   2  -5   7         14.24         19.38         2.57 o                         
   2  -5   6        115.21        134.50         2.81 o                         
  -8   9  -1         11.69          9.13         2.73 o                         
  -8   2  -6         34.11         46.27         4.67 o                         
  -8   1  -6         49.13         43.80         4.32 o                         
  -7   7  -3         18.10         17.54         3.66 o                         
  -7   6  -4        260.00        213.60         4.22 o                         
  -7   1  -6        165.99        170.60         4.75 o                         
  -6   7  -2        489.81        428.60         3.94 o                         
  -5   2  -5        475.17        434.14         4.99 o                         
  -2   4   0        227.72        223.86         1.58 o                         
   0   3   8         44.03         61.16         2.00 o                         
   1   1   8        698.41        722.99         4.18 o                         
   1   1   6        450.57        418.24         2.85 o                         
   1  -1  12         39.21         47.36         3.11 o                         
   1  -1   2      18840.12      19800.20        10.51 o                         
   1  -7   8         28.37         33.62         2.46 o                         
   1  -7   7          2.18          0.63         2.10 o                         
   1  -7   6        200.34        244.02         2.87 o                         
   2  -3   8        542.15        591.25         4.53 o                         
   2  -3   7         93.85         88.88         2.83 o                         
   2  -3   6        960.84        949.70         4.65 o                         
   2  -4   8         10.49         14.47         2.75 o                         
   2  -4   7         29.69         31.90         2.69 o                         
   2  -4   6        658.52        741.32         4.46 o                         
  -8   3  -6         55.50         40.65         4.38 o                         
  -7   9   0        330.65        291.06         3.37 o                         
  -7   2  -6          2.37         -3.96         3.96 o                         
  -7   0  -6          5.23         15.27         3.66 o                         
  -6   9   2        406.04        383.93         2.73 o                         
  -6   4  -5        176.38        144.40         4.34 o                         
  -4   3  -4        101.56        120.98         3.13 o                         
  -4   0  -5          7.13          6.49         2.49 o                         
  -4  -1  -5        724.42        736.61         4.79 o                         
  -3   1  -4       4720.99       4919.60         9.41 o                         
   0   2  11        260.09        251.48         3.58 o                         
   1   0  10          0.10         11.07         2.65 o                         
   1  -2  12         22.82         26.77         3.05 o                         
  -8   7  -4        116.60        102.64         3.74 o                         
  -8   4  -6         30.09         29.28         4.16 o                         
  -7   8  -2         36.32         21.38         2.44 o                         
  -7   5  -5        218.29        196.02         4.55 o                         
  -7   3  -6        135.81        118.58         4.75 o                         
  -7  -1  -6         45.12         46.55         3.90 o                         
  -6   1  -6         13.65          8.12         3.68 o                         
  -6   0  -6         84.38         79.32         3.62 o                         
  -6  -3  -5        132.59        148.60         3.31 o                         
  -5   7  -1          2.71          5.29         1.84 o                         
  -5   3  -5         33.24         44.67         3.56 o                         
  -4   7   1         14.55         16.97         1.49 o                         
  -4   6  -1         12.10         13.52         1.78 o                         
  -4   1  -5        464.95        434.61         4.65 o                         
  -3   4  -2       2241.03       1958.12         5.27 o                         
  -3   3  -3         13.61         14.37         2.12 o                         
   0   1  12        132.54        107.00         3.88 o                         
   0  -7   3         19.13         17.52         1.47 o                         
   1  -1  11         61.23         55.14         3.07 o                         
   1  -6   9         95.57        107.30         3.54 o                         
   1  -6   4          6.39          7.05         1.64 o                         
  -8   8  -3         10.48          8.12         2.81 o                         
  -8   6  -5        102.88         91.20         4.08 o                         
  -6   8  -1         39.65         45.26         2.61 o                         
  -6   2  -6        517.49        484.59         5.76 o                         
  -6  -1  -6          5.07          4.38         3.60 o                         
  -5   8   1         85.16         72.84         1.92 o                         
  -5  -3  -5        116.47        139.75         3.03 o                         
  -4  -2  -5        619.03        639.59         3.88 o                         
  -3   6   1        162.78        135.35         1.60 o                         
  -1   0  -2       3505.85       3790.22         4.65 o                         
   0   2  10         85.31         73.28         2.53 o                         
   1   0   9        356.02        326.64         3.48 o                         
   1  -2  11        110.59        108.15         3.33 o                         
   1  -3  11          5.42         14.34         2.87 o                         
   1  -4  11         42.91         49.64         3.05 o                         
   1  -6   8        431.71        536.70         4.26 o                         
   1  -6   5          2.59          3.88         2.32 o                         
  -7   4  -6        101.33        104.05         4.61 o                         
  -6   6  -4          2.70          8.20         3.72 o                         
  -3   5  -1          1.40         10.65         1.74 o                         
   0  -7   4         37.96         51.48         1.88 o                         
   1   0   8        320.49        290.01         3.15 o                         
   1   0   4       2949.51       2969.60         5.21 o                         
   1  -1  10        305.81        354.25         3.94 o                         
   1  -6   7         38.28         45.56         2.49 o                         
   1  -6   6        376.07        449.96         3.52 o                         
  -8   9  -2         19.12         11.15         2.44 o                         
  -8   5  -6         46.59         39.03         4.14 o                         
  -7   7  -4         13.91         15.40         3.07 o                         
  -7   6  -5          0.50         -3.98         4.18 o                         
  -6   9   1         56.92         54.21         1.96 o                         
  -6   7  -3         56.69         47.30         3.27 o                         
  -6   5  -5         32.10         18.14         3.58 o                         
  -6   3  -6         21.08         19.33         4.00 o                         
  -5   6  -3          0.07          3.21         2.55 o                         
  -5   1  -6         95.84         79.36         3.52 o                         
  -5   0  -6        181.59        175.39         3.58 o                         
  -5  -1  -6        157.60        152.92         3.66 o                         
  -4   2  -5         11.83         10.28         3.03 o                         
  -3   2  -4         44.98         57.76         2.51 o                         
   0   1  11         23.75         20.41         2.73 o                         
   0   0  12         43.15         35.50         3.01 o                         
   1   0   7        227.02        254.12         2.75 o                         
   1   0   5        413.08        386.90         2.55 o                         
   1  -1   9         37.06         34.63         2.65 o                         
   1  -2  10          1.07         -2.67         2.67 o                         
   1  -3  10        367.72        400.18         4.26 o                         
   1  -4  10        107.07        119.55         3.31 o                         
  -8   3  -7         91.89         83.00         4.67 o                         
  -7   1  -7          3.12          3.72         4.55 o                         
  -6  -2  -6         62.43         65.22         2.83 o                         
  -5   2  -6         95.44         81.16         3.76 o                         
  -1   3  11        169.54        167.97         3.09 o                         
   0  -7   7          0.82          5.86         1.96 o                         
   0  -7   6        211.19        253.60         2.81 o                         
   0  -7   5         30.23         35.70         1.72 o                         
   1   0   6       1638.93       1761.98         5.09 o                         
   1  -1   3         11.10          8.65         1.15 o                         
   1  -4   9         10.41         10.34         2.67 o                         
  -8   8  -4        101.19         97.40         3.31 o                         
  -8   7  -5         41.85         28.35         3.39 o                         
  -8   4  -7         77.96         60.03         4.51 o                         
  -7   8  -3         10.08         18.55         2.57 o                         
  -7   5  -6        191.80        149.10         4.53 o                         
  -7   2  -7        327.21        322.45         5.62 o                         
  -7   0  -7         99.34        103.48         3.92 o                         
  -6   4  -6        262.84        242.61         4.85 o                         
  -1   2  12         40.48         42.04         2.91 o                         
   0   2   8        814.86        775.24         3.92 o                         
   0   1  10        101.31        105.14         3.39 o                         
   0  -1  12         38.95         37.84         3.01 o                         
   0  -2  12         49.90         48.49         3.09 o                         
   1  -1   8        652.45        637.59         4.16 o                         
   1  -2   9        167.23        187.29         3.25 o                         
   1  -3   9        150.61        148.22         3.23 o                         
   1  -5   5          8.34         10.22         1.94 o                         
  -8   6  -6          3.98          5.29         3.68 o                         
  -7   3  -7         18.24         15.33         4.16 o                         
  -6   1  -7        308.71        304.43         5.46 o                         
  -5   8   0         72.99         64.47         2.04 o                         
  -5  -2  -6        172.58        195.01         3.11 o                         
  -4   7   0        733.81        618.46         3.09 o                         
   0   0  11         66.12         63.42         3.01 o                         
   0  -4  11          9.44          7.78         2.75 o                         
   0  -6   9          0.42         -0.44         2.38 o                         
   1  -1   7        500.28        441.21         3.43 o                         
   1  -1   4        517.32        427.13         2.42 o                         
   1  -2   8       1213.81       1225.36         5.35 o                         
   1  -3   8        290.56        297.54         3.45 o                         
   1  -4   8        419.04        472.49         3.98 o                         
  -8   5  -7         37.63         44.81         4.95 o                         
  -7   4  -7        173.33        162.04         5.72 o                         
  -6   9   0         40.66         40.15         2.10 o                         
  -6   2  -7         41.19         33.94         3.82 o                         
  -6   0  -7        162.67        175.71         3.88 o                         
  -5   3  -6        655.85        596.05         5.52 o                         
  -5  -4  -5         78.34         95.32         2.28 o                         
  -4   0  -6        101.40        106.88         2.97 o                         
  -2   2  -3         51.88         49.62         1.76 o                         
  -2   0  -4       1717.28       1854.82         4.85 o                         
   0   2   7        186.84        173.17         2.30 o                         
   0  -1  11        144.14        149.37         3.45 o                         
   0  -3  11         86.77         98.23         3.29 o                         
   0  -6   8         17.44         21.03         2.42 o                         
   1  -1   6          3.43          9.39         1.86 o                         
   1  -1   5        902.04        903.03         3.60 o                         
   1  -2   7         38.56         32.61         2.34 o                         
   1  -2   3        136.98        128.86         1.62 o                         
   1  -3   3        314.69        313.85         2.12 o                         
   1  -4   7         11.54         16.93         2.42 o                         
   1  -4   6       2303.63       2525.99         6.65 o                         
  -7   9  -2        268.45        221.62         3.15 o                         
  -7   7  -5        107.02         95.93         3.62 o                         
  -7   6  -6        220.41        201.94         4.57 o                         
  -6   7  -4        486.72        420.79         4.36 o                         
  -6   3  -7        199.88        191.73         4.67 o                         
  -6  -1  -7        139.98        152.22         4.02 o                         
  -5   5  -5         75.07         70.75         3.31 o                         
  -4   1  -6        457.61        418.62         4.46 o                         
  -4  -1  -6         41.57         39.22         2.55 o                         
  -3   3  -4       2203.15       2088.72         6.28 o                         
  -2   4  -1          0.18         -1.31         1.31 o                         
  -1   2  11         29.94         34.75         2.61 o                         
  -1   2  -1       1002.36       1109.72         2.38 o                         
  -1   1  12         17.50         19.72         2.87 o                         
  -1  -7   3          2.95          7.27         1.43 o                         
   0   2   6       1587.05       1586.00         4.30 o                         
   0   0  10        262.67        273.58         3.56 o                         
   0  -2  11         12.43         12.14         2.87 o                         
   0  -6   7          4.16          6.47         2.18 o                         
   0  -6   3          0.92         -1.25         1.25 o                         
   1  -2   6       1116.79       1172.77         4.51 o                         
   1  -3   7        105.35         89.12         2.79 o                         
   1  -3   6        156.00        170.46         3.09 o                         
   1  -4   5          0.27         -1.92         1.92 o                         
  -7   8  -4        283.46        240.67         3.80 o                         
  -6   5  -6         84.16         65.28         3.92 o                         
  -3   6   0       1033.40        866.34         3.01 o                         
  -3   5  -2        833.73        687.09         3.29 o                         
  -2   5   1         16.66         18.39         0.91 o                         
  -1   1  -2      18840.12      18646.93        10.36 o                         
  -1  -7   6         23.91         26.06         2.32 o                         
  -1  -7   5         11.67         14.08         1.98 o                         
  -1  -7   4        349.22        411.15         2.87 o                         
   0  -4  10        168.08        206.83         3.52 o                         
   0  -5   9          8.20         12.24         2.59 o                         
   0  -6   6         49.65         49.12         2.08 o                         
   0  -6   5         30.68         30.77         2.24 o                         
   0  -6   4        915.53       1008.80         3.76 o                         
   1  -2   5          8.35         76.19         2.10 o                         
  -7   5  -7         95.67         77.04         4.36 o                         
  -7   2  -8         18.93          9.33         3.96 o                         
  -5   9   4          5.35          5.60         0.81 o                         
  -5   8  -1         16.47         16.89         2.14 o                         
  -5   7  -3         12.77         11.50         2.83 o                         
  -5   1  -7         52.12         47.94         3.43 o                         
  -5   0  -7        237.97        228.06         3.82 o                         
  -5  -3  -6          1.00         -1.74         1.92 o                         
  -4   5  -4        476.89        433.84         3.80 o                         
  -4   2  -6       1485.36       1498.26         6.85 o                         
  -4  -2  -6         19.87         19.70         2.08 o                         
  -3   2  -5        845.70        809.93         4.51 o                         
  -2   1  -4       2169.94       2203.59         5.41 o                         
  -1   0  12        367.68        350.25         4.49 o                         
   0   1   8         11.42          9.23         2.06 o                         
   0  -1  10         31.84         27.68         2.73 o                         
   0  -2  10        218.37        231.94         3.58 o                         
   0  -3  10          6.10          3.88         2.75 o                         
   0  -5   8        221.81        245.82         3.33 o                         
  -7   3  -8         55.88         55.30         4.26 o                         
  -6   9  -1          0.07          4.34         2.12 o                         
  -6   8  -3         55.39         45.20         2.46 o                         
  -6   4  -7          1.36         -2.06         3.74 o                         
  -5   2  -7        127.27        112.27         3.98 o                         
  -5  -1  -7        526.04        534.27         4.47 o                         
  -1   2  10        419.47        449.01         3.88 o                         
  -1   1  11        219.24        216.87         3.58 o                         
  -1  -1  12         58.95         57.02         3.23 o                         
   0   0   9          6.63         11.86         2.40 o                         
   0  -4   9          0.99         -0.79         2.49 o                         
  -7   9  -3          2.59          2.93         2.20 o                         
  -6   1  -8         17.62         23.96         4.26 o                         
  -5   9   3        133.28        117.67         1.37 o                         
  -5   3  -7         85.34         77.02         3.92 o                         
  -4   8   3          3.76          6.04         0.91 o                         
  -4   6  -3         36.47         21.98         2.20 o                         
  -4   3  -6         36.96         29.68         3.05 o                         
  -1  -6   8        191.76        240.16         3.37 o                         
   0   1   7        446.92        392.54         2.89 o                         
   0  -1   9        248.76        241.94         3.33 o                         
   0  -3   9        132.89        144.62         3.17 o                         
   0  -5   7        105.54        120.96         2.63 o                         
  -7   8  -5         51.91         37.40         3.05 o                         
  -7   7  -6         10.13         10.06         3.29 o                         
  -7   6  -7         11.18         17.40         3.74 o                         
  -7   4  -8          2.32          0.99         4.10 o                         
  -6   2  -8         17.01          8.38         3.74 o                         
  -6   0  -8          6.18          0.95         3.13 o                         
  -5  -2  -7         12.64         16.85         2.69 o                         
  -4  -3  -6        209.20        209.51         2.63 o                         
  -3   4  -4          6.59          9.41         2.57 o                         
  -2   3  -3        292.03        274.09         2.34 o                         
  -2   2  12         95.87         87.73         3.29 o                         
  -1   0  11         37.62         29.92         2.85 o                         
  -1  -6   7          1.39          2.73         2.61 o                         
   0   0   8        905.15        902.97         4.40 o                         
   0  -2   9          9.02         10.73         2.59 o                         
   0  -5   6        719.62        828.76         4.14 o                         
  -6   3  -8         37.22         32.45         4.10 o                         
  -4   1  -7        279.64        295.16         3.98 o                         
  -4   0  -7        653.99        576.96         4.49 o                         
  -3   6  -1          2.94          4.47         1.62 o                         
  -3   3  -5          2.06         -2.38         2.40 o                         
  -3   0  -6       1092.60       1031.49         4.99 o                         
  -2   2  -4       2953.79       2733.46         6.06 o                         
  -2  -7   5         11.44         25.68         2.08 o                         
  -2  -7   3        163.05        203.23         2.16 o                         
  -1   3   0       3538.44       3061.13         3.17 o                         
  -1   1  10        514.77        533.36         4.32 o                         
  -1   0  -3       3861.72       3696.05         5.07 o                         
  -1  -1  11        151.50        135.18         3.43 o                         
  -1  -2  11         22.38         23.27         2.93 o                         
  -1  -4  10          6.17          2.16         2.61 o                         
  -1  -5   9         10.17         17.68         2.59 o                         
   0   1   6       1203.31       1026.70         3.66 o                         
   0  -3   8        288.20        294.98         3.33 o                         
   0  -5   5         71.75         70.69         2.08 o                         
  -7   5  -8         51.30         53.20         4.30 o                         
  -6   8  -4          0.39          1.68         2.42 o                         
  -6  -1  -8         25.20         22.10         2.83 o                         
  -5   9   2        258.94        230.99         1.80 o                         
  -5   7  -4         12.45         14.30         2.48 o                         
  -5   4  -7        189.62        159.51         4.24 o                         
  -4  -1  -7          1.03         -2.32         2.32 o                         
  -3   5  -3          7.92         14.73         1.88 o                         
  -3   1  -6        167.82        199.45         3.15 o                         
  -2   4  -2       2592.69       2343.51         4.89 o                         
  -2   1  12         47.37         53.90         3.15 o                         
  -2  -7   4        170.45        241.64         2.38 o                         
  -1  -6   6        345.23        426.32         3.39 o                         
   0  -1   8         36.09         39.84         2.46 o                         
   0  -2   8        574.26        577.08         4.00 o                         
  -7   9  -4         93.84         75.34         2.83 o                         
  -6   4  -8        192.22        185.61         4.85 o                         
  -5   2  -8        252.99        231.66         4.42 o                         
  -5   1  -8         24.92         24.81         3.39 o                         
  -5   0  -8         85.89         92.33         3.33 o                         
  -4   8   2        876.22        775.75         2.34 o                         
  -4   7  -2        462.65        391.81         2.89 o                         
  -4   2  -7         56.44         63.18         3.39 o                         
  -2   2  11        194.91        194.60         3.47 o                         
  -2   0  12         32.15         29.62         3.13 o                         
  -1   0  10         60.78         65.48         2.89 o                         
  -1  -5   8         64.94         80.86         2.73 o                         
  -1  -6   5         25.39         22.06         1.82 o                         
   0   1   5         53.67         57.82         1.49 o                         
   0  -3   7         59.83         67.99         2.42 o                         
  -7   8  -6         36.07         36.19         3.80 o                         
  -7   7  -7         92.58         79.56         3.82 o                         
  -5   9   1          0.06         -1.45         1.45 o                         
  -5  -3  -7        305.00        340.17         3.47 o                         
  -4  -2  -7        320.63        363.08         3.60 o                         
  -3   2  -6       1106.78       1146.77         5.50 o                         
  -2   5   0       3324.24       2758.92         3.96 o                         
  -1  -1  10        286.84        288.89         3.74 o                         
  -1  -2  10         39.66         45.66         2.95 o                         
  -1  -6   4        302.27        343.34         2.55 o                         
   0  -1   7         75.51         75.38         2.38 o                         
   0  -2   7        186.92        184.00         2.73 o                         
  -6  10   1         29.98         27.56         1.52 o                         
  -6   5  -8          6.64          4.20         3.76 o                         
  -6   2  -9         94.79         90.96         4.18 o                         
  -6   1  -9         23.60         34.35         3.43 o                         
  -5   5  -7          9.29         16.83         3.47 o                         
  -5   3  -8        160.15        152.18         4.26 o                         
  -4   8   1         13.43         11.90         1.45 o                         
  -4   3  -7        313.00        341.20         4.40 o                         
  -2  -4  10        129.74        148.24         3.43 o                         
  -2  -5   9          3.14         10.02         2.63 o                         
  -2  -6   7         13.47         16.39         2.32 o                         
  -1   2  -2          0.32         18.93         1.05 o                         
  -1  -5   7          9.19          5.86         2.30 o                         
   0  -3   6       2206.73       2297.62         6.02 o                         
  -6   9  -3         30.84         22.43         2.14 o                         
  -6   8  -5         30.12         23.98         2.77 o                         
  -5   8  -3          1.30          1.15         2.06 o                         
  -3   6  -2       2602.31       2261.84         5.48 o                         
  -2   0  11        212.26        224.71         3.80 o                         
  -2  -2  11         18.73         25.78         2.99 o                         
  -1   1  -3         11.10          8.61         1.19 o                         
  -1   0   9        387.60        388.38         3.66 o                         
  -1  -4   8        255.45        278.43         3.37 o                         
  -5   9   0        576.70        514.63         2.95 o                         
  -5   4  -8        121.01        115.02         4.12 o                         
  -5  -2  -8         34.37         31.54         2.79 o                         
  -4   1  -8        122.91        119.40         3.54 o                         
  -4   0  -8         19.33         15.35         3.41 o                         
  -3   3  -6        878.02        853.31         4.99 o                         
  -3   0  -7          0.25         -0.93         2.38 o                         
  -2   3  -4        438.28        414.62         2.91 o                         
  -2  -1  11          3.48          1.23         2.81 o                         
  -2  -5   8         62.26         82.67         2.87 o                         
  -2  -6   6         41.33         57.60         2.28 o                         
  -1  -1   9         20.43         18.26         2.55 o                         
  -1  -2   9        150.93        158.80         3.15 o                         
  -1  -5   6          0.84         -2.02         2.02 o                         
   0   0   5        580.61        482.45         2.57 o                         
  -6  10   0        202.20        162.68         2.20 o                         
  -6   4  -9         53.07         45.32         4.16 o                         
  -5   1  -9        324.54        303.28         4.59 o                         
  -4   8   0        558.16        494.05         2.71 o                         
  -4   4  -7         55.81         52.33         3.47 o                         
  -4   2  -8         10.32          7.90         3.29 o                         
  -4  -1  -8        133.96        135.57         3.33 o                         
  -4  -3  -7         11.14         13.11         2.08 o                         
  -3   1  -7       1205.09       1169.08         5.66 o                         
  -3  -1  -7        628.40        646.93         4.04 o                         
  -2   2  -5        282.23        258.93         2.87 o                         
  -2  -4   9          1.99          5.45         2.57 o                         
  -2  -6   5         51.50         66.55         2.42 o                         
  -1  -4   7          4.37          8.34         2.22 o                         
  -6   9  -4        235.63        171.91         2.99 o                         
  -5   2  -9        146.01        141.57         4.16 o                         
  -5   0  -9         23.15         25.86         3.01 o                         
  -3   2  -7        121.06         96.39         3.23 o                         
  -2   5  -1         49.52         53.38         1.41 o                         
  -2   1  10        979.62        977.04         5.50 o                         
  -2   0  -6          0.77         12.02         2.61 o                         
  -2  -2  10        135.70        148.52         3.43 o                         
  -1   3  -1        164.96        149.95         1.27 o                         
  -1  -5   5          0.27          0.89         1.82 o                         
  -6  10  -1          0.65         -0.26         1.74 o                         
  -6   5  -9         69.68         67.06         4.26 o                         
  -5   9  -1         42.03         37.32         1.90 o                         
  -5   5  -8         71.31         72.49         3.84 o                         
  -5   3  -9         18.83         10.73         3.70 o                         
  -4   3  -8        396.60        349.97         4.73 o                         
  -3   6  -3         24.85         15.44         2.26 o                         
  -3   2  11         46.11         55.70         3.17 o                         
  -3  -2  -7        124.13        128.25         2.61 o                         
  -2   0  10        164.74        182.26         3.43 o                         
  -2  -1  10        210.45        224.32         3.64 o                         
  -2  -5   7         35.11         43.72         2.55 o                         
  -2  -6   4        138.18        159.93         2.20 o                         
  -1  -1   8       1155.05       1152.39         5.13 o                         
  -1  -2   8         68.91         58.93         2.59 o                         
  -5  -1  -9         75.32         78.67         2.87 o                         
  -4   8  -1          0.76          2.53         1.68 o                         
  -4   7  -4        951.81        798.36         4.46 o                         
  -4  -2  -8          8.34         11.33         2.48 o                         
  -3   7   2       1520.13       1411.00         2.10 o                         
  -3   7   1         19.24         14.34         1.09 o                         
  -3   5  -5         14.65         18.41         2.38 o                         
  -3   4  -6        266.74        261.70         3.58 o                         
  -3   1  11         97.26         94.74         4.04 o                         
  -3  -1  11         10.80         12.20         2.97 o                         
  -2  -3   9         35.84         40.61         2.81 o                         
  -2  -4   8        548.39        629.90         4.46 o                         
  -1   2  -3        136.98        115.36         1.60 o                         
  -1  -4   6        639.82        678.55         3.78 o                         
   0  -1   4       3221.64       3016.58         5.11 o                         
  -6   9  -5          1.78         -0.06         2.89 o                         
  -5   9  -2        121.37        100.47         2.46 o                         
  -5   4  -9         20.72         28.33         3.92 o                         
  -4   5  -7        197.95        194.20         3.84 o                         
  -3   3  -7        517.21        494.75         4.46 o                         
  -3   0  11          1.98         -1.15         2.85 o                         
  -3  -3  10        157.66        191.75         3.66 o                         
  -3  -4   9         16.94         22.04         2.83 o                         
  -3  -6   5          0.12         -2.32         2.32 o                         
  -2   3  -5         38.43         61.16         2.26 o                         
  -2  -5   6        389.31        496.87         3.74 o                         
  -1   1  -4        517.32        465.70         2.53 o                         
  -5   8  -5          4.06          2.63         2.32 o                         
  -4   2  -9        632.35        609.45         5.50 o                         
  -4   1  -9         31.17         26.55         3.29 o                         
  -4   0  -9        322.85        357.41         4.24 o                         
  -3   7   0        125.48        109.55         1.72 o                         
  -3   1  -8         44.13         54.99         3.09 o                         
  -3   0  -8        433.58        436.75         4.02 o                         
  -2   5  -2        611.67        555.83         2.63 o                         
  -2   2  -6        125.32        123.08         2.73 o                         
  -5   7  -7         38.85         43.07         3.21 o                         
  -5   6  -8         33.81         31.11         3.43 o                         
  -5   5  -9         75.84         76.71         4.06 o                         
  -5   2 -10         35.13         34.59         3.72 o                         
  -5   1 -10          0.77         -0.65         3.07 o                         
  -5   0 -10         12.76         16.02         3.66 o                         
  -4   8  -2         79.49         61.68         1.84 o                         
  -4  -1  -9         55.67         47.82         3.25 o                         
  -3   6  -4        224.21        197.98         2.73 o                         
  -3   2  -8        707.17        684.73         5.11 o                         
  -3  -1  -8         92.77         92.27         2.67 o                         
  -3  -3  -7        500.26        492.65         3.03 o                         
  -3  -5   7          2.56         -2.51         2.51 o                         
  -3  -6   4        171.51        215.01         2.75 o                         
  -2  -3   8         83.64         91.28         2.81 o                         
  -2  -4   7          6.14          5.33         2.44 o                         
  -1   3  -2       2704.26       2345.30         4.10 o                         
   0   0   2       1003.30        951.10         1.94 o                         
  -5   9  -3          0.99          6.53         1.86 o                         
  -5   3 -10         30.82         21.50         3.88 o                         
  -4   3  -9         18.21         16.85         3.45 o                         
  -4  -3  -8         21.59         27.25         2.12 o                         
  -4  -4  -7        193.04        237.52         2.44 o                         
  -3   7  -1        115.10        107.04         1.74 o                         
  -3   4  -7         38.76         34.63         2.93 o                         
  -3  -1  10         59.35         76.39         3.21 o                         
  -3  -3   9          1.16         -2.67         2.67 o                         
  -3  -4   8          0.26          7.74         2.67 o                         
  -2   0  -7        350.12        381.21         3.35 o                         
  -2  -5   5         15.64         13.05         2.08 o                         
  -4   8  -3          0.01         10.41         2.24 o                         
  -4   6  -7         17.03         16.71         2.99 o                         
  -4   5  -8         60.50         65.74         3.54 o                         
  -4   2  11         14.66         32.75         3.27 o                         
  -4   0  11         36.19         26.22         3.31 o                         
  -3   3  -8          5.72          5.88         3.15 o                         
  -3   0  10        377.95        431.27         4.46 o                         
  -3  -5   6        143.14        206.18         3.52 o                         
  -2   5  -3          0.24          4.20         1.94 o                         
  -2   3  -6        960.84        988.35         4.75 o                         
  -2   1  -7        279.92        271.52         3.31 o                         
  -2  -1  -7        116.21         95.36         2.36 o                         
  -1   2  -4       3040.98       2799.14         5.52 o                         
  -5   9  -4          8.94          5.96         2.48 o                         
  -4  -2  -9        197.19        190.56         3.27 o                         
  -3   7  -2          3.37          2.67         1.76 o                         
  -3  -2  -8        215.19        233.52         2.79 o                         
  -2   4  -5         74.71         68.27         2.34 o                         
  -2  -3   7          1.89          3.45         2.38 o                         
  -2  -4   6         57.30         89.83         2.49 o                         
  -1   1  -5        902.04        915.07         3.66 o                         
  -4   2 -10          7.97         16.55         3.45 o                         
  -4   1 -10         40.55         54.03         3.48 o                         
  -4   0 -10         42.96         48.53         3.05 o                         
  -4  -3   9         21.77         26.45         3.05 o                         
  -3   1  -9        189.56        204.42         3.76 o                         
  -3   0  -9        219.39        232.34         4.10 o                         
  -3  -3   8        524.53        607.43         5.03 o                         
  -3  -4   7          1.55         -2.59         2.59 o                         
  -2   2  -7        439.01        484.02         4.08 o                         
  -1   3  -3        314.69        275.66         2.08 o                         
  -5   8  -7          7.32          8.79         3.35 o                         
  -4   8  -4         18.19         14.22         2.14 o                         
  -4   3 -10         39.57         42.33         3.84 o                         
  -4  -1  10        490.99        552.25         5.21 o                         
  -4  -5   6         33.48         40.49         2.95 o                         
  -3   5  -7          7.75         -2.87         2.87 o                         
  -3   4  -8        344.41        342.44         4.34 o                         
  -3   2  -9        130.49        127.99         3.68 o                         
  -3  -1   9         19.88         15.84         2.83 o                         
  -3  -5   5         53.32         68.25         2.48 o                         
  -2   5  -4          3.84          2.59         2.30 o                         
  -4   6  -8         61.35         64.89         3.39 o                         
  -4   5  -9         19.21         10.34         3.62 o                         
  -4  -1 -10         31.75         37.64         2.61 o                         
  -3   7  -3         41.66         29.24         1.78 o                         
  -3  -1  -9        109.58        114.09         2.75 o                         
  -2   3  -7         93.85         79.74         2.85 o                         
  -2   0  -8        239.26        239.74         3.29 o                         
  -1   2  -5          8.35         29.05         2.00 o                         
  -4   8  -5          3.56         -1.03         2.75 o                         
  -4   7  -7         18.24         25.19         2.87 o                         
  -4   4 -10          1.86         -3.47         3.47 o                         
  -4  -4   7         12.47          9.44         2.71 o                         
  -3   3  -9        158.72        160.80         4.00 o                         
  -3  -3  -8         86.72         78.45         2.14 o                         
  -2   1  -8        309.37        338.21         3.84 o                         
  -2  -1  -8        189.47        191.80         2.85 o                         
  -1   3  -4       4127.92       3920.66         6.73 o                         
  -4   2 -11        101.19        128.82         4.75 o                         
  -4   1 -11         94.19         95.04         3.58 o                         
  -4  -3   8         99.14        117.63         3.31 o                         
  -4  -5   5          6.63          2.40         2.49 o                         
  -3   7  -4        514.45        450.34         3.33 o                         
  -3  -2  -9        316.32        328.13         3.41 o                         
  -3  -4   6        322.95        395.05         3.72 o                         
  -2   5  -5         92.37         93.97         2.42 o                         
  -2   2  -8         15.91         15.68         2.77 o                         
  -5   9   4          5.35          3.07         0.79 o                         
  -4   5 -10        121.26        109.04         4.04 o                         
  -4   3 -11         57.04         45.66         3.82 o                         
  -3   4  -9          5.04          4.38         3.15 o                         
  -3   2 -10        112.92        118.09         3.68 o                         
  -3   1 -10         58.44         58.49         3.29 o                         
  -3   0 -10         53.90         53.01         3.05 o                         
  -2   6  -1        307.78        252.63         1.90 o                         
  -1   4  -1         25.92         16.57         1.03 o                         
  -5  10   0          3.52          8.40         1.33 o                         
  -5  10  -1         22.62         14.22         1.45 o                         
  -5  10  -2         17.61         15.09         1.80 o                         
  -5   0  10        301.88        333.75         4.67 o                         
  -4   8  -6        319.47        286.94         3.52 o                         
  -4   7  -8         65.31         60.51         3.19 o                         
  -3   7  -5          2.21          4.59         2.16 o                         
  -2   6   0         77.82         89.24         1.21 o                         
  -2   6  -2        411.33        361.16         2.48 o                         
  -2   4  -7         29.69         28.93         2.71 o                         
  -2   3  -8        542.15        532.90         4.59 o                         
  -2  -2  -8        309.94        293.86         2.71 o                         
  -1   4   0       2346.69       2284.77         2.87 o                         
  -1   4  -2        251.73        195.09         1.68 o                         
  -1   3  -5         58.47         53.46         2.06 o                         
  -1   2  -6       1116.79       1168.75         4.63 o                         
  -4  -4   6        412.71        548.21         4.28 o                         
  -3   3 -10         44.78         32.91         3.54 o                         
  -3  -1 -10        100.47         89.87         2.83 o                         
  -2   6  -3         41.86         32.91         2.04 o                         
  -2   5  -6        115.21        110.11         2.75 o                         
  -2   1  -9        160.18        163.85         3.41 o                         
  -2   0  -9         46.18         35.96         2.67 o                         
  -1   4  -3         95.19        121.12         2.04 o                         
  -1   1  -7        500.28        444.53         3.50 o                         
  -1   0  -7        227.02        252.02         2.77 o                         
  -4   9  -1         11.87          8.91         1.41 o                         
  -4   9  -2        407.89        387.79         2.83 o                         
  -4   9  -3          0.02         -1.29         2.02 o                         
  -4  -3   7          4.73          6.81         2.69 o                         
  -3   5  -9         57.47         56.75         3.47 o                         
  -2   2  -9        119.02        137.14         3.39 o                         
  -2  -1  -9        244.25        252.71         3.17 o                         
  -4   9   0          3.77          1.21         1.31 o                         
  -4   8  -7          0.47         -0.91         2.55 o                         
  -3   7  -6        340.58        306.37         3.47 o                         
  -3   6  -8        147.25        139.06         3.29 o                         
  -3   4 -10        210.88        227.70         4.30 o                         
  -3   2 -11        104.20        119.93         3.76 o                         
  -3   1 -11          3.61         -0.48         3.07 o                         
  -3  -2 -10          0.29         -1.64         2.40 o                         
  -3  -3  -9         27.74         28.71         1.66 o                         
  -2   6  -4       1036.61        914.99         3.98 o                         
  -2   4  -8         10.49          6.89         2.85 o                         
  -2   3  -9         69.57         75.22         3.86 o                         
  -1   4  -4          9.50          6.77         1.70 o                         
  -1   3  -6        156.00        128.88         2.63 o                         
  -1   2  -7         38.56         33.60         2.48 o                         
  -5  10   1         45.41         29.96         0.79 o                         
  -4   9  -4        252.91        224.97         2.71 o                         
  -3   3 -11         17.80         12.12         3.37 o                         
  -3   0 -11        169.52        188.28         3.62 o                         
  -3  -4  -8         13.69         15.19         1.52 o                         
  -2   6  -5         54.89         48.37         2.67 o                         
  -2   5  -7         14.24         14.36         2.57 o                         
  -2  -2  -9         59.76         65.32         2.49 o                         
  -2  -3  -8          1.80          4.61         1.64 o                         
   0   1  -3        739.25        853.79         2.53 o                         
   0   0  -4         34.25         51.50         1.37 o                         
  -4   9  -5          0.68         -2.42         2.42 o                         
  -3   5 -10          5.49         12.08         3.23 o                         
  -3  -1 -11          0.69          3.84         2.93 o                         
  -2   6   1        516.41        445.13         1.21 o                         
  -2   2 -10        272.21        275.02         4.06 o                         
  -2   1 -10          4.24         18.14         2.89 o                         
  -2   0 -10        232.55        240.91         3.60 o                         
  -1   4  -5          0.27         -1.94         1.94 o                         
  -1   1  -8        652.45        683.31         4.32 o                         
  -1   0  -8        320.49        315.83         3.21 o                         
  -3   8  -1        102.96         82.75         1.72 o                         
  -3   8  -3         67.80         56.03         1.78 o                         
  -3   8  -4        283.56        254.25         3.03 o                         
  -3   6  -9         10.59          2.85         2.85 o                         
  -3   4 -11         31.41         27.28         3.52 o                         
  -2   6  -6        609.16        582.66         4.36 o                         
  -2   5  -8        680.42        636.99         5.15 o                         
  -2   4  -9        167.80        166.72         3.66 o                         
  -2  -1 -10         15.10         15.17         2.85 o                         
  -1   3  -7        105.35        124.35         2.93 o                         
  -1   2  -8       1213.81       1209.89         5.48 o                         
  -1  -1  -8        698.41        738.69         4.06 o                         
  -3   7  -8        161.61        135.29         3.86 o                         
  -2   3 -10        147.42        152.44         3.82 o                         
  -1   4  -6       2303.63       2046.39         6.16 o                         
  -4   9   1         32.95         27.42         0.87 o                         
  -2   6  -7         41.47         42.13         3.31 o                         
  -2   1 -11        128.48        121.63         4.16 o                         
  -1   3  -8        290.56        274.35         3.48 o                         
  -1   1  -9         37.06         39.22         2.71 o                         
  -1   0  -9        356.02        359.95         3.56 o                         
  -3   8   0        631.72        582.05         2.16 o                         
  -2   4 -10         84.10         80.43         3.45 o                         
  -2   2 -11         25.29         24.99         3.17 o                         
  -2   0 -11          7.10          5.86         2.75 o                         
  -2  -2 -10         48.63         39.52         2.10 o                         
  -2  -3  -9        389.53        332.80         2.75 o                         
  -1   5  -3          4.64          3.54         1.84 o                         
  -1   5  -4       1460.16       1376.47         4.69 o                         
  -1   4  -7         11.54         12.45         2.46 o                         
  -1   2  -9        167.23        174.62         3.33 o                         
  -1  -1  -9         30.99         25.40         2.73 o                         
   0   2  -2       9463.65       8576.66         6.81 o                         
   0   2  -4        667.25        622.18         2.83 o                         
  -3   7  -9          5.57          4.30         2.71 o                         
  -2   7  -3          0.37          3.76         1.78 o                         
  -2   3 -11        124.58        121.85         3.76 o                         
  -2  -1 -11        257.59        252.12         3.86 o                         
  -1   5  -2       2200.15       1923.61         4.10 o                         
  -1   5  -5          8.34         13.25         2.42 o                         
   0   2  -5         62.62        111.28         2.08 o                         
  -5   8   5          0.05          0.59         1.52 o                         
  -2   7  -4         85.09         72.96         2.04 o                         
  -2   7  -5          2.36          1.47         2.36 o                         
  -1   4  -8        419.04        415.19         3.94 o                         
  -1   3  -9        150.61        141.83         3.37 o                         
  -1   1 -10        305.81        329.14         4.40 o                         
   0   0  -7         32.73         29.64         2.00 o                         
  -2   7  -6         12.84         17.90         2.67 o                         
  -2   5 -10         44.35         41.18         3.27 o                         
  -2   4 -11         26.77         23.80         3.29 o                         
  -2   2 -12         58.55         63.08         3.48 o                         
  -2   1 -12          3.83         -2.95         2.95 o                         
  -2  -4  -8         84.47         80.15         1.50 o                         
  -1   5  -1          5.05         21.23         1.29 o                         
  -1   5  -6        554.82        530.39         3.72 o                         
  -1   2 -10          1.07         -0.14         2.83 o                         
  -1   0 -10          0.10         -2.08         2.65 o                         
  -1  -2  -9        708.46        673.92         3.64 o                         
   0   2  -1          2.27         12.34         0.75 o                         
  -6   9   5         73.08         60.23         1.80 o                         
  -4   8   3          3.76          1.39         0.83 o                         
  -3  -5  -7         90.62         96.29         1.15 o                         
  -2  -2 -11        108.46         97.16         2.81 o                         
  -2  -3 -10          3.82          9.66         1.88 o                         
  -1   5  -7        120.21        127.77         2.85 o                         
  -1  -1 -10        123.65        127.95         2.81 o                         
  -1  -3  -8        184.49        159.83         1.92 o                         
   0   3  -4       3013.85       2744.79         5.56 o                         
   0   2  -7        186.92        169.21         2.81 o                         
  -2   7  -7         19.74         19.23         2.42 o                         
  -1   4  -9         10.41          4.89         2.77 o                         
  -1   3 -10        367.72        388.76         4.42 o                         
   0   3  -3        188.12        250.93         1.98 o                         
   0   3  -5         13.84         15.80         1.84 o                         
   0   1  -8         36.09         41.05         2.57 o                         
  -2   6 -10         37.17         27.46         3.01 o                         
  -1   5  -8         80.51         84.19         2.95 o                         
  -1   2 -11        110.59        108.74         3.48 o                         
  -1   1 -11         61.23         62.98         3.15 o                         
  -1   0 -11        181.97        188.91         3.47 o                         
  -1  -2 -10         19.62          9.76         2.42 o                         
   0   3  -6       2206.73       2117.97         5.98 o                         
   0   2  -8        574.26        563.04         4.08 o                         
  -4  10  -2        183.76        163.05         2.00 o                         
  -3   9  -4         98.49        103.46         2.40 o                         
  -3   9  -5          0.04          7.17         2.28 o                         
  -2   7  -8         89.31         73.52         2.89 o                         
  -2  -4  -9        112.98        105.63         1.84 o                         
  -1   4 -10        107.07         98.49         3.45 o                         
  -1  -1 -11        124.46        126.74         2.89 o                         
  -1  -3  -9         34.41         27.30         1.82 o                         
   0   3  -2         39.81         78.73         1.25 o                         
   0   3  -7         59.83         51.60         2.53 o                         
   0   1  -9        248.76        237.38         3.37 o                         
   0   0  -9          6.63          9.76         2.42 o                         
  -3   9  -3         20.27         14.97         1.74 o                         
  -1   6  -4          6.39         12.02         1.78 o                         
  -1   6  -5          2.59         -2.04         2.04 o                         
  -1   6  -6        376.07        339.47         3.35 o                         
  -1   5  -9          0.90         -0.40         2.73 o                         
  -1   3 -11          5.42          1.09         3.03 o                         
   0   2  -9          9.02         16.81         2.71 o                         
   0  -1  -9        416.69        418.93         3.80 o                         
  -1   6  -3        105.54         81.00         1.78 o                         
  -1   6  -7         38.28         35.11         2.59 o                         
  -1   2 -12         22.82         23.58         3.15 o                         
  -1   1 -12         39.21         42.97         3.19 o                         
  -1   0 -12         21.41         29.15         2.83 o                         
   0   4  -4       1461.89       1292.44         4.22 o                         
   0   4  -5         61.90         61.62         2.14 o                         
   0   4  -6          8.35         11.50         2.22 o                         
   0   3  -8        288.20        261.46         3.43 o                         
  -7   7   7          5.59          7.52         2.75 o                         
  -3   9  -2          2.26          2.63         1.54 o                         
  -2   8  -4        249.85        240.20         2.85 o                         
  -2   8  -5          0.94          2.18         2.30 o                         
  -2   8  -6        190.84        184.95         3.27 o                         
  -1   6  -8        431.71        413.15         4.10 o                         
  -1   5 -10         53.60         53.36         3.07 o                         
  -1   4 -11         42.91         46.37         3.29 o                         
  -1  -2 -11        155.94        160.92         2.65 o                         
   0   4  -7          2.67         -1.11         2.40 o                         
   0   3  -9        132.89        135.71         3.33 o                         
   0   1 -10         31.84         27.21         2.77 o                         
   0   0 -10        262.67        269.56         3.54 o                         
  -4  10  -1          1.81         -0.95         0.95 o                         
  -2   8  -7          4.25          5.58         2.24 o                         
  -1   6  -2        868.68        812.52         3.03 o                         
  -1   5   0        345.23        281.20         1.29 o                         
  -1  -1 -12         53.76         60.71         2.75 o                         
  -1  -3 -10        144.34        121.97         1.98 o                         
  -1  -4  -8         20.15         11.13         1.39 o                         
   0   4  -3        182.05        169.39         1.84 o                         
   0   4  -8        155.95        135.77         3.07 o                         
   0   2 -10        218.37        212.69         3.68 o                         
   0  -1 -10        101.31         97.14         2.73 o                         
   0  -2  -9        212.69        206.02         2.57 o                         
  -5   9   3        133.28        134.64         1.50 o                         
  -2   8  -3          2.01          2.18         1.70 o                         
  -1   6  -9         95.57         94.33         3.13 o                         
   0   1 -11        144.14        152.32         3.50 o                         
   0   0 -11         66.12         65.58         3.56 o                         
  -7   8   6        115.86         62.05         2.59 o                         
  -7  -1   5          9.57         13.56         3.05 o                         
  -2   7   0        860.02        752.57         1.98 o                         
   0   4  -9          0.99          0.71         2.71 o                         
   0   2 -11         12.43          5.09         2.95 o                         
   0  -2 -10         85.31         64.27         2.59 o                         
  -1   7  -5          2.04         -1.11         2.38 o                         
  -1   7  -6        200.34        206.79         2.99 o                         
  -1   7  -7          2.18         -1.07         2.85 o                         
  -1  -3 -11        173.41        157.79         2.59 o                         
  -1  -4  -9        305.00        303.56         2.36 o                         
   0   5  -5         71.75         67.22         2.22 o                         
   0   5  -6        719.62        748.76         4.28 o                         
   0   5  -7        105.54        104.27         2.87 o                         
   0   4  -2       2585.12       2263.03         4.24 o                         
   0   4 -10        168.08        177.11         4.18 o                         
   0   3 -11         86.77         77.99         3.41 o                         
   0  -1 -11         23.75         24.41         2.55 o                         
  -8   1   6        332.24        101.97         4.04 o                         
  -3   9  -1         51.10         45.16         1.33 o                         
  -1   7  -4        542.76        529.24         3.47 o                         
  -1   7  -8         28.37         18.81         2.61 o                         
   0   5  -4        652.39        609.83         3.25 o                         
   0   5  -8        221.81        229.25         3.48 o                         
   0   2 -12         49.90         51.40         3.25 o                         
   0   1 -12         38.95         35.28         3.01 o                         
   0   0 -12         43.15         45.44         3.01 o                         
   0  -3  -9        293.72        301.34         2.69 o                         
  -8   5   7          0.79          1.43         3.70 o                         
  -6   9   4        519.55        452.12         3.23 o                         
   0   5  -9          8.20          2.83         2.75 o                         
   0   4 -11          9.44          6.30         2.97 o                         
   0  -1 -12        132.54        121.26         3.56 o                         
   0  -2 -11        260.09        246.69         3.09 o                         
   1   2  -4       4641.71       4114.56         6.59 o                         
   1   1  -9         20.43         27.52         2.65 o                         
   1   0  -9        387.60        401.92         3.68 o                         
  -7   7   6        550.90        354.07         4.42 o                         
  -1   6  -1         21.75         16.87         1.11 o                         
   0   5  -3        106.44        108.54         2.14 o                         
   0   5 -10         29.07         26.49         2.95 o                         
   0  -3 -10         56.19         43.58         2.08 o                         
   1   3  -6        142.03        151.85         2.71 o                         
   1   3  -7          9.40          8.91         2.48 o                         
   1   2  -9        150.93        129.77         3.21 o                         
   1   1 -10        286.84        285.74         3.74 o                         
   1   0 -10         60.78         77.02         2.85 o                         
   1  -1  -9        146.77        149.47         2.71 o                         
  -2   9  -5          0.79          0.57         2.14 o                         
  -1   7  -3          9.93          5.90         1.45 o                         
  -1  -4 -10         18.79         19.96         1.60 o                         
   1   3  -8        647.48        657.82         4.49 o                         
   1   2 -10         39.66         39.90         3.05 o                         
   1  -1 -10        514.77        581.06         4.65 o                         
  -3   7   2       1520.13       1390.35         2.34 o                         
  -2  -5  -8          1.61          3.19         0.99 o                         
   0   6  -6         49.65         43.72         2.34 o                         
   0   6  -7          4.16          2.40         2.49 o                         
   0   6  -8         17.44         20.63         2.73 o                         
   1   3  -9         34.86         31.34         2.85 o                         
   1   1 -11        151.50        139.37         3.48 o                         
   1   0 -11         37.62         37.26         2.83 o                         
   1  -2  -9        140.52        131.47         2.44 o                         
  -8   7   6         13.75         -3.11         3.11 o                         
  -6   7   5          0.07          3.37         2.81 o                         
  -2   9  -4         34.47         32.29         2.02 o                         
   0   6  -5         30.68         28.02         2.12 o                         
   0   6  -9          0.42          0.75         2.63 o                         
   0  -3 -11          2.11         -0.32         2.04 o                         
   1   4  -6        639.82        593.47         4.24 o                         
   1   4  -7          4.37          0.38         2.48 o                         
   1   4  -8        255.45        254.18         4.06 o                         
   1   3 -10        372.45        365.35         4.32 o                         
   1   2 -11         22.38         27.50         3.05 o                         
   1  -1 -11        219.24        218.50         3.41 o                         
  -8  -1   3         60.96         17.68         2.95 o                         
  -7   8   5         48.23         45.50         3.03 o                         
  -1   8  -6         42.16         49.10         2.32 o                         
   0   6  -4        915.53        846.38         4.08 o                         
   1   4  -5         31.20         24.51         2.55 o                         
   1   4  -9         15.75         12.73         2.81 o                         
   1   3 -11         54.05         48.59         3.29 o                         
   1   1 -12         58.95         59.64         3.35 o                         
   1   0 -12        367.68        347.93         4.42 o                         
   1  -2 -10        419.47        433.82         3.56 o                         
  -2   8  -1        128.86        102.96         1.52 o                         
  -1   8  -5         10.66          3.58         1.88 o                         
   0  -4  -9        256.40        241.38         2.12 o                         
   1   4 -10          6.17          3.13         2.83 o                         
   1  -1 -12         17.50         16.20         3.21 o                         
   1  -2 -11         29.94         26.37         2.77 o                         
  -2   9  -3          9.77          3.58         1.78 o                         
  -1   8  -4         66.48         67.18         2.28 o                         
   0   7  -7          0.82          1.84         2.28 o                         
   0  -4 -10         15.12         14.30         1.62 o                         
   1   5  -7          9.19          6.34         2.63 o                         
   1   5  -8         64.94         75.85         3.09 o                         
   1   5  -9         10.17         19.01         2.87 o                         
   1   4  -4       1462.46       1362.65         4.51 o                         
   1  -3 -10         14.65         16.93         2.16 o                         
   2   1  -9         15.65         24.51         2.91 o                         
   2   0  -9         40.72         33.22         2.69 o                         
  -7   7   5         69.67         54.93         3.21 o                         
  -6   8   4          1.17         -2.48         2.48 o                         
   0   7  -6        211.19        214.54         3.09 o                         
   0   6  -3          0.92         -1.47         1.47 o                         
   1   5  -6          0.84         -2.26         2.26 o                         
   1  -2 -12         40.48         42.91         2.48 o                         
   2   2  -8        828.17        851.41         5.07 o                         
   2   2  -9        145.67        161.45         3.39 o                         
  -9   4   5         10.89          9.05         4.77 o                         
  -8   0   3         20.63         15.64         3.21 o                         
   0   7  -5         30.23         21.94         2.48 o                         
   1   5  -5          0.27         -1.23         2.12 o                         
   1  -3 -11        169.54        160.76         2.75 o                         
   2   1 -11          3.48          0.91         2.93 o                         
   2   0 -11        212.26        230.45         3.80 o                         
   2  -1 -10        979.62       1002.96         5.41 o                         
  -9   5   5          0.45         -0.32         4.93 o                         
  -8   7   5          0.15         -0.91         3.07 o                         
  -7   6   5          3.56         -3.07         3.07 o                         
   2   3  -8         83.64         82.07         3.09 o                         
   2   3  -9         35.84         38.81         3.07 o                         
   2   3 -10        163.82        161.85         3.68 o                         
   2   2  -5         37.44         44.02         2.16 o                         
   2   2 -11         18.73         28.31         3.11 o                         
   2  -1 -11         51.10         53.64         2.89 o                         
  -9   6   5          0.01         -2.79         3.68 o                         
  -8   6   5          2.26          2.95         3.70 o                         
  -6   9   3          4.64          4.99         2.10 o                         
  -5   8   3         74.02         57.30         2.26 o                         
  -1   8  -3         20.26         17.76         1.74 o                         
  -1  -5  -8         70.85         84.39         1.25 o                         
  -1  -5  -9         19.93         29.30         1.37 o                         
   1   6  -7          1.39          5.23         2.97 o                         
   1   6  -8        191.76        181.86         3.47 o                         
   2   3  -6       1019.61        977.95         4.77 o                         
   2   0 -12         32.15         33.68         3.07 o                         
   2  -2 -10          7.03          6.69         2.30 o                         
  -2   9  -2        306.04        253.70         2.14 o                         
   0   7  -4         37.96         46.99         1.98 o                         
   1   6  -6        345.23        339.91         3.88 o                         
   1   5  -4        169.24        151.25         2.42 o                         
   2   4  -8        548.39        527.12         4.53 o                         
   2   4  -9          1.99          6.69         2.81 o                         
   2  -1 -12         47.37         45.62         2.91 o                         
   2  -2 -11        194.91        183.19         3.09 o                         
  -9   3   4         19.72         31.36         4.12 o                         
  -8  -1   1        171.28        172.14         3.47 o                         
  -6   7   4       1062.47        918.08         5.84 o                         
  -5  10   1         45.41         28.29         1.43 o                         
  -1   7  -1         48.94         36.69         1.39 o                         
  -1   6   0       1401.82       1081.01         2.30 o                         
   0   6  -2        761.70        735.82         3.11 o                         
   0   5  -1        240.42        202.77         1.68 o                         
   1  -4  -9        150.49        161.31         2.12 o                         
   2   4  -7          6.14         -0.77         2.59 o                         
   2   4 -10        129.74        113.32         3.52 o                         
  -8   0   2        308.00        331.08         4.51 o                         
  -7  -2   0        187.75        196.28         3.15 o                         
  -5   9   2        258.94        224.02         2.46 o                         
  -5  -4  -3        341.99        337.49         2.53 o                         
   1   6  -5         25.39         16.39         2.59 o                         
   1  -4 -10        116.17        107.67         2.18 o                         
   2   4  -6         57.30         74.79         2.63 o                         
   2  -2 -12         95.87        113.57         3.01 o                         
   2  -3 -10        247.22        243.92         3.21 o                         
  -9   4   4        469.23        491.96         6.30 o                         
   1  -4 -11         53.68         55.12         2.06 o                         
   2  -3 -11         56.41         55.24         2.67 o                         
   3   1  -9         19.88         18.83         2.93 o                         
  -9   5   4         80.60         67.22         4.10 o                         
  -9   1   2        263.50        283.74         4.75 o                         
  -7   7   4          1.37          2.83         2.91 o                         
  -4   9   1         32.95         24.69         1.31 o                         
   0   8  -5          2.79          3.35         2.32 o                         
   0   7  -3         19.13         15.13         1.94 o                         
   1   5  -3         10.58         14.16         1.72 o                         
   2   5  -7         35.11         36.43         3.37 o                         
   2   5  -8         62.26         69.87         3.13 o                         
   2   4  -5        125.70        108.68         2.71 o                         
   3   2  -8        156.86        182.93         4.08 o                         
   3   2  -9          0.60          1.27         2.99 o                         
   3   2 -10        192.30        185.53         3.86 o                         
   3   0 -11          1.98          1.03         2.85 o                         
   3  -1 -10          6.79          1.05         2.61 o                         
  -9   7   4        245.89        214.71         4.71 o                         
  -7   9   3         37.04         34.67         2.67 o                         
  -1   8  -2        169.13        163.63         2.10 o                         
   1   6  -4        302.27        298.59         3.27 o                         
   3   2  -7         81.20         81.42         2.97 o                         
  -9   3   3        102.20        133.83         4.63 o                         
  -8   6   4         61.38         60.41         4.10 o                         
  -6  -3  -2         10.04          9.72         1.80 o                         
   0  -5  -9         93.47        106.35         1.74 o                         
   0  -5 -10        164.10        169.81         2.16 o                         
   1   7  -6         23.91         15.86         2.26 o                         
   2   5  -6        389.31        396.44         3.78 o                         
   3   3  -8        524.53        515.50         4.67 o                         
   3   3  -9          1.16         -2.85         2.97 o                         
   3   3 -10        157.66        165.55         3.90 o                         
   3  -2 -10        329.09        360.48         3.86 o                         
  -6   8   3         72.49         71.66         2.83 o                         
  -5  -4  -4         44.20         47.34         1.88 o                         
   3   3  -7          1.95         -0.30         2.71 o                         
  -9   4   3          5.14         -2.75         3.90 o                         
  -9   2   2        109.26        129.39         4.34 o                         
  -3  -5  -7         90.62         74.31         0.89 o                         
   0   8  -4        179.53        176.70         2.77 o                         
   1   7  -5         11.67         17.27         2.55 o                         
   2   5  -5         15.64         25.50         2.42 o                         
   2   3  -3        134.41        185.77         2.42 o                         
   2  -4 -10          4.65          1.11         1.98 o                         
   3   4  -9         16.94         13.60         3.13 o                         
  -7   8   3          1.97          6.22         3.01 o                         
  -7  -1   0         74.64         77.72         3.11 o                         
   2   6  -7         13.47          5.96         2.65 o                         
   2  -4 -11        205.75        182.52         2.77 o                         
   3   4  -8          0.26         12.38         2.85 o                         
   3  -3 -10        115.30        127.00         3.09 o                         
  -6  -2  -1        401.34        420.20         3.54 o                         
  -6  -3  -3        216.97        230.26         2.95 o                         
  -1   9  -3          7.32         -0.38         1.54 o                         
   1   6  -3        135.82        159.04         2.73 o                         
   2   6  -6         41.33         40.00         3.15 o                         
   3   4  -7          1.55          7.01         2.77 o                         
   3  -3 -11         74.90         61.68         2.51 o                         
  -9   7   3          0.47          5.03         3.21 o                         
  -9   3   2        229.94        280.07         5.27 o                         
  -6   7   3         13.70         18.08         3.19 o                         
  -5  -4  -5         78.34         85.16         1.78 o                         
  -4  -4  -4         41.19         69.74         1.60 o                         
   0   7  -2        183.85        163.17         2.20 o                         
   0   6  -1        119.98         87.77         1.66 o                         
   4   1 -10        490.99        550.56         5.37 o                         
   4   0 -10          3.61          6.63         3.05 o                         
   4   0 -11         36.19         33.28         3.31 o                         
   4  -1 -10        267.53        305.58         4.12 o                         
   4  -1 -11         43.70         46.71         3.86 o                         
  -8   7   3         11.13         10.87         3.21 o                         
  -8   6   3         52.76         48.99         4.59 o                         
  -8   5   3         45.72         35.15         3.94 o                         
  -6  -1   0        789.21        872.22         5.03 o                         
   1   7  -4        349.22        365.27         3.52 o                         
   1  -5  -9        518.84        617.15         3.03 o                         
   1  -5 -10          2.77         -1.60         1.60 o                         
   2   5  -4        638.97        628.28         3.94 o                         
   4   2  -9          9.31         12.45         3.11 o                         
   4   2 -10          8.21          0.75         3.23 o                         
  -9   2   1        102.22        113.63         4.30 o                         
  -9   1   0        175.07        195.73         4.40 o                         
  -7   6   3          2.02         -4.24         4.24 o                         
  -2   9  -1          6.09          2.04         1.03 o                         
   0   8  -3         22.85         21.52         1.86 o                         
   2   6  -5         51.50         41.01         2.57 o                         
   4   2  -8        353.49        391.69         4.47 o                         
   4  -2 -10         10.28         15.70         2.87 o                         
  -9   4   2        302.07        351.41         5.62 o                         
  -8   3   2        365.55        442.67         5.76 o                         
  -7  -1  -1        431.67        475.46         4.42 o                         
   3  -4 -11         62.11         63.70         2.69 o                         
   4   3  -9         21.77         23.15         3.19 o                         
  -8   9   2        456.92        444.44         5.01 o                         
  -7   9   2         37.26         34.57         2.99 o                         
  -7   0   0        355.95        393.75         4.49 o                         
  -6  10   1         29.98         18.35         2.20 o                         
  -6  -3  -4          0.03          2.57         1.70 o                         
  -5  -3  -3          8.39          8.99         1.70 o                         
  -4   7   2          5.03          5.27         2.28 o                         
  -9   5   2         46.89         63.22         4.22 o                         
  -8   2   1         12.15         26.95         3.84 o                         
  -4  -4  -5        403.95        441.82         2.71 o                         
   4  -3 -11        201.57        204.20         3.58 o                         
  -9   7   2          0.71          4.79         3.39 o                         
  -9   6   2        487.06        519.60         6.06 o                         
  -9   2   0         24.53         27.26         3.80 o                         
  -9   1  -1         42.75         41.11         3.68 o                         
  -8   4   2        471.10        569.77         6.26 o                         
   1   7  -3          2.95          1.82         2.24 o                         
   1   6  -2          3.24         -2.04         2.04 o                         
   2   6  -4        138.18        125.43         2.73 o                         
  -8   5   2        672.19        639.98         6.30 o                         
  -7   8   2        493.10        480.02         4.99 o                         
  -6   8   2        405.83        366.11         4.08 o                         
  -6  -1  -1         28.85         34.61         2.67 o                         
   3   5  -5         53.32         52.51         2.77 o                         
   5   1  -9         25.47         21.92         3.27 o                         
   5  -1 -10        162.07        169.91         3.98 o                         
  -9   4   1        189.02        229.21         5.31 o                         
  -7  -1  -2         40.21         38.67         2.83 o                         
  -7  -2  -4          0.97          4.83         2.26 o                         
  -6  -3  -5        132.59        136.82         2.40 o                         
   2   7  -5         11.44          5.13         2.32 o                         
  -4   9   0          3.77         -2.55         2.55 o                         
  -2  -5  -8          1.61         -1.43         2.48 o                         
  -1  -4  -9        305.00          6.40         2.46 o                         
   0   4  -5         61.90         69.68         0.69 o                         
   0  -3  -8         44.03          3.80         2.53 o                         
  -5  10   0          3.52          6.30         2.28 o                         
  -3   7   1         19.24         11.64         2.18 o                         
  -1  -5  -7         10.53         -2.08         2.08 o                         
   0   4  -7          2.67         -0.97         1.27 o                         
  -4   9  -1         11.87          5.45         2.34 o                         
  -2   6   0         77.82         11.39         1.64 o                         
  -1  -5  -8         70.85          9.86         2.24 o                         
   0   3 -10          6.10          1.21         2.14 o                         
  -4   8   1         13.43         -2.89         2.89 o                         
  -2  -6  -6        133.76         -2.30         2.30 o                         
  -2  -6  -7          4.01          0.95         2.30 o                         
   1   1  -7        224.60        211.55         2.44 o                         
   1   0  -8         16.66          3.07         2.08 o                         
   1  -1  -8        733.38         -2.40         2.40 o                         
  -8   7   6         13.75          1.58         4.00 o                         
  -5   9   1          0.06         -0.32         2.46 o                         
  -2   7  -3          0.37          1.43         1.47 o                         
   0   2  -1          2.27          8.95         0.42 o                         
   0  -2 -12          0.08          3.72         2.91 o                         
   1   1  -5        130.29        128.80         1.41 o                         
   1   1  -8       1155.05       1203.28         4.51 o                         
  -1   5  -2       2200.15       1750.81         3.31 o                         
  -5  10  -2         17.61         -0.61         1.88 o                         
  -4   7   2          5.03         -0.55         2.46 o                         
  -3   7   0        125.48         43.90         2.14 o                         
  -1  -6  -7        248.99         -1.23         2.30 o                         
  -1  -6  -8         10.66         -2.00         2.85 o                         
   0   4  -9          0.99         -1.07         1.64 o                         
   0  -5  -8         10.66         -2.26         2.26 o                         
  -7   8   4        534.00        461.44         5.56 o                         
  -2   6  -1        307.78        203.90         2.26 o                         
   1   1  -4          1.83         32.87         1.07 o                         
   1   2  -7        324.89        307.38         2.28 o                         
   1  -3 -10         14.65         -0.16         2.73 o                         
   1  -4  -8        315.85         -2.69         2.69 o                         
  -8   7   5          0.15         -3.70         3.70 o                         
  -3   6   1        162.78         56.09         2.22 o                         
   1   2  -6       1133.08       1053.97         2.99 o                         
   1   2  -8         68.91         53.78         1.90 o                         
  -8   8   4        302.90        274.09         5.09 o                         
  -6  10  -1          0.65         -1.62         2.24 o                         
  -3   5   2       1901.05        102.82         2.57 o                         
   0  -6  -7         71.98          4.75         2.26 o                         
   0  -6  -8        221.07          0.65         2.34 o                         
  -5   8   1         85.16         59.60         2.91 o                         
  -4   7   1         14.55          1.94         2.42 o                         
  -3   7  -1        115.10         72.86         2.04 o                         
  -2   5   0       3324.24       2710.19         5.66 o                         
   1  -5  -8         92.87         -2.40         2.40 o                         
  -8   6   5          2.26          0.91         3.70 o                         
  -7   8   3          1.97          0.59         3.35 o                         
  -4   8  -1          0.76          1.88         2.06 o                         
  -4   6   2       2177.24       1417.00         5.98 o                         
  -1  -7  -6         74.25          1.43         2.20 o                         
   0   4 -11          9.44          4.99         1.86 o                         
   1   2  -5         84.68         76.63         1.17 o                         
  -5   7   2        842.33         83.91         3.37 o                         
  -5   6   3        105.19         19.23         3.09 o                         
  -2   7  -5          2.36          1.68         1.09 o                         
   2  -2  -9        368.53        388.96         3.76 o                         
   2  -3  -9          3.01          4.93         2.67 o                         
  -8   9   2        456.92        457.07         5.43 o                         
  -8   7   4        638.13        610.30         6.18 o                         
  -6   9   0         40.66         27.17         2.71 o                         
  -1   5  -3          4.64          4.16         0.95 o                         
  -1   3   0       3538.44       1942.88         3.50 o                         
   1  -6  -9          3.00         -2.42         2.42 o                         
   2  -1  -9        113.65         64.19         2.55 o                         
   2  -2 -10          7.03          2.10         2.67 o                         
  -9   5   5          0.45         -2.28         3.74 o                         
  -7   9   1          3.44         -1.21         3.01 o                         
  -5   9  -2        121.37        110.92         2.89 o                         
  -5   8   0         72.99         65.56         3.29 o                         
  -3   8  -5          0.97          1.76         1.56 o                         
  -3   6   0       1033.40        672.61         3.64 o                         
   1   1  -3        586.49        663.68         1.68 o                         
   2  -4  -9        212.64          3.45         2.81 o                         
   2  -4 -10          4.65         -1.21         2.83 o                         
  -9   4   5         10.89          3.72         4.32 o                         
  -7   8   2        493.10        497.64         5.29 o                         
  -7   7   3         11.20         13.46         3.52 o                         
  -4   8  -2         79.49         55.60         2.65 o                         
  -4   7   0        733.81        507.42         3.86 o                         
  -3   7  -2          3.37          3.11         1.96 o                         
   2   0  -9         40.72         38.23         2.24 o                         
   2   0 -10        164.74        183.55         3.27 o                         
   2  -1 -11         51.10         52.73         2.73 o                         
  -9   3   5          1.35         -3.62         3.62 o                         
  -8   6   4         61.38         57.68         3.98 o                         
  -6   8   1          2.28          5.07         2.89 o                         
  -3   5   1         42.72          7.27         1.96 o                         
  -2   7  -6         12.84         13.52         1.17 o                         
   2  -5 -10        167.77         -3.37         3.37 o                         
  -9   6   4        353.71        333.00         5.35 o                         
  -4   6   1         90.76         62.55         2.65 o                         
  -3   8  -6          0.64          7.76         1.47 o                         
   1   3  -8        647.48        686.81         2.85 o                         
   1   3  -9         34.86         36.00         1.62 o                         
   1  -7  -8          1.91          7.09         2.49 o                         
  -8   8   2          2.41         -1.74         3.52 o                         
  -8   7   3         11.13          0.24         3.62 o                         
  -7   9   0        330.65        240.79         4.08 o                         
  -5   9  -3          0.99         -1.43         1.92 o                         
  -2   5  -1         49.52         54.33         1.82 o                         
   1   3  -7          9.40          6.85         1.37 o                         
   1   3 -10        372.45        373.87         2.79 o                         
  -9   5   4         80.60         69.86         4.04 o                         
  -8   5   4        807.95        713.09         6.51 o                         
  -7   8   1          6.02          2.97         3.33 o                         
   1   3 -11         54.05         49.36         2.26 o                         
   2   1  -8         88.17         88.51         1.92 o                         
   2   1  -9         15.65         17.64         1.92 o                         
   2   1 -10        210.45        221.62         3.13 o                         
  -6   9  -2         84.67         95.81         3.41 o                         
  -6   8   0        558.26        587.65         4.97 o                         
  -4   7  -1          0.07         -0.08         2.28 o                         
  -3   8  -7          1.73          2.79         1.29 o                         
  -3   7  -3         41.66         26.08         2.00 o                         
  -2   7  -7         19.74         17.36         1.13 o                         
   1   2  -4       4641.71       4272.59         3.86 o                         
   2   1  -7         81.80         88.39         2.04 o                         
  -9   4   4        469.23        448.95         5.64 o                         
  -8   9   0        195.37        205.01         4.30 o                         
  -8   4   4         14.27         -2.65         3.64 o                         
  -7   9  -1         15.37         18.30         2.97 o                         
  -5   9  -4          8.94         13.25         1.90 o                         
  -2   4   0        227.72        192.54         2.04 o                         
   3  -3 -11         74.90         70.21         3.25 o                         
   3  -4 -11         62.11         41.24         3.27 o                         
  -9   3   4         19.72          2.81         3.62 o                         
  -9   2   4        560.54        529.56         6.16 o                         
  -8   8   1          6.40         12.99         3.43 o                         
  -8   7   2        875.13        881.19         6.95 o                         
  -6   7   1          0.56          0.83         3.09 o                         
  -5   7   0       1230.31       1057.47         5.56 o                         
   3  -2 -11         46.11         61.08         3.07 o                         
  -9   7   2          0.71          5.84         3.80 o                         
  -8   1   4        393.22        416.12         5.05 o                         
  -7   5   3         14.09         16.51         3.68 o                         
  -5   8  -2        458.29        431.57         3.74 o                         
  -4   8  -4         18.19         13.88         2.18 o                         
  -4   6   0       1094.93        862.72         4.67 o                         
  -3   5   0        106.02        135.14         2.46 o                         
   2   1  -6        722.66        761.42         3.15 o                         
   3  -1 -10          6.79          6.28         2.40 o                         
  -9   8   1         32.86         38.65         3.78 o                         
  -8   9  -1         11.69         14.57         3.25 o                         
  -8   5   3         45.72         37.24         3.74 o                         
  -7   8   0        107.99        134.32         3.76 o                         
  -6   9  -3         30.84         27.60         2.48 o                         
  -6   8  -1         39.65         44.19         3.03 o                         
  -5   9  -5          6.50          1.68         1.80 o                         
  -4   5   1         26.06         26.57         2.46 o                         
  -2   7  -8         89.31         86.41         1.25 o                         
  -1   5  -4       1460.16       1211.65         2.67 o                         
   1   3  -6        142.03        131.41         1.17 o                         
   3  -1 -11         97.26         93.71         3.01 o                         
  -9   5   3         57.91         35.09         3.72 o                         
  -7   9  -2        268.45        287.48         4.24 o                         
  -7   7   1         34.80         32.21         3.58 o                         
  -4   7  -2        462.65        441.19         3.82 o                         
  -8   6   2        129.13        147.97         4.51 o                         
  -7   4   3          0.56         -3.50         3.50 o                         
  -2   6  -4       1036.61        848.40         3.29 o                         
   2   2  -9        145.67        156.46         2.34 o                         
   2   2 -10        135.70        148.24         2.55 o                         
  -9   6   2        487.06        505.04         5.96 o                         
  -9   4   3          5.14          5.41         3.66 o                         
  -8   7   1         35.10         42.06         3.80 o                         
  -8   4   3         34.65         46.15         3.72 o                         
  -6   9  -4        235.63        235.92         3.78 o                         
  -6   7   0         20.02         10.69         3.03 o                         
  -5   8  -3          1.30         -2.77         2.77 o                         
  -4   8  -5          3.56          4.81         2.08 o                         
  -2   5  -2        611.67        520.55         2.97 o                         
   3   0 -10        377.95        425.07         3.82 o                         
  -9   8   0        350.76        388.42         5.58 o                         
  -9   7   1         79.47         77.81         4.28 o                         
  -9   3   3        102.20         97.65         4.02 o                         
  -8   9  -2         19.12         24.22         3.23 o                         
  -7   9  -3          2.59         -2.73         2.73 o                         
  -7   8  -1          5.46          6.02         3.23 o                         
  -6   8  -2        588.20        627.90         5.35 o                         
   2   2  -8        828.17        813.59         3.45 o                         
   2   1  -5        188.92        162.74         1.76 o                         
   4  -4 -11         28.50         28.12         3.27 o                         
  -9   2   3         68.25         69.95         3.74 o                         
  -8   3   3         55.64         45.24         3.88 o                         
  -7   5   2       1166.92       1035.95         7.07 o                         
  -7   3   3         22.32         21.60         3.35 o                         
  -5   6   0        381.40        334.39         4.00 o                         
   4  -3 -11        201.57        219.96         4.04 o                         
  -9   5   2         46.89         38.67         3.90 o                         
  -8   8  -1          7.66         13.80         3.50 o                         
  -8   5   2        672.19        645.88         6.14 o                         
  -7   7   0        681.60        713.24         5.94 o                         
  -6   9  -5          1.78         -2.73         2.73 o                         
  -5   5   1         72.07         62.03         3.19 o                         
  -9   8  -1         29.34         27.23         3.82 o                         
  -8   7   0        176.64        209.62         4.71 o                         
  -7   9  -4         93.84        107.16         3.86 o                         
  -6   7  -1          3.42          7.33         3.64 o                         
  -5   8  -4        229.72        277.88         3.74 o                         
  -4   7  -3         24.66         23.62         2.10 o                         
  -3   5  -1          1.40          6.44         1.92 o                         
  -2   4  -1          0.18          6.83         1.82 o                         
   2   2  -7          5.44          3.92         1.50 o                         
   4  -2 -11         14.66         14.81         2.97 o                         
  -9   7   0        161.20        187.67         4.85 o                         
  -9   6   1          9.15          9.84         3.84 o                         
  -7   8  -2         36.32         43.84         3.39 o                         
  -6   8  -3         55.39         67.80         3.58 o                         
  -5   7  -2        163.71        153.12         3.27 o                         
  -8   4   2        471.10        450.44         5.60 o                         
  -7   4   2        275.59        259.09         4.55 o                         
  -6   6   0       1711.09       1774.38         8.04 o                         
  -6   5   1         15.95         22.37         3.39 o                         
  -3   4   0       7399.61       6037.86         9.98 o                         
   3   1 -10         59.35         69.26         2.75 o                         
   3   1 -11         10.80         11.76         2.53 o                         
  -9   3   2        229.94        231.70         4.79 o                         
  -8   8  -2        415.14        507.16         5.76 o                         
  -7   7  -1         18.83         16.83         3.47 o                         
  -3   6  -3         24.85         22.24         1.80 o                         
  -2   6  -5         54.89         41.86         1.58 o                         
   0   4  -5         61.90         60.83         0.71 o                         
   0   3  -3        188.12        203.78         0.89 o                         
   3   1  -9         19.88         12.81         2.24 o                         
   4  -1 -10        267.53        296.15         3.84 o                         
   4  -1 -11         43.70         44.41         2.85 o                         
  -9   5   1         57.88         64.13         4.14 o                         
  -9   2   2        109.26        110.70         4.57 o                         
  -9   1   2        263.50        337.71         5.21 o                         
  -8   5   1          4.82         13.33         3.82 o                         
  -7   6   0         27.39         26.45         3.78 o                         
  -7   5   1          5.87          5.01         3.66 o                         
  -9   7  -1         47.82         52.25         4.16 o                         
  -9   6   0        117.59        159.49         4.71 o                         
  -8   7  -1         49.04         50.83         4.10 o                         
  -8   6   0        885.97       1018.01         7.46 o                         
  -8   3   2        365.55        393.89         5.37 o                         
  -8  -1   2         17.14          4.61         3.31 o                         
  -7   8  -3         10.08         13.29         3.23 o                         
  -7   3   2        869.17        764.94         6.63 o                         
  -6   8  -4          0.39          9.25         3.39 o                         
  -4   7  -4        951.81        945.66         4.65 o                         
  -4   6  -2          9.01         14.71         2.34 o                         
   1   4  -9         15.75         12.71         1.07 o                         
   3   1  -8        737.41        784.70         4.06 o                         
  -8   8  -3         10.48          7.25         4.26 o                         
  -8   2   2        663.81        691.68         6.57 o                         
  -5   7  -3         12.77         20.49         2.65 o                         
   2   2  -6       1507.09       1339.50         3.50 o                         
  -8   1   2         17.01         14.16         4.08 o                         
  -8   0   2        308.00        390.16         5.05 o                         
  -5   8  -6        177.26        188.72         3.45 o                         
  -1   4  -3         95.19        116.72         1.52 o                         
   2   1  -4       4541.03       4073.58         5.56 o                         
  -8   4   1         22.28         33.42         3.80 o                         
  -7   8  -4        283.46        324.70         4.69 o                         
  -7   7  -2        526.14        616.54         5.88 o                         
  -7   4   1          9.08          1.98         3.58 o                         
  -6   5   0        207.73        218.22         4.40 o                         
  -4   5  -1          9.50          8.40         2.44 o                         
  -3   5  -2        833.73        829.11         4.30 o                         
   2   3 -10        163.82        171.65         2.12 o                         
   3   1  -7         82.03         84.59         2.16 o                         
   4   0 -10          3.61          6.83         2.87 o                         
  -9   7  -2        258.76        331.22         5.68 o                         
  -9   6  -1         58.34         57.28         4.26 o                         
  -9   5   0        280.34        346.11         5.50 o                         
  -9   3   1         59.52         73.32         3.98 o                         
  -8   7  -2         66.85         78.59         4.18 o                         
  -6   8  -5         30.12         35.44         2.91 o                         
  -4   7  -5          0.12          0.91         2.53 o                         
  -4   4   0       1329.64       1295.69         5.76 o                         
  -3   7  -7          6.75          5.46         1.78 o                         
  -3   6  -4        224.21        219.11         2.91 o                         
   4   0  -9          2.37          5.11         2.77 o                         
  -9   2   1        102.22        114.72         4.67 o                         
  -8   8  -4        101.19        127.08         4.16 o                         
  -8   6  -1          2.49          5.35         3.90 o                         
  -8   5   0        131.22        125.75         4.63 o                         
  -7   5   0       1236.08       1317.19         8.04 o                         
  -6   7  -3         56.69         61.00         3.31 o                         
  -2   6  -6        609.16        607.19         3.13 o                         
  -9   1   1         20.43         36.53         3.45 o                         
  -8   3   1        135.25        138.92         4.32 o                         
  -7   8  -5         51.91         67.32         4.24 o                         
  -9   7  -3          1.85          4.18         3.96 o                         
  -9   4   0         80.67         82.45         4.18 o                         
  -7   7  -3         18.10          8.57         3.64 o                         
  -7   3   1         99.70        102.29         4.00 o                         
  -6   8  -6          9.20         13.68         2.69 o                         
  -2   4  -2       2592.69       2315.06         5.46 o                         
  -9   6  -2         12.42          5.15         4.04 o                         
  -9   5  -1         20.80         27.80         4.22 o                         
  -8   7  -3         24.81         27.44         3.88 o                         
  -8   4   0        712.54        770.09         7.33 o                         
  -8   2   1         12.15         10.75         3.54 o                         
  -6   6  -2        267.86        318.45         4.69 o                         
  -3   7  -8        161.61        164.26         2.38 o                         
   3   2 -10        192.30        183.77         2.49 o                         
   3   1  -6       1329.73       1193.62         4.24 o                         
  -9   3   0        498.30        564.27         6.14 o                         
  -8   6  -2        347.85        423.37         5.88 o                         
  -8   1   1        286.78        347.55         5.33 o                         
  -8  -1   1        171.28        198.36         3.88 o                         
  -7   8  -6         36.07         49.94         3.47 o                         
  -7   6  -2        228.62        262.33         4.95 o                         
  -7   4   0        306.42        339.02         5.13 o                         
  -6   8  -7          3.74         -3.19         3.19 o                         
  -6   7  -4        486.72        626.54         5.50 o                         
  -6   5  -1         51.37         40.39         3.66 o                         
  -6   4   0        754.75        769.20         6.18 o                         
  -4   7  -6         56.28         64.55         2.42 o                         
   5  -1 -10        162.07        179.33         3.47 o                         
  -8   5  -1        151.66        190.12         4.85 o                         
  -8   0   1          0.64          1.72         3.11 o                         
  -7   5  -1        105.36        114.29         4.34 o                         
  -7   2   1        394.84        428.99         5.19 o                         
  -5   7  -5          6.23          7.78         2.63 o                         
  -5   6  -3          0.07          2.49         3.48 o                         
   3   2  -9          0.60         -0.79         1.66 o                         
  -8   7  -4        116.60        151.19         4.79 o                         
  -7   7  -4         13.91          7.56         3.78 o                         
  -3   7  -9          5.57          4.51         1.78 o                         
  -3   6  -5         20.85         18.99         2.26 o                         
  -3   5  -3          7.92         17.48         2.51 o                         
  -2   6  -7         41.47         40.43         1.92 o                         
  -2   3  -1          0.64         20.41         1.60 o                         
  -9   6  -3        114.30        144.03         4.85 o                         
  -9   5  -2        444.47        458.39         6.20 o                         
  -9   4  -1         66.29         55.52         4.16 o                         
  -8   3   0          3.08          7.05         3.72 o                         
  -7  -2   1        101.47        148.84         3.94 o                         
  -4   6  -4        631.04        707.36         4.61 o                         
  -1   5  -6        554.82        526.37         2.53 o                         
   2   2  -5         37.44         43.62         1.29 o                         
  -8   6  -3         15.06          8.83         4.26 o                         
  -7   6  -3        105.27        115.81         4.34 o                         
  -7   3   0       1473.23       1680.33         9.05 o                         
  -7   0   1         67.90         89.46         4.08 o                         
  -6   7  -5          1.54          1.56         3.11 o                         
  -6   6  -3         91.42        101.14         3.84 o                         
  -5   7  -6        290.48        371.49         4.61 o                         
  -5   5  -2        145.47        175.53         4.42 o                         
   3   2  -8        156.86        149.14         2.22 o                         
  -9   3  -1          0.53          7.96         3.88 o                         
  -8   7  -5         41.85         40.43         4.26 o                         
  -8   5  -2        236.11        302.80         5.48 o                         
  -8   4  -1          2.28          7.46         3.98 o                         
  -8   2   0        430.24        501.40         5.74 o                         
  -7   7  -5        107.02        136.44         4.40 o                         
  -6   3   0        545.79        516.73         5.66 o                         
   4   1  -9          1.49          0.61         2.18 o                         
  -9   6  -4        115.96        128.90         4.93 o                         
  -7   5  -2        273.03        322.15         5.27 o                         
  -7   4  -1        577.28        582.62         6.04 o                         
  -6   5  -2        703.49        828.76         6.67 o                         
  -5   6  -4        826.50        973.20         6.61 o                         
  -4   7  -8         65.31         73.18         2.95 o                         
  -9   5  -3          2.45         -4.16         4.16 o                         
  -9   4  -2         67.38         80.19         4.28 o                         
  -9   2  -1        210.59        245.40         5.21 o                         
  -8   1   0         76.21         98.72         4.14 o                         
  -8  -1   0         42.57         61.99         4.28 o                         
  -6   7  -6        289.78        332.86         4.75 o                         
  -6   4  -1        485.05        509.28         5.43 o                         
  -3   6  -6         88.47         89.30         2.65 o                         
  -3   4  -2       2241.03       2090.80         6.42 o                         
  -2   6  -8         33.05         38.08         2.04 o                         
  -1   2  -1       1002.36       1080.26         2.97 o                         
  -9   1  -1         42.75         45.94         4.91 o                         
  -8   6  -4         75.03        110.03         4.79 o                         
  -8   3  -1        281.39        343.97         5.25 o                         
  -8   0   0        128.86        169.07         4.34 o                         
  -7   7  -6         10.13          7.70         3.66 o                         
  -7   6  -4        260.00        321.46         5.43 o                         
  -7   2   0        427.10        396.28         5.37 o                         
  -6   6  -4          2.70         12.67         3.31 o                         
  -5   7  -7         38.85         47.86         2.87 o                         
  -4   6  -5         62.34         66.39         2.73 o                         
  -4   5  -3          5.07          7.48         2.65 o                         
   0   5 -10         29.07         27.90         1.13 o                         
   4   1  -8        231.93        195.49         2.77 o                         
   5   0  -9          7.48         10.14         2.71 o                         
  -8   5  -3        231.46        302.01         5.56 o                         
  -8   4  -2        461.45        533.91         6.20 o                         
  -1   4  -4          9.50          8.79         1.39 o                         
  -9   5  -4         23.28         17.19         4.20 o                         
  -9   3  -2        104.58        113.83         4.42 o                         
  -7   7  -7         92.58        126.46         4.34 o                         
  -7   5  -3        228.06        222.48         4.97 o                         
  -7   3  -1        249.29        258.59         4.81 o                         
  -7   1   0        248.97        293.16         5.19 o                         
  -6   7  -7         39.87         70.39         3.52 o                         
  -6   2   0        667.57        697.09         5.84 o                         
  -5   7  -8        195.86        243.58         4.28 o                         
  -5   5  -3        118.73        108.41         3.72 o                         
  -3   5  -4       1636.85       1859.52         6.44 o                         
  -2   4  -3         41.94         44.51         2.04 o                         
   3   2  -7         81.20         58.71         1.94 o                         
  -9   4  -3        129.45        132.17         4.59 o                         
  -8   6  -5        102.88         98.76         4.63 o                         
  -8   2  -1        120.39        128.90         4.34 o                         
  -7   4  -2        659.75        697.94         6.61 o                         
  -6   5  -3         52.55         65.08         3.90 o                         
  -5   6  -5         39.26         48.19         3.25 o                         
  -4   4  -2        793.49        743.99         5.01 o                         
  -2   6  -9         88.68        104.39         2.34 o                         
  -9   2  -2         54.40         67.50         4.12 o                         
  -7   6  -5          0.50         -3.80         3.80 o                         
  -7  -2   0        187.75        242.53         4.12 o                         
  -6   7  -8          0.34         -2.97         2.97 o                         
  -6   6  -5        198.14        225.29         4.47 o                         
  -6   4  -2        219.73        229.19         4.65 o                         
  -6   3  -1        133.22        143.06         4.24 o                         
  -4   6  -6        638.14        754.41         5.33 o                         
  -3   6  -7         53.78         55.10         2.55 o                         
   0   2  -2       9463.65       8497.24         4.69 o                         
   1   2  -3        103.82         87.66         0.57 o                         
   2   3  -7          1.89          0.99         0.87 o                         
   4   1  -7         29.34         46.55         2.32 o                         
   6  -9  -3          4.64          1.52         2.93 o                         
  -9   5  -5        192.22        191.61         5.09 o                         
  -9   1  -2         16.32         11.17         3.90 o                         
  -8   6  -6          3.98         13.15         4.10 o                         
  -8   5  -4        463.25        504.41         6.38 o                         
  -8   4  -3        301.98        328.51         6.12 o                         
  -8   3  -2        427.03        489.72         5.82 o                         
  -8   1  -1        104.14        118.07         4.34 o                         
  -5   4  -2       2906.36       3111.78        10.30 o                         
  -1   5  -7        120.21        133.08         1.90 o                         
   3  -8   0        631.72        870.71         5.19 o                         
  -9   4  -4        141.03        145.39         4.69 o                         
  -9   3  -3        109.51        124.52         4.55 o                         
  -8   0  -1        156.67        199.69         4.55 o                         
  -8  -1  -1         82.64        110.96         3.88 o                         
  -7   5  -4          6.47          2.34         4.81 o                         
  -7   2  -1         65.50         66.55         3.84 o                         
  -5   6  -6         16.11         21.54         3.76 o                         
  -4   5  -4        476.89        473.11         4.28 o                         
   1  -9   0          0.49          7.13         1.82 o                         
   5 -10  -2         62.08         92.19         3.70 o                         
   7  -9  -4        158.48        185.84         4.10 o                         
  -7   6  -6        220.41        300.53         5.39 o                         
  -6   6  -6        221.54        248.22         4.67 o                         
  -6   5  -4       1264.24       1556.61         8.85 o                         
  -5   5  -4        610.93        710.25         6.08 o                         
  -3   6  -8        147.25        151.83         3.03 o                         
   2  -9   0        232.54        401.45         3.74 o                         
   5  -7  -1         64.76         90.80         3.21 o                         
   6  -7  -2        274.30        310.35         4.49 o                         
  -9   2  -3         20.29         12.55         4.08 o                         
  -8   5  -5          1.60          8.45         3.94 o                         
  -8   2  -2         37.54         51.22         3.86 o                         
  -7   4  -3          1.18         10.28         3.94 o                         
  -7   3  -2         45.33         45.50         3.80 o                         
  -3   4  -3        109.91        112.45         3.01 o                         
  -2   3  -2        831.01        905.46         3.70 o                         
   6  -9  -2        406.04        529.79         5.19 o                         
   7  -8  -3          1.97          5.82         3.88 o                         
  -9   4  -5         25.09         41.03         4.04 o                         
  -9   3  -4          3.56         14.77         3.94 o                         
  -8   4  -4          2.80         10.10         3.92 o                         
  -8   3  -3         78.76         91.97         4.10 o                         
  -7   6  -7         11.18         12.04         3.96 o                         
  -7   1  -1        203.96        256.71         4.40 o                         
  -6   2  -1        393.56        411.05         4.93 o                         
  -3   5  -5         14.65         21.58         2.22 o                         
   2  -7   1         87.16        109.06         2.69 o                         
   3  -9   0        445.08        719.82         5.01 o                         
   4  -8   0        558.16        733.93         5.29 o                         
   4 -10  -1          1.33          3.21         2.46 o                         
   5  -9  -1          0.06         -0.36         2.59 o                         
   7  -7  -3         11.20          9.96         3.31 o                         
  -8   5  -6         46.59         40.37         4.08 o                         
  -8   1  -2        137.02        185.57         4.63 o                         
  -7   5  -5        218.29        289.60         5.27 o                         
  -6   6  -7         12.12         16.26         3.52 o                         
  -6   4  -3        489.25        537.97         5.60 o                         
  -6   3  -2       1275.77       1264.74         7.43 o                         
  -5   6  -7         58.52         58.63         3.25 o                         
  -4   4  -3        192.20        202.22         3.96 o                         
  -3   6  -9         10.59          4.91         2.49 o                         
   0   4  -6          8.35         10.61         1.19 o                         
   3  -3   0        506.32        492.97         3.80 o                         
   4   2 -10          8.21          2.36         1.37 o                         
  -8   0  -2         16.74         35.26         3.68 o                         
  -8  -1  -2         39.37         48.17         3.70 o                         
  -7   6  -8          3.56          6.65         3.64 o                         
  -7   0  -1         77.94         96.66         3.70 o                         
  -7  -1  -1        431.67        561.45         5.96 o                         
  -5   4  -3         29.25         35.11         3.37 o                         
  -4   6  -8         61.35         56.77         2.77 o                         
  -4   5  -5         91.76        105.34         3.68 o                         
  -2   2  -1          0.26          5.52         1.54 o                         
   1  -8   1          4.57          1.33         2.24 o                         
   3   2  -6        300.61        220.28         2.06 o                         
   8  -7  -4        638.13        704.57         6.83 o                         
   8  -8  -4        302.90        313.75         4.95 o                         
  -8   5  -7         37.63         56.93         4.91 o                         
  -8   4  -5        134.28        149.00         4.51 o                         
  -8   2  -3        223.07        245.50         4.83 o                         
  -7   4  -4        289.77        314.41         5.15 o                         
  -7   3  -3        252.81        285.50         5.39 o                         
  -7   2  -2        629.42        666.87         5.88 o                         
  -6   6  -8        171.91        212.32         4.63 o                         
  -5   6  -8         33.81         29.48         3.11 o                         
  -5   5  -5         75.07         75.62         3.52 o                         
  -5   3  -2        204.38        198.68         4.08 o                         
  -3   6 -10        103.55        114.01         2.99 o                         
  -2   4  -4       1708.15       1654.80         5.15 o                         
  -1   5  -8         80.51         82.01         1.96 o                         
   2  -8   1        128.86        184.32         3.17 o                         
   3  -6   1          2.94          4.24         2.87 o                         
   6  -7  -1          0.56          1.27         3.88 o                         
  -8   3  -4        167.61        197.29         4.71 o                         
  -7   5  -6        191.80        217.68         4.95 o                         
  -6   1  -1         16.80         17.36         3.07 o                         
  -4   6  -9         18.43         19.44         3.13 o                         
   0  -8   1         41.71         79.46         1.92 o                         
   4   2  -9          9.31          6.00         1.54 o                         
   6  -9  -1         56.92         65.14         3.19 o                         
   7  -7  -2        414.07        439.66         5.07 o                         
   7  -9  -2         37.26         29.15         3.31 o                         
  -8   1  -3         14.61         29.70         3.90 o                         
  -7   1  -2         19.14          5.19         4.18 o                         
  -6   4  -4        202.93        179.17         4.42 o                         
  -5   6  -9         55.75         49.46         3.19 o                         
  -3   5  -6        580.16        659.49         4.55 o                         
   5  -6   0        381.40        320.84         4.24 o                         
   6  -6  -1         11.14          6.32         3.25 o                         
   8  -8  -3          5.81         13.90         3.39 o                         
  -8   4  -6         30.09         17.98         3.80 o                         
  -8   0  -3        400.22        521.16         6.12 o                         
  -7   5  -7         95.67        117.83         4.42 o                         
  -7   4  -5         21.98         29.50         3.74 o                         
  -6   3  -3         25.08         21.03         4.08 o                         
  -6   2  -2          0.71         -3.29         3.29 o                         
   2   2  -4        122.20        104.70         1.19 o                         
   3  -8   1        102.96        132.21         3.11 o                         
   4 -10   0        183.13        325.28         4.06 o                         
   5  -9   0        576.70        852.60         5.94 o                         
   7  -6  -2        595.21        684.59         5.88 o                         
   8  -7  -3         11.13          0.75         3.35 o                         
  -8   3  -5         33.01         39.88         3.98 o                         
  -8   2  -4          0.87          6.02         3.78 o                         
  -7   3  -4         69.25         61.80         3.80 o                         
  -7   2  -3          1.40         10.41         3.48 o                         
  -7   0  -2        463.07        553.99         5.62 o                         
  -5   5  -6        715.47        841.59         6.08 o                         
  -5   4  -4        453.34        462.83         4.97 o                         
  -4   5  -6         24.73         26.45         2.91 o                         
  -3   4  -4          6.59          7.35         2.26 o                         
  -1   5  -9          0.90          2.63         1.80 o                         
  -8   4  -7         77.96         79.83         4.04 o                         
  -7   5  -8         51.30         52.21         4.08 o                         
  -7  -1  -2         40.21         40.77         3.50 o                         
  -7  -2  -2        257.96        351.04         4.83 o                         
  -6   5  -7        315.55        362.84         5.29 o                         
  -4   4  -4       1679.44       1861.30         7.23 o                         
   4  -6   1         12.10          8.79         2.63 o                         
   4  -7   1          0.07         -1.74         2.55 o                         
   8  -6  -3         52.76         50.45         3.70 o                         
  -8   3  -6         55.50         70.21         4.14 o                         
  -8   1  -4         94.30        111.59         4.47 o                         
  -7   4  -6        101.33        119.38         4.24 o                         
  -6   4  -5        176.38        184.02         4.30 o                         
  -5   3  -3        195.12        183.59         3.74 o                         
  -3   5  -7          7.75          1.35         2.61 o                         
   2  -9   1          6.09          2.06         2.16 o                         
   3  -2   0       5739.58       4070.31         8.30 o                         
   3  -9   1         51.10         73.38         2.81 o                         
   4   2  -8        353.49        248.91         2.18 o                         
   6  -7   0         20.02         14.87         3.82 o                         
   8  -8  -2          2.41         -0.85         3.25 o                         
  -8   2  -5        268.09        291.16         5.19 o                         
  -8   0  -4         28.32         41.07         3.92 o                         
  -7   1  -3        388.30        413.77         5.13 o                         
  -6   5  -8          6.64          5.64         3.66 o                         
  -6   1  -2        994.18       1056.64         6.26 o                         
  -5   2  -2       2325.41       2296.33         8.06 o                         
  -1   5 -10         53.60         44.65         1.80 o                         
   8  -7  -2        875.13        844.24         6.57 o                         
  -8   3  -7         91.89        107.91         4.38 o                         
  -7   4  -7        173.33        177.47         4.38 o                         
  -7   3  -5        265.22        284.15         4.69 o                         
  -7   2  -4        344.81        384.01         5.05 o                         
  -6   5  -9         69.68         69.40         4.57 o                         
  -6   3  -4        690.75        742.47         5.78 o                         
  -6   2  -3        627.65        597.00         5.15 o                         
  -5   4  -5        268.98        244.39         4.12 o                         
  -4   3  -3        116.82        109.59         3.03 o                         
  -2   3  -3        292.03        303.02         2.79 o                         
   0   3  -4       3013.85       2831.41         3.64 o                         
   1  -9   1         76.21        116.76         2.22 o                         
   6  -4  -1        227.56        188.89         4.02 o                         
   6  -6   0       1711.09       1811.13         8.22 o                         
   7  -6  -1         33.53         24.93         3.47 o                         
   9  -6  -4        353.71        341.87         5.11 o                         
  -8   2  -6         34.11         34.89         4.10 o                         
  -8   1  -5         62.61         68.55         4.16 o                         
  -7   0  -3         35.09         51.60         3.84 o                         
  -5   5  -8         71.31         75.50         3.58 o                         
  -3   5  -8         99.50        116.92         3.21 o                         
   1   4  -9         15.75         13.25         1.11 o                         
   5  -7   1          2.71          3.47         2.87 o                         
   5  -8   1         16.47         15.88         2.77 o                         
   6 -10   0        202.20        251.32         3.82 o                         
   8  -6  -2        129.13        139.00         4.18 o                         
   9  -7  -3          0.47          2.40         3.35 o                         
  -7   4  -8          2.32          5.86         3.43 o                         
  -7   3  -6        135.81        144.24         4.16 o                         
  -7  -1  -3        273.41        329.77         4.91 o                         
  -7  -2  -3        286.36        361.06         4.91 o                         
  -6   0  -2        136.52        129.22         3.62 o                         
  -5   5  -9         75.84         74.51         3.52 o                         
  -4   4  -5         57.68         56.47         2.91 o                         
  -3   4  -5        235.29        246.61         3.48 o                         
  -2   5  -9          0.02         -0.16         2.18 o                         
   2  -6   2        411.33        432.00         3.82 o                         
   5  -6   1         61.31         50.23         3.25 o                         
   5  -9   1         42.03         52.97         3.37 o                         
   7  -8   0        107.99        149.08         4.42 o                         
   8  -8  -1          6.40         11.60         3.23 o                         
   8  -9  -1          3.62         11.05         3.19 o                         
  -8   1  -6         49.13         69.50         4.28 o                         
  -7   2  -5         90.72        107.53         4.00 o                         
  -7   1  -4        112.63        110.72         4.04 o                         
  -6   4  -7          1.36          3.13         3.33 o                         
  -6   3  -5        426.33        446.81         5.41 o                         
  -5   5 -10          6.64         -1.56         3.15 o                         
  -5   4  -6          0.44         11.33         3.86 o                         
  -5   3  -4        809.67        793.06         5.66 o                         
  -3   5  -9         57.47         64.33         3.05 o                         
  -2   5 -10         44.35         46.08         2.44 o                         
   0   4  -7          2.67         -0.12         1.41 o                         
   2  -7   2        641.41        844.10         4.67 o                         
   3  -3   1         24.02         13.94         2.24 o                         
   4 -10   1          1.81          3.05         2.49 o                         
   8  -7  -1         35.10         41.13         3.60 o                         
   9  -6  -3          9.81          7.48         3.43 o                         
  -7   3  -7         18.24         18.95         3.64 o                         
  -6   1  -3        140.24        142.40         3.64 o                         
  -6  -2  -2         83.84        111.53         3.47 o                         
  -5   2  -3        251.68        179.47         3.48 o                         
   3  -6   2       2602.31       2461.36         8.12 o                         
   3  -7   2          3.37          5.48         2.73 o                         
   5  -5   1          3.90          5.84         3.11 o                         
   8  -4  -3         34.65         20.79         3.27 o                         
   8  -5  -2        672.19        626.40         5.84 o                         
   9  -4  -5         10.89          6.77         2.93 o                         
  -7   0  -4         89.55         95.30         4.06 o                         
  -6   2  -4        347.75        342.05         4.42 o                         
   1   4 -10          6.17          3.58         1.33 o                         
   1  -7   2        512.54        703.84         3.41 o                         
   5 -10   1         22.62         25.80         2.55 o                         
   6  -9   1          0.07          9.78         2.75 o                         
   7  -6   0         27.39         30.91         3.64 o                         
   8  -6  -1         11.27          8.97         3.52 o                         
  -7   3  -8         55.88         51.76         3.86 o                         
  -7   2  -6          2.37          9.13         3.64 o                         
  -7   1  -5        110.55        102.11         4.10 o                         
  -7  -1  -4         50.18         61.99         3.86 o                         
  -7  -2  -4          0.97          0.08         3.35 o                         
  -6   3  -6         21.08         17.21         3.31 o                         
  -5   4  -7        189.62        175.39         3.92 o                         
  -4   4  -6        390.23        387.23         4.16 o                         
   3  -8   2        609.57        816.09         4.77 o                         
   4  -2   0         66.38         59.42         2.55 o                         
   6  -6   1          1.98         -1.01         4.14 o                         
   7  -4  -1          9.08          7.21         3.27 o                         
   9  -5  -3         57.91         35.76         3.43 o                         
  -6   0  -3        299.99        326.17         4.32 o                         
  -5   3  -5         33.24         45.74         3.15 o                         
  -2   4  -6        658.52        778.60         4.16 o                         
   2  -8   2         56.40         88.09         2.53 o                         
   8  -8   0        326.71        329.16         4.73 o                         
   8  -9   0        195.37        193.19         4.14 o                         
   9  -8  -1         32.86         37.86         3.39 o                         
  -7   2  -7        327.21        355.43         5.29 o                         
  -7   1  -6        165.99        165.03         4.47 o                         
  -7   0  -5        506.23        603.53         6.18 o                         
  -6   2  -5        126.03        147.14         3.82 o                         
  -6   1  -4        162.93        178.70         3.86 o                         
  -6  -1  -3        543.01        638.10         5.78 o                         
  -6  -3  -3        216.97        292.37         4.71 o                         
  -4   4  -7         55.81         60.87         3.62 o                         
  -3   3  -4       2203.15       2163.02         6.67 o                         
   7  -9   1         15.37         17.70         2.97 o                         
   8  -7   0        176.64        197.86         4.34 o                         
  -7   2  -8         18.93         16.75         3.82 o                         
  -7  -1  -5         14.35         14.65         3.64 o                         
  -6  -2  -3         46.58         66.63         3.29 o                         
  -5   4  -9         20.72         28.59         3.33 o                         
  -5   2  -4        295.01        264.41         3.68 o                         
  -5   1  -3        370.01        403.53         4.46 o                         
   4  -9   2        407.89        599.85         4.55 o                         
   5  -7   2        163.71        137.97         3.52 o                         
   5  -8   2        458.29        466.02         4.34 o                         
   7  -7   1         18.83         19.13         3.37 o                         
  -7   1  -7          3.12         -3.66         3.66 o                         
  -7   0  -6          5.23         13.44         3.60 o                         
  -6   3  -8         37.22         35.26         3.39 o                         
  -5   4 -10         88.21         88.53         3.72 o                         
  -5   3  -6        655.85        612.46         4.93 o                         
  -4   4  -8        215.95        237.98         4.26 o                         
  -3   4  -7         38.76         32.10         3.05 o                         
  -2   3  -4        438.28        296.49         2.55 o                         
   0   4  -8        155.95        144.52         1.84 o                         
   3  -9   2          2.26          5.54         2.10 o                         
   5  -6   2       1725.33       1394.69         7.03 o                         
  -7  -1  -6         45.12         51.42         3.90 o                         
  -6   3  -9         58.41         57.72         3.54 o                         
  -6   2  -6        517.49        533.75         5.09 o                         
  -6   1  -5        526.22        437.96         4.85 o                         
  -6   0  -4        491.73        524.92         5.19 o                         
  -4   3  -5        354.20        355.71         3.72 o                         
  -2   4  -7         29.69         30.85         2.38 o                         
   6  -8   2        588.20        629.79         5.56 o                         
   7  -6   1         13.18          8.97         3.52 o                         
   9  -6  -1          9.15         11.90         3.48 o                         
  -7   0  -7         99.34         96.23         4.26 o                         
  -6  -1  -4         13.05         17.76         3.41 o                         
  -4   4  -9        190.02        225.74         3.78 o                         
   6  -2  -1        150.39         92.05         3.07 o                         
   6  -7   2        489.81        455.17         4.85 o                         
   6  -9   2         84.67         95.91         3.15 o                         
   8  -8   1          7.66         14.73         3.27 o                         
  -1   3  -2       1404.04       1204.45         4.75 o                         
   0   5  -7         54.79         47.76         3.01 o                         
   1   3  -4        267.03        251.66         2.81 o                         
   2   4  -9          1.03         -2.36         2.36 o                         
   2  -7   0        446.52        360.03         5.05 o                         
   4  -9  -2         55.81         59.40         4.22 o                         
   5  -7  -2        437.33        423.51         4.81 o                         
   6  -7  -3          7.11          7.09         3.50 o                         
  -8   3  -2        221.71        112.35         2.20 o                         
  -6   5  -3         27.28         22.79         2.69 o                         
  -4   7  -8         33.91         25.17         3.54 o                         
  -2   6  -7         21.53         24.47         3.31 o                         
  -1   6  -9         49.62         59.42         3.64 o                         
  -1   2  -1        520.42        530.19         2.73 o                         
   0   3  -3         97.67        162.01         2.57 o                         
   1  -9  -1         42.82         22.77         3.78 o                         
   2   4 -10         67.36         61.14         3.54 o                         
   2   3  -6        529.37        556.29         4.08 o                         
   3   3  -9          0.60          5.03         2.18 o                         
   5  -8  -2        116.54        141.22         4.30 o                         
   6  -8  -3         37.64         35.38         3.54 o                         
  -9   3  -3         56.86         27.42         1.92 o                         
  -7   6  -5          0.26          3.03         2.95 o                         
  -7   2  -1         34.01         15.05         1.60 o                         
  -6   7  -7         20.70          9.42         3.33 o                         
  -5   6  -5         20.38         17.80         3.15 o                         
  -3   6  -6         45.93         45.42         3.39 o                         
  -1   5  -6        288.06        292.92         4.61 o                         
   0   5  -8        115.16        126.13         4.14 o                         
   0   4  -5         32.14         36.73         2.97 o                         
   1  -8   0        251.61        191.73         4.47 o                         
   2   2  -4         63.44         60.87         1.70 o                         
   3  -9  -1          4.18         -2.06         3.64 o                         
   4  -8  -1          6.97          1.92         3.60 o                         
  -6   7  -8          0.17          9.80         3.21 o                         
  -5   7  -8        101.69         71.22         3.92 o                         
  -3   5  -4        849.84        722.00         5.13 o                         
  -2   6  -8         17.16         15.05         3.35 o                         
  -2   5  -5         47.96         47.84         3.21 o                         
  -2   4  -3         21.78         10.06         2.49 o                         
   1   4  -7          2.27         -1.50         2.46 o                         
   2  -8   0         79.40         65.86         4.04 o                         
   3   3 -10         81.86         93.12         2.75 o                         
   3  -7   0         65.15         41.09         3.98 o                         
   6  -9  -3          2.41          0.30         3.54 o                         
   7  -7  -4          0.71         -1.17         2.38 o                         
   7  -8  -4        277.25        253.36         4.10 o                         
   8  -7  -6          7.14          3.78         2.36 o                         
  -9   4  -4         73.22         29.66         1.92 o                         
  -4   6  -6        331.32        276.11         4.51 o                         
  -3   6  -7         27.92         35.66         3.43 o                         
  -2   6  -9         46.04         40.27         4.28 o                         
  -1   4  -4          4.93          3.11         2.40 o                         
   0   5  -9          4.26          4.61         3.01 o                         
   4  -9  -1         17.11          9.70         3.76 o                         
  -7   6  -6        114.44         76.25         3.54 o                         
  -7   5  -4          3.36         -1.33         2.49 o                         
  -5   6  -6          8.36          7.11         3.21 o                         
  -1   5  -7         62.41         71.72         3.31 o                         
   0   5 -10         15.09         14.30         3.25 o                         
   0  -7   1         34.22         27.66         3.66 o                         
   1  -7   1         25.41          4.38         3.58 o                         
   1  -9   0          0.25         -3.60         3.60 o                         
   2   3  -7          0.98         11.64         2.55 o                         
   3  -8   0        327.98        303.83         4.91 o                         
   5 -10  -2         32.23         46.39         3.84 o                         
  -8   5  -5          0.83          5.01         2.93 o                         
  -6   5  -4        656.38        468.53         4.44 o                         
  -4   6  -7          8.84          9.94         3.35 o                         
  -3   6  -8         76.45         72.13         3.74 o                         
   0   2  -2       4913.47       4481.78         6.95 o                         
   1   4  -8        132.63        143.25         3.23 o                         
   1   3  -5          5.76         22.30         2.59 o                         
   2  -9   0        120.73        111.18         4.16 o                         
   5  -8  -1         44.22         39.50         3.54 o                         
  -9   2  -3         10.53          6.55         1.54 o                         
  -8   2  -2         19.49         11.86         1.76 o                         
  -7   6  -7          5.80          3.41         3.76 o                         
  -7   4  -3          0.61          5.15         2.04 o                         
  -3   6  -9          5.50          4.47         3.37 o                         
  -3   5  -5          7.61          8.83         2.85 o                         
  -2   5  -6         59.82         58.29         3.19 o                         
  -2   3  -2        431.45        377.75         2.99 o                         
  -1   5  -8         41.80         40.19         3.94 o                         
   0   4  -6          4.34         13.54         2.55 o                         
   1   4  -9          8.18          7.35         3.39 o                         
   2  -7   1         45.25         49.90         3.66 o                         
   3  -9   0        231.08        217.80         4.77 o                         
   4  -6   0        568.48        493.46         4.69 o                         
   4  -7   0        380.99        365.41         4.73 o                         
   5  -9  -1          0.03         -1.98         3.58 o                         
   6  -6  -2        424.89        381.02         3.78 o                         
   6  -9  -2        210.81        225.23         4.61 o                         
  -9   4  -5         13.02          2.67         2.20 o                         
  -6   6  -7          6.29          4.04         3.15 o                         
  -4   6  -8         31.85         24.14         3.60 o                         
   0  -8   1         21.66         26.71         3.84 o                         
   1   4 -10          3.20          8.71         3.48 o                         
   1  -8   1          2.37         -3.52         3.52 o                         
   2   3  -8         43.43         53.42         3.09 o                         
   4  -8   0        289.79        262.49         4.87 o                         
   7  -7  -3          5.82          7.68         2.36 o                         
   7  -9  -3         19.23         21.72         3.23 o                         
   8  -7  -5          0.08          4.06         1.84 o                         
  -9   3  -4          1.85          1.39         1.90 o                         
  -8   3  -3         40.89         18.02         2.04 o                         
  -7   5  -5        113.34         77.54         3.07 o                         
  -4   6  -9          9.57          1.90         3.45 o                         
  -4   5  -5         47.64         39.56         3.15 o                         
  -2   5  -7          7.39          9.60         3.74 o                         
  -2   4  -4        886.86        727.52         4.59 o                         
  -1   5  -9          0.47          4.08         3.25 o                         
  -1   4  -5          0.14         -0.16         2.48 o                         
  -1   3  -3        163.38        146.56         2.44 o                         
  -1  -8   1          9.35          3.19         3.74 o                         
   0   3  -4       1564.77       1406.27         5.15 o                         
   2  -8   1         66.90         57.88         3.94 o                         
   3  -3   0        262.88        229.25         2.36 o                         
   3  -6   1          1.53         -2.79         3.21 o                         
   3  -7   1         59.76         66.63         3.86 o                         
   4  -9   0          1.96          5.54         3.72 o                         
  -6   5  -5         16.67         13.66         2.83 o                         
  -5   4  -3         15.19          2.40         2.32 o                         
  -1   5 -10         27.83         26.24         3.48 o                         
   0   4  -7          1.39          6.47         2.65 o                         
   0   1  -1          0.38         26.24         0.85 o                         
   0  -6   2        395.47        265.80         4.75 o                         
   1  -9   1         39.57         29.15         3.76 o                         
   2   3  -9         18.61         20.08         3.13 o                         
   2   2  -5         19.44         22.53         1.68 o                         
   3  -8   1         53.45         51.58         3.90 o                         
   7  -6  -3          1.05         -1.82         2.34 o                         
  -3   3  -2       1437.30       1266.90         4.63 o                         
  -2   5  -8        353.27        342.82         4.55 o                         
   1   3  -6         73.74         69.60         2.44 o                         
   2   3 -10         85.05         98.51         3.58 o                         
   2  -9   1          3.16         -2.42         3.54 o                         
   3   2  -8         81.44         95.54         2.32 o                         
   4 -10   0         95.08         83.24         4.16 o                         
   5  -8   0         37.90         34.29         3.54 o                         
   6  -8  -1          1.19         10.02         3.21 o                         
   6  -9  -1         29.55         25.90         3.50 o                         
   8  -6  -5          1.18          2.18         1.74 o                         
  -8   5  -7         19.54         20.45         2.77 o                         
  -7   5  -6         99.58         66.01         3.25 o                         
  -4   5  -6         12.84         12.24         3.03 o                         
  -3   4  -4          3.42         11.84         2.53 o                         
  -2   5  -9          0.01          2.36         4.06 o                         
  -1   4  -6       1196.03       1156.81         5.82 o                         
   0   4  -8         80.97         81.14         3.17 o                         
   0  -7   2         95.45         39.34         4.02 o                         
   1  -7   2        266.11        202.24         4.63 o                         
   3  -9   1         26.53         29.82         3.92 o                         
   5  -3  -2       1183.52       1098.24         3.31 o                         
   5  -7   0        638.77        612.56         5.23 o                         
   5  -9   0        299.42        321.99         5.19 o                         
   6  -7  -1          0.29          4.69         2.67 o                         
   7  -9  -2         19.34         27.26         3.09 o                         
  -8   4  -5         69.72         36.77         2.34 o                         
  -6   5  -6         43.69         32.61         3.09 o                         
  -2   5 -10         23.02         25.64         3.41 o                         
  -2   4  -5         38.79         36.41         2.79 o                         
   0   4  -9          0.51         -2.61         3.05 o                         
   2  -6   2        213.56        200.18         4.95 o                         
   3   2  -9          0.31          0.34         2.14 o                         
   4  -7   1          0.04         -0.44         3.29 o                         
   4  -8   1          0.40          9.15         3.68 o                         
   5  -6   0        198.02        176.38         3.29 o                         
   5 -10   0          1.83          2.59         4.44 o                         
   7  -7  -2        214.98        197.61         3.50 o                         
  -9   2  -4         30.83          9.78         1.86 o                         
  -8   1  -2         71.14         42.71         1.56 o                         
  -7   5  -7         49.67         28.33         3.11 o                         
  -7   3  -3        131.26         81.34         2.42 o                         
  -3   5  -8         51.66         46.13         3.54 o                         
  -2  -7   2          0.33          1.01         3.47 o                         
   0   4 -10         87.27        106.62         3.66 o                         
   0   4 -11          4.90          6.44         3.29 o                         
   0   3  -5          7.18         12.77         2.67 o                         
   0  -8   2         48.97         40.67         3.94 o                         
   1   3  -7          4.88         15.58         2.46 o                         
   1  -8   2         87.81         70.11         3.88 o                         
   2  -7   2        333.02        283.28         4.81 o                         
   2  -8   2         29.28         17.42         4.67 o                         
   3   2 -10         99.84        109.69         2.83 o                         
   4  -9   1          6.16         -3.11         3.74 o                         
  -8   4  -6         15.62          4.59         2.79 o                         
  -8   3  -4         87.02         50.04         2.40 o                         
  -7   5  -8         26.64         18.95         3.07 o                         
  -7   2  -2        326.79        175.67         2.28 o                         
  -6   5  -7        163.83        129.75         3.60 o                         
  -5   5  -7          4.82          1.64         3.17 o                         
  -3   5  -9         29.84         24.18         3.50 o                         
  -2   3  -3        151.62        142.84         2.40 o                         
  -1   4  -7          5.99          8.67         2.83 o                         
  -1  -8   2         10.99         13.29         3.66 o                         
   1   2  -4       2409.95       2332.07         5.50 o                         
   2   2  -6        782.47        801.99         4.10 o                         
   8  -8  -3          3.02         -0.30         2.18 o                         
  -8   2  -3        115.82         53.96         1.98 o                         
  -7   4  -5         11.41          6.04         2.42 o                         
  -6   5  -8          3.45          3.15         3.09 o                         
  -4   5  -8         31.41         24.81         3.41 o                         
  -3   5 -10          2.85         -3.41         3.41 o                         
  -1   3  -4       2143.19       2106.05         6.12 o                         
  -1   2  -2          0.16         11.09         1.41 o                         
   1   3  -8        336.17        388.88         4.36 o                         
   1  -9   2         11.83          6.91         3.78 o                         
   2  -9   2        158.90        144.24         4.47 o                         
   3  -7   2          1.75          3.56         3.66 o                         
   3  -8   2        316.49        325.48         5.27 o                         
   4   1 -10        254.92        275.76         3.15 o                         
   4 -10   1          0.94         -3.54         3.54 o                         
   6  -8   0        289.85        331.61         4.57 o                         
   6  -9   0         21.11         22.91         3.48 o                         
   7  -5  -3          7.32         -1.07         1.72 o                         
  -5   5  -9         39.38         43.42         3.47 o                         
  -4   5  -9          9.97          3.56         3.37 o                         
  -4   5 -10         62.96         40.27         3.82 o                         
  -2   4  -6        341.90        339.26         4.02 o                         
  -1   4  -8        217.56        228.99         3.86 o                         
   0   2  -3        347.42        348.82         2.48 o                         
   1   3  -9         18.10         16.34         3.33 o                         
   3  -6   2       1351.10       1324.81         7.01 o                         
   3  -9   2          1.18          2.71         3.76 o                         
   4  -5   1          4.93          0.83         2.48 o                         
   5  -8   1          8.55         20.77         3.48 o                         
   5  -9   1         21.82         27.78         3.74 o                         
   6  -7   0         10.39          9.56         3.33 o                         
   6 -10   0        104.98         95.50         4.08 o                         
   7  -6  -2        309.03        295.34         2.97 o                         
   7  -8  -1          3.13          2.24         2.77 o                         
   8  -6  -4         31.87         26.67         1.84 o                         
   8  -7  -3          5.78          4.38         2.26 o                         
  -7   4  -6         52.61         42.17         3.43 o                         
  -6   3  -3         13.02         10.00         1.98 o                         
  -1   4  -9          5.40          0.97         3.13 o                         
  -1   4 -10         55.59         57.80         3.58 o                         
  -1   4 -11         22.28         22.16         3.31 o                         
  -1  -6   3         70.52         14.10         4.81 o                         
   0   3  -6       1145.72       1185.36         5.21 o                         
   0  -6   3          0.48         -1.03         4.02 o                         
   1   3 -10        193.37        222.32         3.88 o                         
   1   3 -11         28.06         13.72         3.09 o                         
   5  -7   1          1.40         -3.07         3.07 o                         
   5 -10   1         11.74         13.96         3.78 o                         
   6  -4  -2       1725.03       1577.09         4.46 o                         
  -8   3  -5         17.14         10.79         1.86 o                         
  -7   3  -4         35.96         18.95         2.48 o                         
  -3   4  -6        138.49        114.94         3.15 o                         
  -2   4  -7         15.42         21.27         2.89 o                         
  -1  -7   3          1.53          0.65         3.70 o                         
   0  -7   3          9.93          7.62         4.06 o                         
   1  -6   3         54.80         51.52         3.96 o                         
   1  -7   3          5.16          6.30         4.00 o                         
   2   2  -7          2.82          0.65         2.00 o                         
   3  -5   2        432.87        461.17         4.40 o                         
   4  -7   2        240.20        260.91         4.38 o                         
   4  -8   2         41.27         29.26         3.90 o                         
   4  -9   2        211.78        246.29         4.95 o                         
   7  -7  -1         18.07         19.98         2.40 o                         
   8  -8  -2          1.25         -2.75         2.75 o                         
  -6   4  -6        136.46         94.35         3.25 o                         
  -2   4  -8          5.45          5.31         2.95 o                         
   0  -8   3         11.86         18.53         3.94 o                         
   1  -8   3         10.52         -2.26         3.72 o                         
   2  -7   3          0.19         -3.66         3.66 o                         
   2  -8   3          1.04          8.34         3.86 o                         
   4 -10   2         95.40         96.27         4.28 o                         
  -8   3  -6         28.82         13.92         2.46 o                         
  -8   0  -2          8.69          4.04         1.39 o                         
  -7   4  -8          1.20          3.29         2.79 o                         
  -4   4  -6        202.61        168.82         3.45 o                         
  -3   4  -7         20.12         18.47         3.05 o                         
  -2   4  -9         87.12         77.50         3.48 o                         
  -2   4 -10         43.66         38.31         3.41 o                         
  -2   4 -11         13.90         15.21         3.21 o                         
  -2   3  -4        227.55        199.27         2.75 o                         
  -1   3  -5         30.35         30.59         2.26 o                         
  -1  -8   3         22.44         12.32         3.78 o                         
   0   3  -7         31.06         27.64         2.51 o                         
   1   2  -5         43.96         46.23         1.84 o                         
   1  -9   3          3.80          1.39         3.78 o                         
   2   2  -8        429.98        468.83         3.72 o                         
   2  -6   3         21.73         27.50         3.78 o                         
   2  -9   3          5.07          5.27         3.60 o                         
   4  -6   2          4.68          7.94         3.23 o                         
   6  -8   1         20.59         34.37         3.92 o                         
   6  -9   1          0.04         -2.08         3.33 o                         
   6 -10   1          0.33          1.64         3.45 o                         
  -8   2  -4          0.45          2.26         1.60 o                         
  -6   4  -7          0.71          2.73         2.85 o                         
  -3   4  -8        178.82        153.19         3.68 o                         
  -2   2  -2       2907.07       3017.00         5.50 o                         
   0   3  -8        149.63        147.39         3.21 o                         
   2   2  -9         75.63         84.84         2.75 o                         
   2   2 -10         70.46         91.36         3.05 o                         
   2   2 -11          9.73          6.73         2.61 o                         
   3  -2   0       2979.96       3071.94         4.91 o                         
   3  -3   1         12.47         12.34         1.78 o                         
   3  -7   3         21.63         13.42         3.76 o                         
   3  -8   3         35.20         31.66         3.90 o                         
   3  -9   3         10.52         -4.77         4.77 o                         
   5  -8   2        237.94        238.34         4.55 o                         
   5  -9   2         63.02         75.66         4.04 o                         
   5 -10   2          9.14         17.50         3.70 o                         
   8  -9  -1          1.88          4.34         2.63 o                         
  -8   3  -7         47.71         24.93         2.28 o                         
  -8   1  -3          7.59          4.00         1.47 o                         
  -7   2  -3          0.73         -1.47         1.47 o                         
  -6   4  -8         99.80         70.11         3.29 o                         
  -6   4  -9         27.56         19.70         3.07 o                         
  -3   4  -9          2.61          0.57         3.17 o                         
  -3   4 -10        109.49         96.70         3.80 o                         
  -3   4 -11         16.31         11.74         3.27 o                         
   0   3  -9         69.00         75.36         3.19 o                         
   0   3 -10          3.17          3.68         2.97 o                         
   0   3 -11         45.05         46.93         3.31 o                         
   2  -5   3          0.12         -2.75         3.27 o                         
   4  -4   1         41.12         44.93         2.18 o                         
   5  -4   0       1088.47       1080.93         4.36 o                         
   6  -3  -3         29.85         24.57         1.05 o                         
   6  -7   1          1.77         -2.59         3.31 o                         
   7  -5  -2        605.86        577.93         3.27 o                         
   7  -6  -1         17.41         17.15         2.38 o                         
   8  -6  -3         27.39         21.44         1.86 o                         
  -5   4  -8         62.83         43.62         3.19 o                         
  -5   4 -10         45.80         28.41         3.37 o                         
  -4   4  -8        112.12        105.34         3.56 o                         
  -4   4  -9         98.66         91.32         3.66 o                         
  -4   4 -10          0.97         -3.17         3.17 o                         
  -1   3  -6         80.99         68.33         2.59 o                         
   0   2  -4        346.43        442.02         3.03 o                         
   2  -2   1          0.13         -1.27         1.27 o                         
   3  -6   3         12.90          0.57         3.33 o                         
   4  -9   3          0.01          8.00         3.74 o                         
   5  -7   2         85.00         82.65         3.52 o                         
   8  -8  -1          3.32          6.38         2.87 o                         
  -8   2  -5        139.19         67.44         2.32 o                         
  -4   3  -4         52.73         55.06         2.30 o                         
  -2   3  -5         19.95         21.15         2.32 o                         
  -1   3  -7         54.70         36.12         3.37 o                         
  -1   2  -3         71.12         73.56         1.70 o                         
   0  -7   4         19.71         11.82         5.31 o                         
   1   2  -6        588.29        595.29         3.54 o                         
   3   1  -8        382.86        489.54         3.64 o                         
   3   1 -11          5.61         -2.34         2.34 o                         
   4  -5   2       1400.27       1541.88         6.45 o                         
   4  -8   3          0.01         -3.60         3.60 o                         
   5  -3  -1        176.74        173.45         1.80 o                         
   7  -7   0        353.88        358.46         3.72 o                         
   7  -9   1          7.98         17.50         3.84 o                         
   9  -7  -4        127.67        127.57         2.26 o                         
  -6   3  -5        221.35        161.53         2.91 o                         
  -1   3  -8        150.86        134.48         3.80 o                         
  -1   3 -11          2.81         -3.07         3.07 o                         
  -1   1  -1          6.16          8.49         0.79 o                         
  -1  -6   4        156.94        119.91         4.02 o                         
  -1  -7   4        181.31        119.65         4.83 o                         
   0  -6   4        475.34        363.45         5.27 o                         
   0  -8   4         93.21         62.21         4.40 o                         
   1  -6   4          3.32         -4.65         4.65 o                         
   1  -7   4        281.80        235.88         5.37 o                         
   1  -8   4         34.52         17.76         4.34 o                         
   2  -8   4        129.72        110.31         4.59 o                         
   3   1  -9         10.32          9.37         2.10 o                         
   4  -7   3         12.80         16.39         3.58 o                         
   6  -9   2         43.96         61.34         3.64 o                         
   8  -5  -4        419.48        434.97         2.53 o                         
  -8   2  -6         17.71          8.63         2.24 o                         
  -7   3  -7          9.47          5.64         2.38 o                         
  -7   2  -4        179.02        102.21         2.44 o                         
  -6   2  -3        325.87        216.65         2.61 o                         
  -5   3  -5         17.26         13.25         2.87 o                         
  -3   3  -5          1.07          3.47         2.24 o                         
  -2   3  -6        498.86        467.40         3.82 o                         
  -1   3  -9         78.20         73.06         3.17 o                         
  -1   3 -10        190.92        184.20         3.72 o                         
  -1  -5   4         87.87         48.81         3.88 o                         
   0  -5   4        338.71        265.76         4.67 o                         
   1   2  -7        168.68        162.10         2.67 o                         
   1   2 -11         11.62          7.17         2.79 o                         
   2  -7   4         44.18         56.43         4.22 o                         
   2  -9   4         17.90         14.24         4.00 o                         
   3  -5   3          4.11         12.71         3.13 o                         
   5  -6   2        895.78        974.84         5.66 o                         
   5  -9   3          0.51         -3.66         3.66 o                         
   6  -4  -1        118.15        103.36         2.00 o                         
   6  -6   1          1.03          2.65         2.49 o                         
   6  -8   2        305.39        350.96         4.63 o                         
  -8   1  -4         48.96         20.49         1.80 o                         
  -6   3  -6         10.95         14.34         2.46 o                         
  -2   3 -11         64.68         62.75         3.25 o                         
  -2  -6   4         71.74         39.46         3.09 o                         
  -2  -7   4         88.50         53.10         3.90 o                         
   1   2  -8         35.78         47.46         2.57 o                         
   1   2  -9         78.36         71.80         2.83 o                         
   1   2 -10         20.59         26.91         2.69 o                         
   2  -6   4        538.20        550.72         5.80 o                         
   3  -8   4        147.22        158.24         4.61 o                         
   3  -9   4         51.13         61.22         4.24 o                         
   4  -6   3         18.93          9.92         3.39 o                         
   5  -8   3          0.68         -1.07         3.50 o                         
   7  -4  -3          0.29          1.17         1.27 o                         
  -8  -1  -2         20.44         10.63         1.29 o                         
  -6   3  -7        103.77         77.74         3.03 o                         
  -3   3  -6        455.86        420.54         3.82 o                         
  -2   3  -7         48.72         47.48         2.83 o                         
  -2   3  -8        281.48        298.03         3.86 o                         
  -2   3  -9         36.12         21.94         3.05 o                         
  -2   3 -10         76.54         78.90         3.33 o                         
  -2  -5   4        331.75        256.35         3.58 o                         
   0   2  -5         32.51         63.40         2.00 o                         
   1  -5   4        758.11        774.39         5.92 o                         
   3  -7   4        267.10        320.74         5.11 o                         
   6  -7   2        254.31        291.08         4.00 o                         
   7  -6   0         14.22         16.16         2.55 o                         
   8  -6  -2         67.04         61.00         2.12 o                         
   8  -8   0        169.63        173.31         3.19 o                         
   9  -7  -3          0.24         -0.50         1.80 o                         
  -8   0  -3        207.79        111.04         1.96 o                         
  -7   2  -5         47.10         20.32         2.34 o                         
  -6   3  -8         19.32         11.27         2.79 o                         
  -6   3  -9         30.32         23.15         2.93 o                         
  -5   3 -10         16.00         11.94         2.99 o                         
  -4   3  -6         19.19         16.91         2.61 o                         
  -4   3 -11         29.62         19.03         3.11 o                         
  -3   3  -7        268.53        223.66         3.48 o                         
  -3   3 -10         23.25         30.37         3.11 o                         
  -3   3 -11          9.24          6.83         3.03 o                         
  -2   2  -3         26.93         24.20         1.62 o                         
   0   2 -12         25.91         14.10         2.93 o                         
   1  -2   2          0.16         12.81         1.50 o                         
   2  -1   0       2188.90       2844.08         3.19 o                         
   4  -8   4          9.44          8.91         3.84 o                         
   4  -9   4        131.31        155.11         4.63 o                         
   5  -7   3          6.63          6.36         3.31 o                         
   7  -7   1          9.78          4.97         2.48 o                         
   7  -9   2        139.38        146.07         3.90 o                         
  -8   1  -5         32.51         15.01         1.90 o                         
  -7   1  -3        201.60        117.83         1.94 o                         
  -5   3  -7         44.31         45.46         2.83 o                         
  -5   3  -8         83.15         63.48         3.07 o                         
  -5   2  -3        130.67         91.56         1.94 o                         
  -4   3 -10         20.54         25.01         3.09 o                         
  -3   3  -8          2.97         15.76         2.93 o                         
  -3   3  -9         82.41         77.81         3.29 o                         
  -3  -6   4         89.05         47.54         3.11 o                         
  -1   2  -4       1578.86       1460.01         4.38 o                         
   0   2  -6        212.61        218.00         2.99 o                         
   0   2 -11          6.45          7.19         2.89 o                         
   1  -3   3        163.38        182.20         2.69 o                         
   2   1 -11          1.81          1.03         3.09 o                         
   2  -5   4          1.99         -1.80         3.37 o                         
   3  -6   4        116.41        146.32         4.30 o                         
   6  -9   3         16.01         15.74         3.41 o                         
   7  -5  -1          3.05          3.64         1.49 o                         
   8  -9   1          6.07          8.97         2.75 o                         
  -7   2  -6          1.23          2.14         2.02 o                         
  -1   2 -12         11.85          8.75         3.03 o                         
   0   2 -10        113.38        111.10         3.25 o                         
   0  -7   5         15.70         15.44         4.04 o                         
   0  -8   5          1.45          5.27         4.00 o                         
   1  -7   5          1.06          9.62         4.18 o                         
   1  -8   5          5.53          1.82         4.57 o                         
   2   1  -6        375.20        426.95         2.79 o                         
   2  -8   5          0.49          8.24         4.08 o                         
   4  -4   2        411.97        452.65         3.50 o                         
   4  -7   4        494.18        603.73         5.94 o                         
   5  -4   1         22.94         28.41         2.32 o                         
   5  -5   2         75.53         93.42         2.71 o                         
   5  -9   4          4.64         12.41         3.72 o                         
   6  -8   3         28.76         35.64         3.31 o                         
   7  -8   2         18.86         18.53         3.01 o                         
  -8   1  -6         25.51          8.63         1.70 o                         
  -7   2  -7        169.89         99.89         2.65 o                         
  -7   2  -8          9.83          5.78         2.44 o                         
  -1  -7   5          6.06          2.14         4.00 o                         
   0   2  -7         97.05         92.37         2.51 o                         
   0   2  -8        298.15        324.60         3.56 o                         
   0   2  -9          4.69          5.09         2.48 o                         
   0  -6   5         15.93         13.90         3.37 o                         
   1  -4   4          4.93          3.84         2.65 o                         
   2   1 -10        109.26        117.83         2.83 o                         
   2  -7   5          1.23          4.38         4.08 o                         
   3  -3   2       1437.30       1736.84         5.15 o                         
   3  -4   3         57.07         59.10         2.63 o                         
   3  -9   5          0.02         -3.98         3.98 o                         
   4  -3   1          0.80          1.19         1.54 o                         
   4  -5   3          2.63          3.82         3.01 o                         
   5  -6   3          0.04         -0.08         2.97 o                         
   5  -8   4        119.27        171.37         4.42 o                         
   6  -5   1         26.67         28.79         2.61 o                         
   8  -5  -3         23.74         25.78         1.50 o                         
   9  -8  -1         17.06         13.62         1.98 o                         
  -8   0  -4         14.71          2.57         1.60 o                         
  -6   2  -5         65.43         49.06         2.22 o                         
  -2   2 -12         30.40         21.78         3.03 o                         
  -1   2  -5          4.34         25.96         1.92 o                         
  -1   2 -11         57.42         52.02         3.19 o                         
  -1  -6   5         13.18         15.70         3.07 o                         
   1   1 -12         30.61         43.30         3.60 o                         
   1  -1   1          6.16         11.92         0.99 o                         
   1  -6   5          1.34          0.22         3.70 o                         
   2   1  -8         45.78         51.82         2.26 o                         
   3  -8   5          0.51          1.84         3.98 o                         
   8  -8   1          3.98          2.42         2.48 o                         
   9  -6  -4        183.64        190.99         1.98 o                         
   9  -7  -2          0.37         -0.48         1.84 o                         
  -7   1  -4         58.48         27.40         1.90 o                         
  -5   2  -4        153.17        111.34         2.22 o                         
  -2   2  -4       1533.59       1416.15         4.40 o                         
  -2  -7   5          5.94         -3.41         3.41 o                         
  -1   2 -10          0.56         -1.58         2.77 o                         
   2  -6   5         28.50         23.66         3.84 o                         
   3  -7   5          1.15          0.32         4.02 o                         
   4  -6   4        327.63        399.94         4.87 o                         
   4  -9   5          0.35         -3.74         3.74 o                         
   6  -7   3         29.43         24.81         3.07 o                         
   6  -9   4        122.34        141.79         4.32 o                         
   7  -6   1          6.84          6.18         2.67 o                         
   7  -9   3          1.35          5.05         3.25 o                         
   8  -9   2          9.93          5.17         3.45 o                         
  -6   2  -7         21.38         21.94         2.49 o                         
  -6   2  -8          8.83          0.71         2.49 o                         
  -4   2 -11         52.54         43.34         3.19 o                         
  -3   2 -11         54.10         43.12         3.15 o                         
  -2   2 -11         13.13          9.92         2.93 o                         
  -2  -6   5         26.74         13.80         2.67 o                         
  -1   2  -6        579.83        611.19         3.66 o                         
  -1   2  -9         86.82         82.01         2.99 o                         
  -1  -5   5          0.14         -1.43         2.67 o                         
   0  -5   5         37.25         32.51         3.13 o                         
   1   1 -11         78.66         72.96         3.03 o                         
   2  -3   3        151.62        181.19         2.57 o                         
   4  -8   5          1.85          2.87         3.94 o                         
   5  -3   0        443.97        503.06         2.63 o                         
   5  -7   4          6.46          3.70         3.43 o                         
   6  -3  -2         19.77         31.70         1.17 o                         
   6  -4   0        391.86        428.26         2.89 o                         
   7  -7   2        273.17        306.27         3.84 o                         
  -7   1  -5         57.40         38.93         2.18 o                         
  -5   2  -5        246.70        185.67         2.67 o                         
  -5   2  -9         75.81         53.36         3.52 o                         
  -5   2 -10         18.24         10.06         2.79 o                         
  -2   2  -5        146.53        120.03         2.38 o                         
  -2   2 -10        141.33        128.01         3.37 o                         
  -2  -5   5          8.12         -3.09         3.13 o                         
  -1   2  -7         20.02         24.26         2.46 o                         
  -1   2  -8        630.20        657.47         4.42 o                         
   0   1 -12         20.22         25.90         3.54 o                         
   1  -5   5          4.33          3.27         3.25 o                         
   2  -4   4        886.86        999.69         5.39 o                         
   3  -2   1        209.83        248.47         1.94 o                         
   5  -9   5          3.37          3.39         3.74 o                         
   6  -8   4          0.20         -3.33         3.33 o                         
   7  -4  -2        143.09        165.05         1.80 o                         
   7  -5   0        641.77        692.85         3.72 o                         
   7  -8   3          5.23          7.13         3.03 o                         
   9  -8   0        182.11        182.36         3.27 o                         
  -7   1  -6         86.18         49.60         2.48 o                         
  -7   1  -8         10.10          5.62         2.69 o                         
  -6   1  -3         72.81         40.93         1.84 o                         
  -5   2  -6         49.55         33.58         2.36 o                         
  -5   2  -7         66.08         54.63         2.71 o                         
  -5   2  -8        131.35         93.69         3.05 o                         
  -4   2  -5          6.14          3.37         2.48 o                         
  -4   2 -10          4.14          8.61         2.91 o                         
  -3   2 -10         58.63         52.61         3.23 o                         
  -2   2  -9         61.80         56.13         2.95 o                         
   1   1 -10        148.92        174.58         3.27 o                         
   1  -8   6         21.89         20.51         4.36 o                         
   2  -2   2       2907.07       3348.24         5.72 o                         
   2  -8   6         99.08        112.84         5.01 o                         
   3  -6   5         10.83         18.43         3.74 o                         
   4  -7   5          0.06          7.09         3.80 o                         
   8  -7   1         25.46         28.00         2.34 o                         
   8  -8   2        215.54        242.67         4.10 o                         
   9  -7  -1         41.26         29.48         2.14 o                         
  -7   1  -7          1.62          0.10         2.00 o                         
  -4   2  -6        771.19        659.55         4.24 o                         
  -4   2  -9        328.31        294.85         3.84 o                         
  -3   2  -5        439.08        400.06         3.09 o                         
  -3   2  -9         67.75         52.41         2.99 o                         
  -2   2  -6         65.07         60.98         2.38 o                         
  -2   2  -7        227.93        212.24         3.11 o                         
  -2   2  -8          8.26          1.45         2.57 o                         
  -1   1 -12         20.36         14.08         3.54 o                         
   0   1 -11         74.84         74.51         3.72 o                         
   0  -7   6        109.65        107.67         4.10 o                         
   1   1  -5         67.64         66.87         1.66 o                         
   1   1  -9         10.61         14.32         2.38 o                         
   1  -7   6        104.02        116.11         4.51 o                         
   2   0 -12         16.69         22.81         2.79 o                         
   2  -5   5         47.96         50.25         3.68 o                         
   2  -7   6          6.66          3.74         4.00 o                         
   3   0  -9         13.54         10.65         2.08 o                         
   3  -8   6          0.33         -4.00         4.00 o                         
   5  -5   3         61.64         68.90         2.85 o                         
   5  -6   4        429.11        550.43         5.13 o                         
   5  -8   5          2.11         -1.80         3.74 o                         
   6  -6   3         47.46         54.29         2.87 o                         
   7  -9   4         48.72         54.79         4.22 o                         
   9  -6  -3          5.09          5.39         1.47 o                         
  -7   0  -3         18.22         10.08         1.41 o                         
  -3   2  -6        574.63        534.55         3.76 o                         
  -3   2  -7         62.85         49.70         2.71 o                         
  -3   2  -8        367.16        312.45         3.64 o                         
  -1   1  -2       9781.68      10673.90         7.68 o                         
  -1  -7   6         12.41         13.21         3.13 o                         
   0   1  -3        383.81        439.27         2.00 o                         
   0  -4   5         32.14         37.24         2.61 o                         
   0  -6   6         25.78         22.77         4.08 o                         
   1   1  -6        423.17        501.70         3.05 o                         
   1   1  -8        599.70        665.80         3.98 o                         
   3   0  -8        219.25        272.17         2.67 o                         
   4  -4   3         99.79        106.76         2.63 o                         
   4  -5   4        247.60        303.79         4.14 o                         
   5  -4   2       1508.97       1723.29         5.50 o                         
   6  -5   2        365.25        424.46         3.58 o                         
   6  -7   4        252.70        297.50         4.42 o                         
   6  -9   5          0.92          4.85         3.45 o                         
   8  -5  -2        349.00        367.33         2.32 o                         
   8  -6   0        459.99        480.75         3.29 o                         
  -6   1  -4         84.59         56.03         1.76 o                         
  -6   1  -9         12.26          9.88         2.48 o                         
  -3  -5   5         27.68         29.26         2.57 o                         
  -2  -4   5         65.26         31.88         2.77 o                         
  -1  -6   6        179.24        149.55         4.20 o                         
   0   1 -10         16.53          7.90         2.61 o                         
   1  -3   4       2143.19       2525.46         6.77 o                         
   1  -6   6        195.25        191.65         4.40 o                         
   2   0 -11        110.20        136.44         3.15 o                         
   3  -4   4          3.42          9.42         2.71 o                         
   3  -7   6        176.83        224.32         5.07 o                         
   4  -2   0         34.46         36.02         1.09 o                         
   4  -6   5         32.37         33.20         3.70 o                         
   4  -8   6        165.87        214.81         5.11 o                         
   5  -7   5          3.23         -3.29         3.56 o                         
   7  -6   2        118.70        121.00         2.81 o                         
   7  -7   3          9.40         11.80         2.85 o                         
   9  -8   1         15.23          6.20         2.57 o                         
  -6   1  -5        273.21        195.45         2.87 o                         
  -6   1  -8          9.15          2.61         2.42 o                         
  -4   1 -11         48.90         40.71         2.99 o                         
  -1   1 -11         31.79         27.76         2.91 o                         
   1   0 -12        190.90        193.33         3.68 o                         
   2  -6   6        316.27        395.13         5.43 o                         
   3  -3   3          7.06         11.92         2.00 o                         
   3  -5   5          7.61          9.25         3.19 o                         
   4  -3   2        975.79       1150.45         4.24 o                         
   5  -2  -2        384.90        434.34         1.23 o                         
   6  -8   5         15.64         30.41         3.60 o                         
   7  -8   4        147.17        181.27         3.96 o                         
  -7   0  -4         46.50         27.46         1.47 o                         
  -6   1  -6          7.09          5.35         2.04 o                         
  -6   1  -7        160.28        116.01         2.77 o                         
  -3   1 -11          1.88         -0.85         2.85 o                         
  -2   1 -11         66.71         57.14         3.21 o                         
  -2  -6   6         21.46         12.02         3.11 o                         
  -1   1 -10        158.78        156.64         3.31 o                         
   0   1  -9        129.15        129.49         2.93 o                         
   0  -1   2       3060.93       3324.93         4.26 o                         
   0  -5   6        373.62        359.59         4.24 o                         
   2   0 -10         85.53        101.44         2.69 o                         
   4  -7   6         29.22         45.52         4.14 o                         
   6  -4   1        251.83        261.50         2.71 o                         
   7  -5   1         54.70         64.91         2.34 o                         
   8  -7   2         34.71         38.77         2.49 o                         
   8  -8   3          5.44          2.55         2.65 o                         
   9  -6  -2        252.88        277.06         2.42 o                         
   9  -7   0         83.70         89.87         2.49 o                         
  -7   0  -5        262.83        163.49         2.20 o                         
  -7   0  -6          2.71          1.47         2.16 o                         
  -7   0  -7         51.57         33.58         2.06 o                         
  -4   1 -10         21.05         28.71         2.73 o                         
  -2   1 -10          2.20          2.06         3.35 o                         
  -1  -5   6          0.44          4.93         2.65 o                         
   0   1  -4       1672.66       1728.20         4.02 o                         
   0   1  -8         18.74         20.61         2.36 o                         
   1  -5   6        288.06        310.01         4.40 o                         
   2  -4   5         38.79         39.44         3.01 o                         
   2  -8   7          2.21          8.02         4.30 o                         
   5  -8   6         92.03        107.67         4.38 o                         
   7  -4  -1          4.71          7.54         1.58 o                         
  -5   1  -8         12.94         11.44         2.44 o                         
  -4   1  -9         16.18          7.11         2.61 o                         
  -3   1 -10         30.34         27.98         2.89 o                         
  -1   1  -9         19.24         23.62         2.61 o                         
   0   1  -5         19.07         23.56         1.68 o                         
   0   1  -7         39.21         39.92         2.14 o                         
   0  -7   7          0.43          2.08         3.54 o                         
   1   0 -11         19.53         13.17         2.79 o                         
   1  -7   7          1.13         -3.60         3.60 o                         
   2  -3   4        227.55        259.24         3.05 o                         
   2  -7   7         10.25          1.74         3.96 o                         
   3  -1 -11         50.50         53.84         3.17 o                         
   3  -8   7          0.90          9.68         4.28 o                         
   5  -3   1        138.62        149.91         2.02 o                         
   5  -5   4        317.19        381.43         4.04 o                         
   5  -6   5         20.38         19.44         3.39 o                         
   6  -6   4          1.40          6.63         2.83 o                         
   8  -6   1          1.30          4.51         1.90 o                         
  -4  -5   5          3.44          2.08         2.28 o                         
  -3   1  -9         98.42         90.21         2.99 o                         
  -2   1  -9         83.16         85.24         2.95 o                         
  -2   0 -12          1.15          2.00         2.83 o                         
  -2  -5   6        202.13        182.00         3.11 o                         
  -1   1  -3          5.76          1.27         1.13 o                         
  -1   0 -12         11.12          7.44         2.87 o                         
   0   1  -6       1665.87       1625.26         4.85 o                         
   2  -5   6         59.82         67.74         3.64 o                         
   4  -8   7          0.25         -4.02         4.02 o                         
   6  -3  -1        289.49        310.61         1.82 o                         
   6  -7   5          0.80         -2.53         3.19 o                         
   7  -6   3         54.65         46.25         2.65 o                         
   7  -7   4          7.22          8.57         2.95 o                         
  -6   0  -8          3.21         -2.81         2.81 o                         
  -5   0 -10          6.63         12.18         2.59 o                         
  -4   1  -8         63.82         51.62         2.73 o                         
  -1   1  -8        338.75        346.44         3.41 o                         
   0   0 -11         34.33         38.43         2.89 o                         
   0  -6   7          2.16          6.32         3.19 o                         
   1   0 -10         31.56         44.35         2.69 o                         
   1  -6   7         19.87         10.30         3.56 o                         
   2   0  -8        581.15        680.36         3.78 o                         
   2  -1 -12         24.60         30.85         2.91 o                         
   3  -7   7          3.51          3.47         4.08 o                         
   4  -4   4        871.96       1072.89         5.15 o                         
   5  -7   6        150.82        214.91         4.75 o                         
   6  -8   6          4.78         -3.58         3.58 o                         
   7  -8   5         26.95         33.19         3.37 o                         
   8  -8   4         52.54         54.53         3.60 o                         
   9  -7   1         24.83         22.45         2.38 o                         
  -7  -1  -3        141.95         86.92         1.68 o                         
  -6   0  -3        155.75         99.24         1.78 o                         
  -3   1  -8         22.91         27.42         2.48 o                         
  -3   0 -11         88.01         65.04         3.84 o                         
  -2   1  -8        160.62        178.10         3.07 o                         
  -1   1  -4        268.59        257.38         2.08 o                         
  -1   1  -7        259.74        239.74         2.93 o                         
  -1  -4   6        332.19        318.41         3.45 o                         
  -1  -6   7          0.72         -1.23         2.83 o                         
   0  -4   6          4.34          2.65         2.53 o                         
   2  -6   7         21.53         30.95         3.78 o                         
   3  -2   2        485.52        566.58         2.59 o                         
   3  -4   5        122.16        148.48         3.39 o                         
   3  -5   6        301.21        397.79         4.77 o                         
   8  -7   3         12.88         11.72         2.48 o                         
   9  -6  -1          4.75          4.77         1.54 o                         
  -7  -1  -4         26.05         13.90         1.78 o                         
  -7  -1  -5          7.45          6.85         1.94 o                         
  -7  -1  -6         23.42         15.15         2.24 o                         
  -6   0  -4        255.30        165.67         2.40 o                         
  -6   0  -6         43.81         32.69         2.38 o                         
  -6   0  -7         84.46         64.25         2.40 o                         
  -5   0  -9         12.02          6.63         2.53 o                         
  -4   0 -10         22.31         16.79         3.23 o                         
  -3   1  -3         37.03         32.02         1.45 o                         
  -3   1  -7        625.68        539.75         3.84 o                         
  -3  -5   6         74.32         65.60         2.63 o                         
  -2   1  -3        206.64        192.34         1.76 o                         
  -2   1  -7        145.33        132.15         2.65 o                         
  -2   0 -11          3.69         11.25         2.87 o                         
  -1   1  -5        468.34        470.12         2.85 o                         
  -1   1  -6          1.78          4.99         1.84 o                         
  -1   0 -11         94.48         94.31         3.23 o                         
   0  -2   4        346.43        371.00         2.65 o                         
   1  -4   6       1196.03       1284.28         6.18 o                         
   2   0  -7         65.16         72.47         1.96 o                         
   2  -2   3         26.93         28.63         1.66 o                         
   4  -7   7          9.47         12.47         4.06 o                         
   5  -8   7          3.80          8.77         3.90 o                         
   7  -5   2        141.76        153.81         2.55 o                         
  -6   0  -5         36.76         29.62         1.82 o                         
  -3   1  -6         87.13         91.95         2.46 o                         
  -2   1  -6       1143.08       1045.85         4.34 o                         
  -2  -4   6         29.75         35.17         2.10 o                         
  -2  -6   7          6.99          6.75         3.05 o                         
   0   0 -10        136.38        135.71         3.13 o                         
   0  -5   7         54.79         52.13         3.07 o                         
   2   0  -6       1524.31       1711.97         4.47 o                         
   3  -3   4       1143.86       1310.75         4.99 o                         
   3  -6   7         27.92         30.06         3.98 o                         
   4  -3   3         60.65         58.65         2.04 o                         
   6  -6   5        102.87        108.31         3.52 o                         
   6  -7   6        150.45        187.35         4.99 o                         
   7  -4   0        159.09        188.78         2.26 o                         
  -5   0  -8         44.59         33.32         2.57 o                         
  -3   0 -10         27.98         20.51         2.77 o                         
  -2   1  -5        721.85        644.62         3.25 o                         
  -2   0 -10        120.74        104.76         3.21 o                         
  -1   0 -10          0.05          0.73         2.63 o                         
  -1  -5   7          4.77          4.91         2.53 o                         
   0  -1 -12         68.82         66.31         3.27 o                         
   1  -1   2       9781.68      11034.09         7.86 o                         
   1  -5   7         62.41         81.66         3.48 o                         
   1  -7   8         14.73         12.45         3.58 o                         
   2  -1   1        451.11        513.22         1.68 o                         
   2  -4   6        341.90        467.78         4.61 o                         
   2  -7   8         46.37         48.95         4.16 o                         
   5  -5   5         38.97         58.69         3.13 o                         
   7  -6   4        134.99        166.14         3.39 o                         
   7  -7   5         55.56         85.20         3.45 o                         
   7  -8   6         18.73         29.92         3.43 o                         
   9  -7   2        134.35        139.53         3.03 o                         
  -6  -1  -8         13.08         12.45         2.42 o                         
  -5   0  -7        123.55        100.13         3.07 o                         
  -1  -1 -12         27.91         27.46         2.97 o                         
   0   0  -9          3.44          1.52         2.40 o                         
   1   0  -8          8.65         14.32         2.04 o                         
   1  -2   4       1578.86       1726.42         4.77 o                         
   2  -3   5         19.95         14.08         2.49 o                         
   2  -5   7          7.39         15.96         3.41 o                         
   3  -7   8         83.91        102.82         4.49 o                         
   4  -2   1         52.58         39.86         1.15 o                         
   4  -6   7          8.84         10.45         3.74 o                         
   5  -3   2        106.11        126.25         2.26 o                         
   5  -7   7         20.17         25.05         4.02 o                         
   8  -7   4         60.54         69.48         2.83 o                         
   9  -6   0         61.05         72.13         2.06 o                         
  -3   0  -9        113.91         96.33         2.99 o                         
  -3  -4   6        167.68        123.77         2.44 o                         
  -2  -5   7         18.23         15.09         2.73 o                         
   0  -6   8          9.06         14.32         3.76 o                         
   1  -6   8        224.14        242.85         4.55 o                         
   4  -4   5         29.95         42.75         2.87 o                         
   5  -4   4        235.37        284.37         3.29 o                         
   6  -3   0        283.37        307.30         2.12 o                         
  -7  -2  -3        148.68         99.42         1.96 o                         
  -7  -2  -4          0.51          4.83         1.78 o                         
  -6  -1  -7         72.68         53.46         2.42 o                         
  -5   0  -6         94.28         65.95         2.26 o                         
  -5  -1  -9         39.11         21.78         2.59 o                         
  -4   0  -8         10.04         11.70         2.42 o                         
  -4  -1 -10         16.48         16.85         2.63 o                         
  -2   0  -9         23.97         15.33         2.69 o                         
  -1   0  -9        184.84        180.82         3.11 o                         
   0  -1 -11         12.33         10.28         2.75 o                         
   1   0  -7        195.17        185.53         2.40 o                         
   2  -6   8         17.16         13.80         3.84 o                         
   3  -4   6        138.49        170.02         3.54 o                         
   3  -5   7          4.02         -0.18         3.50 o                         
   7  -5   3        118.41        125.34         2.69 o                         
   8  -6   3          7.82          2.81         2.26 o                         
  -6  -1  -6          2.63         -0.91         1.98 o                         
  -5   0  -5        280.29        227.52         2.59 o                         
  -4  -5   6         17.39         14.45         2.16 o                         
  -3   0  -8        225.11        219.01         3.19 o                         
  -2  -1 -11        133.74        136.70         3.50 o                         
  -1  -1 -11         64.62         64.96         3.09 o                         
  -1  -4   7          2.27          6.97         2.89 o                         
  -1  -6   8         99.56         91.73         3.21 o                         
   0   0  -8        469.95        485.90         3.60 o                         
   0  -3   6       1145.72       1224.82         5.17 o                         
   5  -2  -1         90.14         91.50         0.97 o                         
   6  -4   3        254.02        266.91         2.83 o                         
   6  -6   6        115.02        137.73         3.76 o                         
   7  -7   6          5.26         12.24         3.21 o                         
   9  -7   3          0.96         -2.53         2.53 o                         
  -6  -1  -5        127.70         89.99         2.46 o                         
  -5  -1  -8          0.00         -2.42         2.42 o                         
  -2   0  -8        124.22        110.43         2.85 o                         
  -1   0  -8        166.40        158.54         2.85 o                         
   0  -1   3        383.81        472.79         2.08 o                         
   1   0  -6        309.27        355.71         2.51 o                         
   1  -3   6         80.99         80.98         2.75 o                         
   1  -4   7          5.99         10.79         2.97 o                         
   3  -2   3         24.30         19.38         1.66 o                         
   3  -3   5          1.07         -1.96         2.85 o                         
   5  -5   6        371.47        484.93         4.77 o                         
   5  -6   7         30.38         35.82         3.70 o                         
   7  -4   1        299.72        303.20         2.34 o                         
   7  -6   5          0.26          3.41         2.85 o                         
   8  -7   5         21.73         27.03         3.33 o                         
   9  -6   1         30.29         26.71         2.10 o                         
  -6  -1  -4          6.78          3.62         1.56 o                         
  -4  -1  -9         28.90         13.25         2.53 o                         
  -3   0  -7          0.13         -0.99         2.69 o                         
  -3  -5   7          1.33          3.37         2.30 o                         
  -2  -4   7          3.19         -2.55         2.55 o                         
   0  -1 -10         52.60         49.86         2.83 o                         
   0  -2 -12          0.04         -2.87         2.87 o                         
   0  -5   8        115.16        118.78         3.50 o                         
   1  -5   8         41.80         43.62         3.41 o                         
   2  -2   4       1533.59       1713.29         4.81 o                         
   2  -4   7         15.42         21.98         3.13 o                         
   3  -7   9          2.89          0.36         4.00 o                         
   4  -5   7        102.78        141.75         4.00 o                         
  -5  -1  -7        273.12        219.64         3.11 o                         
  -2  -1 -10          7.84          3.41         2.77 o                         
  -1  -1 -10         64.20         73.70         2.97 o                         
  -1  -5   8         33.72         39.52         2.83 o                         
   1   0  -5         20.50         20.69         1.41 o                         
   2  -5   8        353.27        423.07         5.05 o                         
   3  -1   0        658.41        778.25         1.66 o                         
   5  -3   3        101.31         99.65         2.10 o                         
   5  -4   5        139.65        159.41         3.09 o                         
   7  -5   4          3.36         -1.27         2.87 o                         
   8  -6   4         38.95         45.24         3.11 o                         
  -4   0  -5          3.70          5.68         1.74 o                         
  -4  -1  -8         69.55         54.17         3.13 o                         
  -3   0  -6        567.27        469.34         3.72 o                         
  -2   0  -7        181.78        160.24         2.67 o                         
  -1   0  -7        117.87        123.36         2.46 o                         
   0  -6   9          0.22         -3.13         3.13 o                         
   1  -2 -11         15.54         21.42         3.58 o                         
   1  -6   9         49.62         54.19         3.70 o                         
   2  -3   6        498.86        562.60         4.16 o                         
   2  -6   9         46.04         58.27         3.98 o                         
   3  -5   8         51.66         78.59         3.90 o                         
   4  -2   2        586.45        649.43         2.73 o                         
   6  -3   1         69.17         74.17         1.74 o                         
   7  -7   7         48.07         56.67         4.30 o                         
   8  -5   2        122.59        147.57         2.65 o                         
   9  -6   2          6.45         13.09         2.24 o                         
  -6  -2  -6         32.41         21.80         2.10 o                         
  -5  -1  -6         81.82         66.05         2.30 o                         
  -5  -2  -8         17.85         14.65         3.07 o                         
  -2  -2 -11         56.31         45.18         3.15 o                         
  -2  -5   8         32.33         23.05         2.79 o                         
   0  -2 -11        135.03        141.25         3.50 o                         
   2  -1   2        256.13        285.84         1.78 o                         
   3  -4   7         20.12         20.93         3.31 o                         
   3  -6   9          5.50          4.36         3.76 o                         
   5  -6   8         17.55         16.14         3.78 o                         
   6  -4   4        105.36        105.91         2.63 o                         
   6  -7   8          0.17          6.87         3.54 o                         
   7  -4   2        342.54        360.88         2.99 o                         
  -6  -2  -5          9.07         12.10         2.24 o                         
  -4  -2  -9        102.38         78.86         3.03 o                         
  -3  -2 -10          0.15          1.72         2.73 o                         
  -3  -4   7          0.80         -1.25         1.98 o                         
  -2  -1  -9        126.81        129.28         3.07 o                         
  -1  -1  -9         16.09         15.27         2.55 o                         
   0  -1  -9        216.34        231.42         3.23 o                         
   0  -3   7         31.06         40.77         3.05 o                         
   0  -4   8         80.97         87.70         3.11 o                         
   1  -1   3          5.76          4.81         1.17 o                         
   1  -4   8        217.56        259.70         4.57 o                         
  -5  -1  -5         38.72         32.21         1.92 o                         
  -4  -1  -7          0.54         -2.24         2.24 o                         
  -3  -1  -8         48.17         41.60         2.59 o                         
  -1  -3   7          4.88         -2.26         2.26 o                         
  -1  -4   8        132.63        134.34         2.93 o                         
   0   0  -5        301.45        277.20         2.16 o                         
   0  -5   9          4.26          5.03         3.54 o                         
   1  -3   7         54.70         46.65         2.97 o                         
   1  -5   9          0.47         -3.29         3.29 o                         
   3  -2   4         23.35         29.17         1.88 o                         
   3  -3   6        455.86        535.30         4.18 o                         
   4  -3   5        183.90        205.31         3.03 o                         
   5  -2   0       1461.30       1583.01         3.01 o                         
   8  -6   5         53.42         60.01         2.77 o                         
   9  -5  -3         30.07         34.93         0.83 o                         
  -6  -2  -4         54.15         42.47         1.78 o                         
  -5  -2  -7          6.57         16.51         2.36 o                         
   1  -2 -10        217.79        246.16         3.80 o                         
   2  -2   5        146.53        158.28         2.59 o                         
   2  -4   8          5.45          3.37         3.23 o                         
   2  -5   9          0.01         -2.08         3.52 o                         
   4  -4   7         28.97         34.89         3.21 o                         
   5  -3   4        420.37        491.10         3.35 o                         
   5  -4   6          0.23          4.59         2.73 o                         
   6  -3   2        662.37        777.95         3.47 o                         
   8  -5   3        120.17        134.29         2.51 o                         
   9  -5  -2         24.34         32.63         1.11 o                         
   9  -6   3         59.35         64.55         2.24 o                         
  -4  -1  -6         21.59          9.70         2.06 o                         
  -4  -2  -8          4.33         -0.04         2.55 o                         
  -3  -2  -9        164.23        150.76         3.35 o                         
  -2  -1  -8         98.37         97.77         2.73 o                         
  -2  -3   7          0.98          6.28         1.84 o                         
  -2  -4   8        284.72        263.30         3.45 o                         
  -1  -1  -8        362.61        356.01         3.56 o                         
  -1  -5   9          5.28          4.22         2.57 o                         
   0  -2   6        212.61        218.55         2.65 o                         
   0  -2 -10         44.29         40.65         2.97 o                         
   2  -3   7         48.72         51.94         3.09 o                         
   2  -3 -11         29.29         26.67         3.09 o                         
   2  -6  10         19.30         13.58         3.72 o                         
   3  -5   9         29.84         44.10         3.94 o                         
   4  -2   3        127.28        140.15         1.96 o                         
   6  -4   5         91.58         87.40         2.73 o                         
   6  -6   8         89.26        124.05         3.98 o                         
   7  -4   3          0.61          5.64         1.84 o                         
   7  -6   7          5.80          4.16         3.07 o                         
   8  -4  -2        244.59        301.04         1.47 o                         
   9  -5  -1         30.05         37.17         1.41 o                         
  -6  -3  -5         68.84         53.62         2.51 o                         
  -5  -2  -6         89.60         78.19         2.95 o                         
  -1  -3 -11         90.03         88.63         3.43 o                         
   0  -3 -11          1.09          1.01         3.68 o                         
   1  -3 -11         88.02         95.18         3.45 o                         
   3  -4   8        178.82        226.32         4.20 o                         
   3  -6  10         53.76         63.16         4.18 o                         
   5  -5   8         37.02         48.73         3.64 o                         
   5  -6   9         28.94         30.65         3.94 o                         
   8  -4  -1         11.57         10.49         1.27 o                         
  -2  -5   9          1.63          0.48         2.73 o                         
  -1   0  -4       1531.37       1545.37         3.76 o                         
   3  -1   1        271.71        277.26         1.39 o                         
   4  -3   6         19.19         21.15         2.69 o                         
   5  -2   1         35.78         44.43         1.39 o                         
   8  -5   4        240.52        258.27         3.54 o                         
   8  -6   6          2.07         12.12         2.71 o                         
   9  -5   0        145.55        173.01         2.12 o                         
   9  -6   4         60.21         78.41         2.89 o                         
  -5  -3  -7        158.36        127.83         3.11 o                         
  -4  -2  -7        166.47        176.22         3.09 o                         
  -3  -2  -8        111.73         89.85         3.35 o                         
  -2  -3 -10          1.98          1.92         2.89 o                         
   0  -3   8        149.63        176.14         3.17 o                         
   0  -4   9          0.51          3.37         2.91 o                         
   1  -1   4        268.59        265.76         2.10 o                         
   1  -4   9          5.40          3.11         3.17 o                         
   1  -5  10         27.83         27.58         4.16 o                         
   2  -1   3        206.64        232.81         1.88 o                         
   3  -2   5        439.08        504.96         3.37 o                         
   3  -3   7        268.53        296.33         3.84 o                         
   4  -5   9          9.97         10.55         3.76 o                         
   5  -4   7         98.45        127.65         3.48 o                         
  -5  -2  -5        274.64        245.03         2.79 o                         
  -4  -3  -8         11.21         10.14         2.63 o                         
  -4  -4   7          6.47          3.25         1.56 o                         
  -3  -3  -9         14.40         11.25         2.75 o                         
  -3  -4   8          0.13          1.29         2.16 o                         
  -1  -3   8        336.17        370.01         3.56 o                         
  -1  -4   9          8.18          8.61         2.59 o                         
   0  -5  10         15.09          6.91         3.09 o                         
   1  -3   8        150.86        153.81         3.45 o                         
   2  -2   6         65.07         78.51         2.59 o                         
   2  -4   9         87.12        107.65         3.76 o                         
   2  -5  10         23.02         33.48         3.58 o                         
   4  -2   4        518.43        591.19         3.54 o                         
   7  -4   4        150.45        178.32         2.75 o                         
   7  -6   8          1.85         -1.39         3.21 o                         
   9  -5   1         10.80         16.99         1.66 o                         
  -5  -3  -6          0.52          0.99         2.79 o                         
   0   0  -2        520.91        543.34         1.52 o                         
   0  -2   7         97.05        103.28         3.05 o                         
   2  -3   8        281.48        368.34         4.18 o                         
   3  -4   9          2.61          1.76         4.22 o                         
   3  -5  10          2.85         -3.72         3.72 o                         
   6  -5   8          3.45          6.38         3.21 o                         
   8  -4   1          1.18          2.99         1.80 o                         
  -4  -2  -6         10.32          1.54         2.30 o                         
  -2  -3   8         43.43         46.47         2.20 o                         
  -2  -4   9          1.03         -2.51         2.51 o                         
  -1  -2   7        168.68        165.63         2.51 o                         
   0  -4 -11        181.18        181.90         4.02 o                         
   1  -2   7         20.02         29.76         3.11 o                         
   1  -4 -11         27.87         32.33         3.19 o                         
   2  -4 -11        106.83        134.64         3.78 o                         
   3  -1   2       1079.91       1097.27         2.93 o                         
   5  -2   2       1207.34       1302.40         3.66 o                         
   5  -5   9         39.38         42.87         3.72 o                         
   8  -5   5          0.83          1.72         2.34 o                         
  -5  -4   6          0.96          3.78         1.25 o                         
  -4  -3  -7          5.78          1.45         3.13 o                         
  -3  -2  -7         64.45         68.39         2.65 o                         
  -2  -3  -9        202.24        196.62         3.64 o                         
   2  -1   4       1126.62       1359.54         4.02 o                         
   3  -2   6        574.63        720.02         4.63 o                         
   3  -3   8          2.97         12.34         3.15 o                         
   4  -3   7        162.51        209.61         3.56 o                         
   5  -3   6        340.51        398.64         3.80 o                         
   6  -3   4        358.63        429.45         3.27 o                         
  -5  -3  -5         60.47         59.26         2.44 o                         
  -3  -3  -8         45.03         36.19         2.91 o                         
   0  -3   9         69.00         76.82         3.05 o                         
   0  -4  10         87.27        109.53         3.37 o                         
   1  -1   5        468.34        522.23         3.01 o                         
   1  -3   9         78.20         75.30         3.92 o                         
   1  -4  10         55.59         62.17         3.60 o                         
   2  -2   7        227.93        267.94         3.94 o                         
   2  -4  10         43.66         45.68         3.62 o                         
   4  -2   5          6.14          2.48         2.04 o                         
   6  -4   7          0.71          3.94         2.75 o                         
   7  -3   0        764.89        937.24         2.85 o                         
   7  -3  -1         51.76         67.18         1.11 o                         
   8  -4   2        239.58        271.54         2.40 o                         
  -1  -3   9         18.10         13.13         2.89 o                         
  -1  -3  -9         17.87         23.66         2.89 o                         
  -1  -4  10          3.20          1.05         3.05 o                         
  -1  -4 -10          9.75         13.96         3.15 o                         
   5  -2   3        130.67        148.50         2.00 o                         
   6  -5   9         36.18         32.16         3.45 o                         
   7  -3   1        129.43        143.65         2.02 o                         
   8  -5   6         24.19         25.30         2.65 o                         
   9  -5   3          1.27          2.89         1.78 o                         
  -4  -4  -7        100.22        111.20         3.15 o                         
  -3  -3   8        272.33        236.57         2.63 o                         
   0  -2   8        298.15        320.94         3.86 o                         
   0  -4 -10          7.85         10.28         3.07 o                         
   2  -3   9         36.12         40.19         3.29 o                         
   3  -1   3         37.03         33.62         1.49 o                         
   3  -4  10        109.49        122.76         4.14 o                         
   5  -5  10          3.45          6.00         3.54 o                         
   6  -3   5        221.35        245.78         3.09 o                         
   8  -4   3        156.78        154.01         2.59 o                         
  -5  -4  -5         40.67         37.86         2.18 o                         
  -4  -3  -6        108.62         85.52         2.89 o                         
  -3  -4   9          8.80         10.93         1.70 o                         
  -3  -4  -8          7.11         10.10         2.83 o                         
  -1  -2   8         35.78         37.88         2.34 o                         
   1  -2   8        630.20        727.36         4.67 o                         
   2  -1   5        721.85        772.09         3.52 o                         
   3  -2   7         62.85         61.40         2.89 o                         
   4  -3   8        205.91        252.55         3.96 o                         
   5  -4   9         10.76         16.26         3.33 o                         
   9  -5   4         12.09         13.25         2.38 o                         
  -2  -3   9         18.61         17.21         2.06 o                         
  -2  -4  10         67.36         66.47         2.46 o                         
   1  -4  11         22.28         27.05         3.29 o                         
   3  -3   9         82.41         94.23         3.58 o                         
   4  -4  10          0.97         -3.41         3.41 o                         
   5  -2   4        153.17        165.73         2.30 o                         
   8  -4   4          1.45          1.03         2.30 o                         
   8  -5   7         19.54         23.66         2.69 o                         
  -2  -2   8        429.98        404.74         3.33 o                         
   0  -3  10          3.17          0.06         2.85 o                         
   0  -4  11          4.90          5.90         2.97 o                         
   0  -5 -10         85.20         89.54         3.68 o                         
   1  -3  10        190.92        196.24         3.80 o                         
   2  -2   8          8.26          7.35         2.71 o                         
   2  -4  11         13.90          0.22         3.37 o                         
   3  -1   4       2451.11       2794.35         5.70 o                         
   6  -3   6         10.95         17.62         2.48 o                         
   7  -3   3        131.26        164.42         2.14 o                         
   7  -4   7         89.99         87.48         3.60 o                         
  -1  -3  10        193.37        185.31         3.19 o                         
   2  -3  10         76.54        107.81         3.60 o                         
   3  -4  11         16.31         23.05         3.64 o                         
   4  -3   9          9.45         12.18         3.15 o                         
   5  -2   5        246.70        259.48         2.85 o                         
   9  -5   5         99.80        100.05         2.53 o                         
  -3  -4  -7        113.15        133.28         3.23 o                         
   0  -1   7         39.21         33.70         2.16 o                         
   0  -2   9          4.69          4.20         2.44 o                         
   1  -2   9         86.82        110.07         3.19 o                         
   2  -1   6       1143.08       1226.66         4.67 o                         
   3  -2   8        367.16        442.40         4.22 o                         
   3  -3  10         23.25         15.07         3.33 o                         
   4  -2   7         29.30         40.08         2.67 o                         
   6  -4   9         27.56         18.16         3.01 o                         
   7  -3   4         35.96         39.88         2.00 o                         
   8  -4   5         69.72         78.61         2.44 o                         
  -3  -3   9          0.60         -0.91         1.58 o                         
  -1  -2   9         78.36         77.24         2.61 o                         
   1  -1   7        259.74        248.26         3.05 o                         
   2  -2   9         61.80         69.32         3.17 o                         
   3  -1   5        128.57        133.35         2.28 o                         
   4  -1   2        294.48        321.16         2.08 o                         
   4  -1   1         26.81         33.15         1.05 o                         
   6  -3   7        103.77        122.48         3.11 o                         
   7  -4   8          1.20         -3.31         3.31 o                         
  -4  -3   8         51.48         43.46         1.47 o                         
  -3  -2   8         81.44         75.82         1.96 o                         
  -2  -3  10         85.05         90.67         2.42 o                         
   0  -3  11         45.05         37.52         3.68 o                         
   4  -1   3        652.85        685.80         3.07 o                         
   4  -1   0       2509.43       2807.24         3.11 o                         
   5  -2   6         49.55         50.65         2.42 o                         
   6  -2   2          0.37          0.75         1.58 o                         
   6  -2   1        204.33        232.93         1.76 o                         
   7  -3   5        137.70        142.34         2.57 o                         
   8  -4   6         15.62         19.29         2.34 o                         
  -2  -2   9         75.63         81.36         2.18 o                         
   2  -1   7        145.33        155.27         2.83 o                         
   2  -3  11         64.68         84.25         3.56 o                         
   3  -1   6         87.13        112.15         2.57 o                         
   4  -2   8          5.36          6.61         2.73 o                         
   4  -3  10         20.54         33.88         3.41 o                         
   5  -3   9          9.78         15.05         3.07 o                         
   6  -2   3        325.87        331.36         2.51 o                         
  -1  -1   8        599.70        611.45         3.96 o                         
  -1  -3  11         28.06         15.90         2.57 o                         
   0   0   4         17.78         21.84         1.31 o                         
   0  -1   8         18.74         19.92         2.34 o                         
   0  -2  10        113.38        120.33         3.21 o                         
   1   0   3       2004.98       2115.69         3.80 o                         
   1  -1   8        338.75        368.42         4.02 o                         
   1  -2  10          0.56         -1.03         2.83 o                         
   3  -2   9         67.75         79.28         3.25 o                         
   3  -3  11          9.24          5.60         3.29 o                         
   4  -1   4          1.12          1.21         1.68 o                         
   6  -2   4        180.55        207.98         2.77 o                         
   6  -2   0        346.60        378.10         1.60 o                         
   6  -3   8         19.32         18.83         2.81 o                         
   7  -3   6         70.51         77.76         2.55 o                         
   8  -4   7         40.48         46.53         3.15 o                         
  -1  -2  10         20.59         22.10         2.42 o                         
   2  -2  10        141.33        147.81         3.60 o                         
   5  -2   7         66.08         72.63         2.77 o                         
  -3  -3  10         81.86         73.26         1.98 o                         
   2  -1   8        160.62        205.41         3.27 o                         
   3  -1   7        625.68        675.72         4.24 o                         
   4  -1   5        241.40        274.47         2.67 o                         
   4  -2   9        328.31        388.66         4.28 o                         
   4  -3  11         29.62         31.44         3.47 o                         
   7  -3   7          9.47          5.58         2.89 o                         
   8  -5  -5          0.00         -1.54         1.54 o                         
   9  -4   3         67.21         76.35         2.18 o                         
   9  -4   2         34.99         37.34         1.62 o                         
   9  -4   1         34.42         31.72         1.49 o                         
   9  -5  -3         30.07         34.00         0.81 o                         
  -4  -3   9         11.30          5.66         1.76 o                         
  -3  -2   9          0.31         -1.84         1.84 o                         
  -2  -2  10         70.46         66.11         2.73 o                         
   0  -1   9        129.15        118.60         2.89 o                         
   3  -2  10         58.63         77.91         3.52 o                         
   4  -1   6        237.59        246.77         3.48 o                         
   5  -2   8        131.35        152.86         3.29 o                         
   6  -3   9         30.32         54.33         3.11 o                         
   9  -4   4         73.22         78.59         2.06 o                         
  -1  -1   9         10.61          7.37         2.24 o                         
   0  -2  11          6.45          5.58         2.83 o                         
   1  -1   9         19.24         20.95         2.69 o                         
   1  -2  11         57.42         52.23         3.25 o                         
   6  -2   6        268.68        303.79         3.27 o                         
   8  -3   3         40.89         46.79         2.00 o                         
   9  -6  -5          0.01         -1.35         1.35 o                         
  -5  -3   7          0.01          0.51         0.99 o                         
  -4  -2   8        183.53        145.61         1.84 o                         
  -1  -2  11         11.62          7.74         2.48 o                         
   2   0   4        891.60        985.34         3.39 o                         
   2   0   2       2531.11       3006.37         4.14 o                         
   2  -1   9         83.16        100.98         3.13 o                         
   2  -2  11         13.13         19.56         3.11 o                         
   3  -1   8         22.91         24.16         2.65 o                         
   4  -2  10          4.14          2.63         3.07 o                         
   7  -3   8         29.01         25.78         2.63 o                         
   8  -3   4         87.02        108.19         2.20 o                         
  -2  -1   9          8.12          3.39         2.34 o                         
   2   0   5        667.28        734.92         3.37 o                         
   3  -2  11         54.10         56.31         3.43 o                         
   4  -1   7        145.19        171.69         3.01 o                         
   5  -1   4        948.41       1127.33         4.40 o                         
   5  -1   3        192.10        234.89         2.40 o                         
   5  -2   9         75.81         76.43         3.17 o                         
   8  -3   5         17.14         17.23         1.98 o                         
   8  -3   1        146.10        187.05         1.82 o                         
   9  -4   0         41.88         49.26         1.15 o                         
  -3  -1   8        382.86        344.86         2.57 o                         
  -3  -2  10         99.84         80.90         2.22 o                         
  -2  -2  11          9.73          8.10         2.48 o                         
   0   0   7         16.99         15.27         2.00 o                         
   0  -1  10         16.53         15.52         2.65 o                         
   1  -1  10        158.78        181.83         3.45 o                         
   1  -2  12         11.85         10.38         3.15 o                         
   3  -1   9         98.42        118.62         3.23 o                         
   5  -1   5         68.94         77.74         2.26 o                         
   5  -1   2        330.49        394.46         2.32 o                         
  -1  -1  10        148.92        151.89         2.99 o                         
   0  -2  12         25.91         28.49         2.87 o                         
   2  -1  10          2.20         13.17         2.93 o                         
   2  -2  12         30.40         42.55         3.33 o                         
   4  -1   8         63.82         80.45         2.91 o                         
   4  -2  11         52.54         60.37         3.45 o                         
   5  -1   6         49.76         65.32         2.83 o                         
   5  -2  10         18.24         13.96         2.95 o                         
   6  -2   8          8.83         17.68         2.65 o                         
   1   0   8        166.40        168.86         3.45 o                         
   2   0   7        181.78        198.12         2.87 o                         
   2   0   1         34.95         35.98         0.69 o                         
   3   0   4        116.83        232.08         2.26 o                         
   6  -2  -1         78.08         93.52         0.67 o                         
   7  -2   5         47.10         49.52         2.18 o                         
   7  -2   4        179.02        203.84         2.48 o                         
   7  -2   3          0.73          2.67         1.78 o                         
   8  -3   7         47.71         51.38         2.51 o                         
  -4  -2   9          4.84          3.62         1.41 o                         
  -3  -1   9         10.32          9.31         1.82 o                         
  -2  -1  10        109.26        104.68         2.38 o                         
   0  -1  11         74.84         84.96         3.15 o                         
   1  -1  11         31.79         39.58         3.03 o                         
   3   0   5         98.95        112.31         2.16 o                         
   3   0   3        706.39        814.20         2.89 o                         
   3  -1  10         30.34         24.83         3.13 o                         
   4  -1   9         16.18         20.02         2.75 o                         
   5  -1   7         27.06         29.07         2.48 o                         
   5  -1   1        397.56        408.36         1.94 o                         
   6  -2   9         49.22         53.64         2.95 o                         
   7  -2   6          1.23          1.33         2.12 o                         
   7  -2   2        326.79        369.79         2.42 o                         
  -1  -1  11         78.66         75.72         2.79 o                         
   0   0   9          3.44          1.92         2.97 o                         
   2   0   8        124.22        134.90         3.01 o                         
   2  -1  11         66.71         76.35         3.35 o                         
   3   0   6        567.27        650.26         3.82 o                         
   7  -2   7        169.89        180.32         3.52 o                         
  -1   0   9        201.24        198.10         2.87 o                         
   1   0   9        184.84        205.13         3.27 o                         
   3   0   7          0.13          1.74         2.34 o                         
   3   0   2        304.57        341.77         1.78 o                         
   3  -1  11          1.88         -0.50         3.03 o                         
   4  -1  10         21.05         31.26         3.05 o                         
   5  -1   8         12.94         11.23         2.63 o                         
   7  -7  -7          2.90          1.05         3.19 o                         
   8  -3   0          1.60          1.74         1.01 o                         
  -2  -1  11          1.81         -0.28         2.53 o                         
   0  -1  12         20.22         20.22         2.89 o                         
   1  -1  12         20.36         26.10         3.11 o                         
   2   0   9         23.97         25.13         2.85 o                         
   3   0   8        225.11        242.93         3.39 o                         
   5  -1   9        168.50        181.67         4.00 o                         
   7  -2   8          9.83          3.62         2.55 o                         
  -4  -1   8        120.42         84.49         1.47 o                         
  -4  -2  10          4.26         -0.59         1.56 o                         
  -3  -1  10         30.81         28.20         1.66 o                         
  -2   0   9         21.14         18.34         2.40 o                         
  -1  -1  12         30.61         27.54         2.71 o                         
   0   0  10        136.38        157.13         3.17 o                         
   2  -1  12          1.99         -2.99         2.99 o                         
   4   0   5          3.70          1.58         1.94 o                         
   6  -1   6          7.09          1.76         2.18 o                         
   6  -1   5        273.21        313.24         3.07 o                         
   6  -1   4         84.59        101.28         2.06 o                         
  -1   0  10         31.56         25.42         2.51 o                         
   2   0  10        120.74        131.95         3.39 o                         
   3   0   9        113.91        126.70         3.27 o                         
   4   0   7        339.55        370.82         3.60 o                         
   4   0   6         52.64         62.98         2.36 o                         
   4   0   4        475.86        488.31         2.93 o                         
   4  -1  11         48.90         45.76         3.25 o                         
   6  -1   7        160.28        188.85         3.19 o                         
   6  -1   3         72.81         87.71         2.04 o                         
   8  -7  -6          7.14          2.46         2.65 o                         
   9  -3   4          1.85          5.80         1.90 o                         
   9  -6  -4        183.64        281.32         2.63 o                         
   0   0  11         34.33         31.60         3.45 o                         
   4   0   3          9.00         14.32         1.41 o                         
   6  -1   8          9.15          5.68         2.63 o                         
   9  -3   3         56.86         54.33         2.04 o                         
  -4  -1   9          0.78         -1.45         1.45 o                         
  -3  -1  11          5.61         -2.06         2.06 o                         
  -2   0  10         85.53         87.60         2.34 o                         
  -1   0  11         19.53         25.05         3.21 o                         
   1   0  11         94.48        105.40         3.35 o                         
   2   0  11          3.69          4.77         3.03 o                         
   3   0  10         27.98         25.56         2.95 o                         
   4   0   8         10.04         14.32         2.61 o                         
   8  -2   6         17.71         21.17         2.61 o                         
   8  -2   5        139.19        157.93         2.87 o                         
  -3   0   9         13.54          8.63         1.98 o                         
  -1  -7  -5         27.88         23.80         3.05 o                         
   4   0   9        167.62        227.80         3.62 o                         
   6  -1   9         12.26         14.71         2.69 o                         
   6  -1   2        516.17        611.95         2.73 o                         
   6  -8  -7          4.75          5.60         4.14 o                         
   8  -2   4          0.45          0.85         2.02 o                         
  -5  -2   8        171.33        155.49         1.41 o                         
  -2   0  11        110.20        131.75         3.11 o                         
   0   0  12         22.40          9.60         2.91 o                         
   1   0  12         11.12          2.99         2.93 o                         
   3   0  11         88.01         92.72         3.54 o                         
   4   0   2       1257.51       1497.05         3.68 o                         
   5   0   6         94.28        107.48         2.67 o                         
   5  -1   0         83.60         96.11         0.99 o                         
   5  -8  -7         84.98         91.71         4.16 o                         
   9  -3   2         54.30         60.63         1.68 o                         
  -4  -1  10        254.92        206.36         2.26 o                         
  -3   0  10        196.23        186.34         2.61 o                         
  -1   1   9         76.20         81.97         2.95 o                         
  -1   0  12        190.90        165.07         3.43 o                         
   0   1   9        216.34        229.41         3.25 o                         
   1  -8  -6         30.21        303.00         4.81 o                         
   5   0   8         44.59         46.45         3.39 o                         
   5   0   7        123.55        154.16         3.09 o                         
   5   0   5        280.29        346.11         3.09 o                         
   7  -1   6         86.18        113.83         3.13 o                         
   7  -7  -6        286.02        499.02         4.75 o                         
   8  -2   3        115.82        135.53         2.14 o                         
   0   1  10         52.60         46.51         2.79 o                         
   2   1   9        126.81        136.42         3.27 o                         
   2   1   4       1516.17       1600.11         4.44 o                         
   5   0   9         12.02          5.21         3.37 o                         
   5   0   4          5.67          0.18         1.76 o                         
   7  -1   7          1.62          8.14         2.28 o                         
   7  -1   5         57.40         68.29         2.24 o                         
  -2   1   9         59.01         55.26         2.69 o                         
  -2   0  12         16.69         15.17         2.28 o                         
  -1   1  10        267.27        288.57         3.56 o                         
   3   1   8         48.17         48.55         3.37 o                         
   3   1   7        326.26        406.08         3.68 o                         
   3   1   6         90.03        120.84         2.61 o                         
   7  -1   4         58.48         66.94         2.30 o                         
  -3   0  11          1.03          2.36         1.72 o                         
   1   1  11         64.62         65.04         3.15 o                         
   3   1   9         56.89         71.44         3.03 o                         
   5   0  10          6.63          2.87         2.79 o                         
   5   0   3        275.55        338.27         2.63 o                         
   7  -2   0        221.75        238.18         1.33 o                         
   7  -6  -5          1.85         -2.67         2.67 o                         
   7  -8  -6         60.15         54.61         3.43 o                         
   8  -7  -5          0.08          4.77         2.77 o                         
  -3  -7  -1         53.90         93.67         2.59 o                         
  -2   1  10        508.62        459.82         3.72 o                         
  -1   1  11        113.83        111.73         3.07 o                         
   2   1  11        133.74        142.78         3.64 o                         
   6  -1   1          8.72          8.51         1.25 o                         
   7  -1   3        201.60        218.95         2.42 o                         
  -4   0   9          1.23          0.77         1.50 o                         
   0   1  12         68.82         74.96         3.31 o                         
   1   1  12         27.91         32.65         3.09 o                         
   3   1  10         52.17         67.62         3.21 o                         
   4   1   8         69.55         77.66         3.54 o                         
   6   0   8          3.21          5.68         2.55 o                         
   6   0   7         84.46        109.30         2.91 o                         
   6   0   6         43.81         52.19         2.40 o                         
  -4   0  10          1.88          3.76         1.66 o                         
  -2   1  11         26.53         26.53         2.30 o                         
  -1   1  12          9.08          7.05         2.65 o                         
  -1  -8  -3         33.68         28.33         3.13 o                         
   3   1  11          0.36          4.34         2.97 o                         
   4   1   9         28.90         30.85         2.85 o                         
   4   1   6         21.59         27.76         2.34 o                         
   6   0   5         36.76         45.48         2.14 o                         
   9  -3   1          0.27          2.67         1.17 o                         
   4   1  10         16.48         19.34         2.95 o                         
   4   1   5        376.11        437.92         3.27 o                         
   6   0   4        255.30        327.65         3.13 o                         
  -5  -1   8         58.84         39.88         1.21 o                         
  -3   1  10          3.53          5.37         1.80 o                         
   0   2   9        110.43        127.32         3.09 o                         
   1   2   9        367.83        440.18         4.22 o                         
   7  -7  -5         36.17         61.95         3.01 o                         
   8  -1   6         25.51         25.76         2.16 o                         
   9  -2   4         30.83         31.78         1.98 o                         
  -5  -1   9         13.22         -0.85         1.39 o                         
  -4   0  11         18.79          2.24         1.45 o                         
  -3   1  11         50.50         40.00         2.48 o                         
   0   2  10         44.29         40.57         2.89 o                         
   1   2  10         10.19         11.68         2.91 o                         
   2   2   8        160.92        188.58         3.43 o                         
   4   1   4        267.72        304.07         2.69 o                         
   5   1   8          0.00         -1.21         2.73 o                         
   5   1   7        273.12        346.62         4.26 o                         
   7  -1   2          9.94          0.26         1.70 o                         
   8  -1   5         32.51         30.29         1.96 o                         
   8  -5  -3         23.74         40.65         1.92 o                         
   9  -5  -2         24.34         44.59         1.64 o                         
  -1   2  10        217.79        258.83         3.64 o                         
   1   2  11         80.96         96.09         3.37 o                         
   2   2  10         25.25         33.30         3.05 o                         
   2   2   9         31.03         38.53         3.03 o                         
   4  -9  -5          1.03         13.01         4.77 o                         
   5   1   9         39.11         51.58         3.03 o                         
   5   1   6         81.82        105.00         2.69 o                         
   6  -7  -5          0.04          0.63         3.07 o                         
   7   0   7         51.57         56.57         3.07 o                         
   7  -8  -5         25.04         38.37         3.21 o                         
  -2   2  10          3.65         -2.91         2.91 o                         
   0  -8  -3         81.28         72.41         3.47 o                         
   2   2  11         56.31         47.84         3.35 o                         
   5   1   5         38.72         45.94         2.71 o                         
   5  -9  -5         85.97         90.05         5.31 o                         
   6   0   3        155.75        174.95         2.10 o                         
   6  -8  -5         27.56         43.94         4.49 o                         
   7   0   6          2.71         -0.57         2.14 o                         
   8  -1   4         48.96         59.12         2.26 o                         
   8  -2   1         62.51         69.78         1.41 o                         
  -4   1   9          2.82          0.55         1.72 o                         
  -2   2  11        101.19        115.04         3.43 o                         
  -1   2  12         21.02         15.60         2.91 o                         
   2   2   5        210.09        246.99         2.71 o                         
   3   2   7         64.45         77.04         2.83 o                         
   7   0   5        262.83        308.21         3.43 o                         
   7  -6  -4        631.25        962.19         5.62 o                         
   8  -7  -4        331.31        550.23         4.89 o                         
   9  -2   3         10.53          8.93         1.50 o                         
  -4   1  10        138.90        125.00         2.22 o                         
   1  -9  -3          1.74          3.01         3.43 o                         
   3   2   6        327.28        396.24         3.60 o                         
  -4   1  11         22.69         16.67         1.96 o                         
  -2   2  12         49.77         46.69         2.75 o                         
   3  -9  -4         46.23         60.43         4.12 o                         
   4   2   9        102.38        123.10         3.54 o                         
   4   2   8          4.33          4.89         2.79 o                         
   5   1   4        134.92        170.78         2.49 o                         
   6   1   8         13.08         19.72         2.73 o                         
   6   1   7         72.68         83.24         2.93 o                         
  -3   2  10        170.86        192.79         2.69 o                         
  -1  -8  -1          1.30         -2.34         2.83 o                         
   4   2   7        166.47        233.42         3.54 o                         
   6   1   6          2.63          1.17         2.32 o                         
   7   0   4         46.50         45.32         2.38 o                         
   8  -1   3          7.59         -1.37         1.68 o                         
  -5   0   9          3.89          2.89         1.37 o                         
  -5  -4   6          0.96          1.29         0.99 o                         
  -3   2  11         23.94         23.60         2.18 o                         
  -2  -7   0         35.29         30.73         2.53 o                         
   0   3  10         29.17         40.47         3.11 o                         
   0  -8  -2          1.34         -3.25         3.25 o                         
   1   3   9         17.87         23.25         3.01 o                         
   4   2   6         10.32         16.87         2.49 o                         
   4  -9  -4         73.69         84.51         4.49 o                         
   5   0   1         35.66         44.00         1.37 o                         
   6   0   2         70.88         85.89         1.96 o                         
   7  -7  -4          0.71         -1.58         2.73 o                         
  -1   3  10          7.61          7.15         2.69 o                         
   0   3  11          1.09          2.71         3.01 o                         
   1   3  11         90.03         96.78         3.62 o                         
   1   3  10         74.94         99.48         3.45 o                         
   1  -9  -2         73.38         75.20         3.86 o                         
   5  -9  -4          2.78         -3.70         3.84 o                         
   6   1   5        127.70        170.12         2.79 o                         
   7  -8  -4        277.25        363.18         4.81 o                         
   7  -9  -4         82.28        100.92         4.00 o                         
  -2   3  10        128.35        140.94         3.74 o                         
   2   3  10          1.98          2.77         3.05 o                         
   2   3   8          0.93         -1.23         2.81 o                         
   4   2   5        321.40        453.44         3.62 o                         
   5   2   8         17.85         14.79         2.85 o                         
   5   1   3         28.34         39.26         1.86 o                         
   6  -1   0        587.12        704.29         2.02 o                         
   7  -1   1        105.89        147.85         1.78 o                         
   2   3   7        102.77        134.64         3.15 o                         
   3   3   9         14.40         16.95         3.68 o                         
   3  -9  -3         37.55         37.48         4.16 o                         
   5   2   7          6.57          6.24         2.61 o                         
   7   0   3         18.22         21.78         1.96 o                         
   9  -2   2         28.24         14.49         1.41 o                         
  -4   2  11          7.61          1.94         2.14 o                         
  -4   2  10          5.34          7.72         1.66 o                         
  -3  -6   2         59.49         64.77         2.06 o                         
   3   3   8         45.03         53.58         3.17 o                         
   5   2   6         89.60        133.31         2.99 o                         
   6   1   4          6.78         12.51         2.51 o                         
  -3   3  10         59.86         75.99         3.03 o                         
   2  -9  -2          0.20          6.36         3.76 o                         
   3   3   7        259.73        358.96         4.00 o                         
   4   2   4        220.42        282.01         2.99 o                         
   4  -9  -3         72.80         59.50         4.30 o                         
   7   1   6         23.42          8.69         2.36 o                         
  -5   1  10         84.14         89.50         2.22 o                         
  -4  -5   4        234.03        120.48         1.98 o                         
  -3   3  11         38.89         46.25         2.55 o                         
   3   2   3        531.14        690.28         3.47 o                         
   5   2   5        274.64        416.79         4.04 o                         
   8  -1   2         71.14         91.08         1.88 o                         
  -5   1   9          6.20         -1.56         1.56 o                         
  -1  -7   0         40.73         38.19         2.97 o                         
   0   4  10          7.85         14.41         3.11 o                         
   4   3   8         11.21         10.71         2.95 o                         
   5  -9  -3         69.20         74.07         4.12 o                         
   7   1   5          7.45          5.25         2.59 o                         
   7  -9  -3         19.23         25.86         4.16 o                         
  -2  -6   1          1.10          3.98         2.28 o                         
  -1   4  10         60.32         73.18         3.31 o                         
  -1  -8   1          9.35          6.28         2.83 o                         
   1   4  10          9.75         16.24         3.39 o                         
   3  -9  -2        130.32        131.26         4.71 o                         
   4   3   7          5.78          9.27         2.85 o                         
   8   0   4         14.71         14.12         2.16 o                         
   8  -5  -2        349.00        560.84         3.66 o                         
  -3  -6   3          2.04         -0.44         1.84 o                         
  -2   4  10          2.42          7.72         2.83 o                         
   2   4   9         58.66         68.63         3.54 o                         
   6   2   6         32.41         31.92         2.55 o                         
   6   1   3        281.93        356.76         2.97 o                         
   6  -8  -3         37.64         35.56         3.78 o                         
  -4   3  11        104.65        100.11         2.83 o                         
  -4  -4   4         60.80         23.21         1.49 o                         
  -1  -6   0        201.99        203.96         3.47 o                         
   2   4   8         43.86         58.15         3.33 o                         
   2  -9  -1         18.19         18.53         3.96 o                         
   5   2   4          5.25         -2.20         2.20 o                         
   6   0   1        266.93        353.55         2.40 o                         
   7   0   2        240.42        339.16         2.83 o                         
   9  -7  -2          0.37         -0.02         2.57 o                         
   3  -8  -2          0.23          0.63         4.02 o                         
   4  -9  -2         55.81         61.54         4.40 o                         
   6   2   5          9.07         11.03         2.85 o                         
   7   1   4         26.05         36.97         2.61 o                         
  -3   4  11         32.25         30.16         2.81 o                         
  -1  -7   1         48.84         35.42         2.95 o                         
  -1  -8   2         10.99         15.56         2.85 o                         
  -3  -5   3         30.24         29.21         2.20 o                         
  -3  -6   4         89.05         79.40         2.53 o                         
  -2  -7   3         84.65         60.65         3.19 o                         
   0  -7   0        208.66        194.18         3.94 o                         
   2  -8  -1         40.44         44.19         4.00 o                         
   4  -8  -2        454.93        436.73         6.59 o                         
   4 -10  -1          0.69          5.78         3.96 o                         
   5  -9  -2        134.44        146.92         4.57 o                         
   8   0   3        207.79        299.46         2.91 o                         
   8  -9  -2        237.23        267.32         4.61 o                         
  -1   5  10          1.44          6.71         3.90 o                         
   0  -8   1         21.66         25.64         3.37 o                         
   6  -9  -2        210.81        226.10         4.87 o                         
   8  -8  -2          1.25         -2.87         2.87 o                         
   1   5   9         10.35         19.05         3.29 o                         
   1  -9   1         39.57         30.20         3.76 o                         
   2  -9   0        120.73        121.18         4.38 o                         
   5 -10  -1         23.58         15.35         4.02 o                         
  -2   0   9         21.14         -0.95         2.69 o                         
   2   0   1         34.95         37.60         0.46 o                         
   3  -1  11          1.88         -1.15         2.46 o                         
  -3   0   8        219.25         33.60         2.63 o                         
   2  -1  12          1.99         -0.85         2.93 o                         
   5  -1   2        330.49        331.46         1.78 o                         
   6  -2   0        346.60        301.16         2.46 o                         
   7  -3  -1         51.76          6.34         2.20 o                         
  -6  -3   5         15.36         40.57         2.28 o                         
  -5  -1   7         14.90         -2.16         2.16 o                         
   1   0  10          0.05          0.10         2.18 o                         
   8  -4  -1         11.57          0.59         2.30 o                         
  -6  -2   7          7.46         -0.26         2.77 o                         
  -6  -2   6        177.38        178.12         3.33 o                         
  -4   0   8        192.36         87.08         2.93 o                         
   8  -6  -4         31.87         28.77         3.48 o                         
   8  -7  -5          0.08          4.81         3.70 o                         
  -5  -1   9         13.22          4.18         2.32 o                         
   7  -3   0        764.89        782.48         4.18 o                         
  -3   0  11          1.03          2.55         2.81 o                         
  -1   1   8        380.77         96.49         2.53 o                         
   0   1   8          5.93          8.34         2.44 o                         
   6  -2   1        204.33         98.13         1.72 o                         
   7  -4  -2        143.09        166.68         3.09 o                         
   7  -8  -6         60.15          4.18         4.04 o                         
  -5   0   8        353.87        304.37         3.41 o                         
  -4   0  10          1.88          2.67         2.61 o                         
  -2   1   9         59.01         54.03         3.33 o                         
  -1   1   9         76.20         76.33         2.57 o                         
   0   0  12         22.40          4.04         2.75 o                         
   8  -4   0        369.95        163.43         2.83 o                         
  -6  -1   8         88.55         52.71         2.61 o                         
  -4   0  11         18.79         -1.11         2.77 o                         
   0   1   9        216.34        234.91         2.91 o                         
   1   1   7        143.34        147.73         1.92 o                         
   1   1   5        553.61        558.05         2.22 o                         
   5  -1   3        192.10        174.14         1.19 o                         
   8  -6  -3         27.39         32.95         3.19 o                         
   8  -7  -4        331.31        461.80         5.54 o                         
  -3   1   9        160.25         34.73         2.79 o                         
  -2   1  10        508.62        515.58         4.44 o                         
  -1   1  10        267.27        286.15         3.56 o                         
   1   1   8        362.61        414.12         2.87 o                         
   6  -3  -1        289.49        204.83         2.69 o                         
   7  -3   1        129.43        137.59         2.46 o                         
   8  -3   6         28.82         -1.15         1.15 o                         
   9  -4   5         13.02         -1.56         1.56 o                         
  -5   0  10        156.73         25.58         2.59 o                         
  -4   1   8        611.85        240.57         3.45 o                         
  -3   1  10          3.53          3.66         2.75 o                         
   5  -1  10          0.40          1.92         1.25 o                         
   5  -3  -2       1183.52       1106.44         6.16 o                         
   7  -8  -5         25.04          8.71         3.98 o                         
   9  -6  -1          4.75          0.44         2.63 o                         
  -6   0   7          3.60         78.19         2.53 o                         
  -4   1   9          2.82          3.33         2.65 o                         
  -2   1  11         26.53         24.73         2.97 o                         
  -1   1  11        113.83        117.53         3.11 o                         
   1   1   9         16.09         12.55         1.88 o                         
   5  -2   0       1461.30       1413.62         4.20 o                         
   7  -4  -1          4.71          3.76         2.36 o                         
   8  -5  -1          2.50         -2.59         2.59 o                         
   8  -8  -4        157.26        210.50         4.81 o                         
   9  -7  -2          0.37          2.40         3.07 o                         
  -4   1  10        138.90         91.04         3.17 o                         
   0   1  11         12.33         12.91         2.49 o                         
   1   1  10         64.20         71.18         2.69 o                         
   1   1   4        431.08        404.14         1.64 o                         
   6  -4  -2       1725.03       2453.11         7.74 o                         
   7  -7  -4          0.71          0.26         3.60 o                         
   8  -6  -2         67.04         87.30         3.47 o                         
   8  -7  -3          5.78          1.66         3.33 o                         
  -7  -1   6         18.98         95.77         2.71 o                         
  -4   1  11         22.69         27.70         2.93 o                         
  -2   1  12         24.60         23.66         2.95 o                         
  -1   1  12          9.08          4.38         2.77 o                         
   3  -1   0        658.41       1891.57         3.47 o                         
   4   0   7        339.55        380.84         1.56 o                         
   7  -5  -2        605.86        710.10         5.25 o                         
   7  -6  -3          1.05         -0.32         3.27 o                         
   9  -5   2        230.76        228.93         3.25 o                         
  -5   1  10         84.14         72.55         3.03 o                         
   2   1   8         98.37        114.96         2.00 o                         
   2   1   7         60.33         63.80         1.58 o                         
   3   0   3        706.39        702.79         0.79 o                         
   6  -3   0        283.37        344.76         3.45 o                         
   6  -5  -3          3.67         -2.20         2.20 o                         
   6  -8  -5         27.56         -2.65         2.65 o                         
   7  -3   2         23.53         19.19         1.58 o                         
   8  -4   2        239.58        273.20         3.17 o                         
   2   1   6        626.98        731.48         2.55 o                         
   4   0   6         52.64         63.84         0.73 o                         
   6  -9  -5         37.94         50.53         3.98 o                         
   7  -4   0        159.09        206.38         3.05 o                         
   8  -5   0         68.13         69.50         2.73 o                         
   8  -8  -3          3.02          1.33         3.50 o                         
   9  -7  -1         41.26         33.98         3.15 o                         
   9  -8  -2        191.62         65.40         2.87 o                         
  -6   1   9          0.22          1.90         2.44 o                         
  -3   2   9         16.62         11.86         2.67 o                         
  -2   2   9        191.34        185.25         3.11 o                         
   5  -1   4        948.41        998.41         2.08 o                         
   8  -6  -1          5.85          7.01         3.56 o                         
   8  -7  -2        454.36        569.69         5.98 o                         
   9  -5   3          1.27          4.40         2.24 o                         
  -4   2  10          5.34          6.44         2.85 o                         
  -4   2   9        108.30         87.18         3.11 o                         
  -3   2  10        170.86        167.47         3.35 o                         
  -2   2  10          3.65          4.97         2.69 o                         
  -1   2   9         72.96         89.87         2.59 o                         
   2   1  10          7.84          5.88         2.02 o                         
   5  -3  -1        176.74        215.72         2.61 o                         
   5  -9  -5         85.97        100.45         4.32 o                         
   7  -7  -3          5.82         15.21         3.48 o                         
  -5   2   9          2.18         -2.89         2.89 o                         
  -3   2  11         23.94         24.31         2.95 o                         
  -2   2  11        101.19        119.83         3.29 o                         
   5  -2   1         35.78         39.46         1.47 o                         
   6  -4  -1        118.15        131.79         2.87 o                         
   6  -8  -4          0.61          3.78         3.76 o                         
   8  -4   3        156.78        149.19         2.28 o                         
   9  -8  -1         17.06         21.32         3.27 o                         
  -7   1   8         75.67         52.89         2.69 o                         
  -5   2  10        147.27        111.08         3.66 o                         
  -4   2  11          7.61          5.03         2.87 o                         
  -1   2  11         15.54         25.98         2.57 o                         
   0   2   9        110.43        120.39         2.89 o                         
   2   1   5          5.19          7.21         0.97 o                         
   3  -9  -5         69.36         89.26         4.24 o                         
   4   0  10         22.31         26.02         1.52 o                         
   8  -5   1         78.74         79.54         2.57 o                         
   9  -5   4         12.09          4.10         2.14 o                         
  -2   2  12         49.77         52.02         3.01 o                         
   0   2  10         44.29         38.27         2.77 o                         
   6  -3   1         69.17         72.59         2.02 o                         
   6  -9  -4        269.75        342.64         5.45 o                         
   7  -4   1        299.72        341.95         3.23 o                         
   7  -8  -3          1.02         -0.99         3.66 o                         
   9  -6   2          6.45         12.06         2.34 o                         
  -1   2  12         21.02         15.25         2.67 o                         
   1   1   3        450.83        555.32         1.52 o                         
   4  -2   0         34.46         59.74         1.94 o                         
   6  -7  -3          7.11         10.45         3.60 o                         
   8  -4   4          1.45          2.97         1.88 o                         
   8  -6   0        459.99        483.36         4.65 o                         
   8  -7  -1         18.22         23.30         3.09 o                         
   9  -5   5         99.80         91.10         2.38 o                         
   0   2  11        135.03        148.40         2.91 o                         
   5  -8  -4        246.89        309.02         5.31 o                         
   5  -9  -4          2.78         11.66         3.62 o                         
   6  -2   4        180.55        199.35         1.92 o                         
   9  -7   1         24.83         25.09         2.91 o                         
   9  -8   0        182.11        191.90         4.22 o                         
   0   2  12          0.04          0.87         2.79 o                         
   7  -5   0        641.77        692.89         4.89 o                         
   7  -6  -1         17.41         15.29         3.13 o                         
   8  -5   2        122.59        140.30         2.75 o                         
   9  -6   3         59.35         72.96         2.95 o                         
   1   2   9        367.83        434.59         3.41 o                         
   4  -8  -4         72.20         83.18         4.02 o                         
   4  -9  -4         73.69         90.72         4.22 o                         
   5  -3   0        443.97        544.27         3.39 o                         
   6  -4   0        391.86        515.86         3.84 o                         
   6  -8  -3         37.64         48.87         4.00 o                         
   7  -8  -2        256.02        332.31         5.19 o                         
   8  -8  -1          3.32         -3.29         3.29 o                         
  -4   3  11        104.65         94.15         3.48 o                         
  -3   3  11         38.89         41.01         3.05 o                         
   1   2  10         10.19         12.81         2.40 o                         
   1   2   8          1.65          4.42         1.56 o                         
   5  -4  -1          3.74          7.01         2.40 o                         
   5  -7  -3         59.29         82.35         4.67 o                         
   6  -9  -3          2.41         -0.08         3.64 o                         
   7  -4   2        342.54        355.79         3.13 o                         
   8  -6   1          1.30          4.87         2.65 o                         
   8  -7   0         91.71        113.24         3.64 o                         
   9  -7   2        134.35        138.36         3.37 o                         
   9  -8   1         15.23         11.74         2.99 o                         
  -2   3  11         29.29         27.38         2.75 o                         
   1   2  11         80.96        103.36         2.87 o                         
   1   2   7        234.04        283.06         2.46 o                         
   3   1   9         56.89         65.64         1.80 o                         
   3  -9  -4         46.23         52.47         3.94 o                         
   5  -2   2       1207.34       1176.83         3.72 o                         
   7  -7  -1         18.07         14.71         4.08 o                         
   7  -9  -2         19.34         26.53         3.90 o                         
   9  -6   4         60.21         59.02         2.87 o                         
   3   1  10         52.17         68.19         1.94 o                         
   5  -1   5         68.94         68.67         0.99 o                         
   5  -8  -3         38.43         64.23         3.86 o                         
   6  -7  -2        142.42        195.67         4.55 o                         
   7  -3   5        137.70        145.89         2.20 o                         
   8  -5   3        120.17        119.77         2.65 o                         
  -1   3  11         88.02        101.12         3.52 o                         
  -1   3  10          7.61          9.96         2.48 o                         
   3   1  11          0.36          6.26         1.80 o                         
   5  -9  -3         69.20         76.57         4.08 o                         
   7  -6   0         14.22         14.02         2.93 o                         
   8  -8   0        169.63        178.80         4.34 o                         
   9  -7   3          0.96          2.46         2.57 o                         
   9  -8   2          3.86          3.17         3.70 o                         
   1   2   6        600.46        658.97         2.97 o                         
   3   1   7        326.26        383.13         1.88 o                         
   4  -7  -3         78.45        107.06         3.90 o                         
   6  -2   5         65.43         66.27         1.54 o                         
   6  -6  -1          5.78         11.19         3.17 o                         
   6  -8  -2        210.71        245.54         4.85 o                         
   6  -9  -2        210.81        273.60         5.21 o                         
   8  -6   2        180.60        182.80         3.41 o                         
   8  -7   1         25.46         26.99         3.21 o                         
   8  -9   0        101.43        106.82         4.28 o                         
   2   1   4       1516.17       1654.98         2.49 o                         
   4  -8  -3          1.95         -0.87         3.56 o                         
   4  -9  -3         72.80         77.42         4.00 o                         
   6  -4   1        251.83        281.74         3.09 o                         
   6  -5   0        107.85        123.34         3.19 o                         
   7  -9  -1          1.78         10.63         3.80 o                         
   8  -4   7         40.48         36.33         1.68 o                         
   8  -5   4        240.52        237.07         3.39 o                         
   4  -2   1         52.58         50.29         1.86 o                         
   5  -3   1        138.62        157.75         2.69 o                         
   5  -5  -1         37.42         41.40         3.13 o                         
   5  -7  -2        437.33        625.43         6.12 o                         
   7  -3   6         70.51         67.68         1.92 o                         
   7  -7   0        353.88        403.41         4.97 o                         
  -4   4  11         14.80         15.72         3.15 o                         
   0   3  10         29.17         37.26         2.89 o                         
   3  -7  -3          1.39         -3.29         3.29 o                         
   3  -8  -3         52.52         74.51         4.75 o                         
   3  -9  -3         37.55         39.34         3.78 o                         
   5 -10  -2         32.23         45.68         3.92 o                         
   6  -3   3         13.02          9.88         2.02 o                         
   6  -7  -1          0.29          8.55         3.47 o                         
   7  -5   2        141.76        146.30         3.50 o                         
   7  -6   1          6.84         -1.39         3.43 o                         
   8  -6   3          7.82         12.22         3.15 o                         
  -3   4  11         32.25         37.22         3.13 o                         
   1  -9  -3          1.74         -1.62         2.99 o                         
   2   2  10         25.25         31.70         2.30 o                         
   2  -9  -3        145.50        118.96         4.00 o                         
   5  -8  -2        116.54        162.80         4.59 o                         
   5  -9  -2        134.44        146.20         4.51 o                         
   7  -8   0         56.07         88.39         4.08 o                         
   8  -7   2         34.71         38.23         3.23 o                         
   8  -9   1          6.07          6.14         3.68 o                         
   1   2   5          2.65          7.25         1.33 o                         
   2   2   9         31.03         39.60         1.88 o                         
   4  -3   0       1977.38       2940.73         7.11 o                         
   6  -8  -1          1.19          7.13         3.78 o                         
   6  -9  -1         29.55         27.60         4.02 o                         
   6 -10  -1         15.57         14.99         3.82 o                         
   7  -4   4        150.45        167.07         2.89 o                         
   7  -9   0        171.67        210.02         4.95 o                         
   8  -5   5          0.83          3.56         1.96 o                         
  -2   4  11        106.83        120.42         3.41 o                         
   2   2   8        160.92        186.20         2.34 o                         
   4  -1   3        652.85        672.65         2.24 o                         
   4  -7  -2          2.61         -4.26         4.26 o                         
   5  -6  -1         14.26         26.73         3.48 o                         
   6  -2   6        268.68        273.92         2.16 o                         
   6  -6   0        888.39       1072.16         6.63 o                         
   8  -8   2        215.54        249.44         4.65 o                         
   4  -8  -2        454.93        506.35         5.76 o                         
   4  -9  -2         55.81         58.49         4.00 o                         
   6  -4   2        114.08        130.01         2.63 o                         
   7  -7   1          9.78         10.81         3.33 o                         
   8  -6   4         38.95         47.74         2.77 o                         
   8  -7   3         12.88         15.42         2.97 o                         
   8  -9   2          9.93         -3.60         3.60 o                         
   3   1   6         90.03         99.67         1.09 o                         
   5  -7  -1         33.63         47.34         3.98 o                         
   5 -10  -1         23.58          7.56         3.84 o                         
   6  -7   0         10.39          8.04         3.54 o                         
   7  -5   3        118.41        129.79         3.05 o                         
   7  -6   2        118.70        118.05         3.47 o                         
   7  -8   1          2.83          6.61         3.74 o                         
   8  -5   6         24.19         19.92         2.02 o                         
  -1   4  10         60.32         56.87         3.45 o                         
   3  -9  -2        130.32        129.30         4.42 o                         
   5  -8  -1         44.22         38.10         4.02 o                         
   5  -9  -1          0.03          4.55         3.76 o                         
   6  -8   0        289.85        362.94         5.50 o                         
   6 -10   0        104.98        118.31         4.57 o                         
   7  -3   8         29.01         24.81         1.64 o                         
   7  -9   1          7.98         15.98         3.98 o                         
   8  -8   3          5.44         10.00         4.12 o                         
  -1   4  11         27.87         35.50         2.83 o                         
   1   3  10         74.94         96.55         2.79 o                         
   2   2   7        178.73        194.89         1.92 o                         
   2  -9  -2          0.20         -3.39         3.39 o                         
   3  -7  -2        789.24        837.07         6.75 o                         
   4 -10  -1          0.69          6.83         3.68 o                         
   5  -1   6         49.76         60.57         1.21 o                         
   6  -3   4        358.63        384.74         3.03 o                         
   6  -9   0         21.11         25.44         4.08 o                         
   7  -4   5         11.41          2.73         2.22 o                         
   8  -6   5         53.42         42.33         3.17 o                         
   1  -9  -2         73.38         49.22         3.54 o                         
   5  -4   1         22.94         24.59         2.49 o                         
   6  -6   1          1.03          4.32         3.15 o                         
   7  -7   2        273.17        306.47         4.75 o                         
   8  -7   4         60.54         62.94         3.25 o                         
  -1  -8  -2         75.63         27.58         3.50 o                         
   2  -8  -2        200.29        187.47         4.73 o                         
   4  -4   0        690.34        842.97         4.85 o                         
   4  -9  -1         17.11         15.29         3.88 o                         
   5  -6   0        198.02        205.17         4.30 o                         
   5 -10   0          1.83          5.98         3.84 o                         
   6  -2   7         21.38         26.31         1.60 o                         
   7  -6   3         54.65         52.11         3.74 o                         
   7  -8   2         18.86         13.07         3.80 o                         
   1   3   8         95.79        129.95         2.46 o                         
   1  -8  -2        107.74        101.75         3.66 o                         
   4  -7  -1          7.55          7.52         3.56 o                         
   4  -8  -1          6.97          5.07         3.66 o                         
   6  -4   3        254.02        256.47         3.13 o                         
   6  -5   2        365.25        421.29         4.24 o                         
   6  -7   1          1.77          4.57         3.50 o                         
   6 -10   1          0.33         -0.61         3.94 o                         
   7  -9   2        139.38        122.29         4.69 o                         
   8  -6   6          2.07          2.81         2.99 o                         
   8  -8   4         52.54         35.64         3.48 o                         
   3  -9  -1          4.18         -3.54         3.74 o                         
   4  -2   2        586.45        601.09         2.89 o                         
   5  -7   0        638.77        718.91         6.47 o                         
   5  -8   0         37.90         40.81         4.02 o                         
   5  -9   0        299.42        331.52         5.62 o                         
   6  -8   1         20.59         21.15         3.98 o                         
   7  -4   6         52.61         51.96         2.44 o                         
   8  -7   5         21.73         13.37         2.95 o                         
   1   2   4       1500.49       1811.44         3.88 o                         
   4 -10   0         95.08         98.43         4.34 o                         
   7  -7   3          9.40         17.38         3.48 o                         
   1   3   7        120.19        138.05         2.28 o                         
   2   2   6         99.55        112.47         1.60 o                         
   2  -9  -1         18.19         15.58         3.62 o                         
   3  -8  -1         43.03         43.44         3.76 o                         
   4   0   6         52.64         54.35         0.77 o                         
   5  -5   1          2.03          4.55         2.77 o                         
   5 -10   1         11.74         22.67         4.81 o                         
   6  -6   2        139.07        165.33         3.92 o                         
   7  -5   5        113.34        111.89         3.47 o                         
   7  -6   4        134.99        124.31         3.98 o                         
   7  -8   3          5.23          9.76         3.80 o                         
   7  -9   3          1.35          4.49         3.74 o                         
   0   4   9        133.12        154.16         2.79 o                         
   1  -9  -1         42.82          8.53         3.45 o                         
   3  -7  -1          9.99         -3.52         3.52 o                         
   4  -9   0          1.96          0.42         3.84 o                         
   6  -2   8          8.83          9.09         1.56 o                         
   7  -4   7         89.99         74.51         2.59 o                         
   2  -8  -1         40.44         44.63         4.53 o                         
   3  -2   1        209.83        253.68         2.40 o                         
   4  -6   0        568.48        594.84         5.56 o                         
   4  -8   0        289.79        288.07         5.27 o                         
   5  -3   3        101.31         97.54         2.61 o                         
   5  -4   2       1508.97       1664.56         6.36 o                         
   5  -6   1         31.83         37.54         3.56 o                         
   5  -9   1         21.82         12.69         4.12 o                         
   6  -4   4        105.36        102.92         3.05 o                         
   6  -5   3         27.28         25.27         2.87 o                         
   6  -7   2        254.31        292.71         4.99 o                         
   6  -8   2        305.39        303.30         5.48 o                         
   6  -9   2         43.96         50.89         4.38 o                         
   7  -7   4          7.22          2.51         4.24 o                         
   4  -7   0        380.99        398.06         5.33 o                         
   4 -10   1          0.94         -1.03         3.72 o                         
   5  -7   1          1.40         -3.68         3.68 o                         
   5  -8   1          8.55         -0.18         3.90 o                         
   7  -8   4        147.17        144.58         4.67 o                         
   7  -9   4         48.72         44.63         4.28 o                         
  -1  -8  -1          1.30         -3.58         3.58 o                         
   1  -8  -1         21.79         13.37         3.43 o                         
   2  -7  -1        155.71        123.95         4.26 o                         
   3  -9   0        231.08        206.18         4.91 o                         
   5 -10   2          9.14          8.71         3.94 o                         
   6  -2   9         49.22         43.22         1.70 o                         
   7  -5   6         99.58         75.08         2.81 o                         
   7  -6   5          0.26          1.78         2.89 o                         
  -1   5  10          1.44          8.91         2.53 o                         
   0  -8  -1         83.39         42.59         3.48 o                         
   1   3   6        192.01        227.52         2.44 o                         
   2   0   2       2531.11       2831.71         2.46 o                         
   4  -1   4          1.12          3.01         1.13 o                         
   5  -1   7         27.06         26.00         1.33 o                         
   6  -6   3         47.46         45.56         3.35 o                         
   6  -9   3         16.01         19.09         4.24 o                         
   3   2  10          0.15          3.70         1.37 o                         
   3  -8   0        327.98        306.88         5.15 o                         
   4  -9   1          6.16          4.77         4.00 o                         
   5  -9   2         63.02         66.61         4.47 o                         
   6  -7   3         29.43         18.39         3.72 o                         
   6  -8   3         28.76         34.79         4.14 o                         
   7  -7   5         55.56         52.49         3.68 o                         
   7  -8   5         26.95         26.57         3.92 o                         
   1  -9   0          0.25         -3.66         3.66 o                         
   2  -1   1        451.11        445.72         1.98 o                         
   3  -7   0         65.15         23.09         4.14 o                         
   4  -8   1          0.40         -4.06         4.06 o                         
   4 -10   2         95.40         73.14         4.38 o                         
   5  -8   2        237.94        235.76         5.33 o                         
   6  -4   5         91.58         80.17         2.97 o                         
   6  -5   4        656.38        630.00         5.11 o                         
   7  -5   7         49.67         22.87         2.51 o                         
   7  -6   6        114.44        105.55         3.50 o                         
  -2  -7  -1         21.48         -2.73         2.73 o                         
   0  -7  -1         20.44         16.34         3.88 o                         
   3  -6   0        536.53        489.09         5.52 o                         
   4  -3   2        975.79       1022.84         4.61 o                         
   4  -7   1          0.04         -3.90         3.90 o                         
   5  -4   3         15.19         10.22         2.99 o                         
   5  -6   2        895.78        982.55         6.85 o                         
   5  -7   2         85.00         61.82         4.24 o                         
   6  -9   4        122.34        109.42         5.78 o                         
   7  -7   6          5.26         12.20         4.22 o                         
   2   3   9        202.24        211.15         2.48 o                         
   2  -8   0         79.40         51.08         4.08 o                         
   3   2   9        164.23        166.84         1.74 o                         
   3  -9   1         26.53         26.04         3.88 o                         
   4  -2   3        127.28        125.32         2.08 o                         
   4  -6   1          6.28         10.71         3.56 o                         
   5  -3   4        420.37        413.01         3.64 o                         
   6  -6   4          1.40          7.15         3.31 o                         
   6  -8   4          0.20         11.09         4.93 o                         
   7  -5   8         26.64         14.43         2.93 o                         
   7  -8   6         18.73          9.64         3.70 o                         
   1   4  10          9.75         13.94         2.22 o                         
   4  -9   2        211.78        192.38         5.11 o                         
   5  -9   3          0.51         14.43         4.12 o                         
   6  -7   4        252.70        259.34         5.13 o                         
   7  -6   7          5.80          1.58         2.81 o                         
   1   4   9        158.35        177.90         2.79 o                         
   1  -8   0        251.61        187.67         4.63 o                         
   2  -7   0        446.52        374.70         5.37 o                         
   2  -9   1          3.16         -3.86         3.86 o                         
   3  -8   1         53.45         52.85         4.10 o                         
   5  -5   3         61.64         59.96         3.90 o                         
   5  -8   3          0.68         -0.91         4.02 o                         
   6  -5   5         16.67          7.86         2.95 o                         
   6  -9   5          0.92          0.36         4.08 o                         
   7  -7   7         48.07         46.09         3.66 o                         
  -1  -8   0         54.57         27.66         3.41 o                         
   0  -8   0          3.66          3.76         3.50 o                         
   2   2   5        210.09        221.64         1.62 o                         
   4  -8   2         41.27         35.90         4.32 o                         
   5  -7   3          6.63          3.94         4.77 o                         
   6  -4   6        136.46        118.96         2.87 o                         
   7  -6   8          1.85         -1.31         2.79 o                         
   2   3   8          0.93         -0.18         1.62 o                         
   2  -6   0         40.40         -0.99         3.58 o                         
   3  -7   1         59.76         53.02         4.00 o                         
   3  -9   2          1.18         -3.70         3.70 o                         
   4  -4   2        411.97        408.24         4.06 o                         
   5  -6   3          0.04         -3.47         3.47 o                         
   5  -9   4          4.64         10.32         4.12 o                         
   6  -6   5        102.87         89.85         3.80 o                         
   6  -7   5          0.80          8.30         3.90 o                         
   6  -8   5         15.64         20.95         4.18 o                         
  -9   6   3          5.09          3.78         2.87 o                         
  -3  -7   0         32.73         -2.00         3.25 o                         
   0   5   9         48.53         55.92         2.89 o                         
   1   4   8         10.46          6.67         2.02 o                         
   2  -8   1         66.90         56.27         4.02 o                         
   4  -5   2       1400.27       1415.16         7.05 o                         
   4  -7   2        240.20        253.96         5.11 o                         
   4  -9   3          0.01          2.00         4.04 o                         
   5  -4   4        235.37        239.17         3.90 o                         
  -9   4   1         98.14         78.45         3.35 o                         
   2  -9   2        158.90        108.39         4.57 o                         
   3  -6   1          1.53          3.48         3.45 o                         
   4  -6   2          4.68         10.26         3.74 o                         
   5  -8   4        119.27        127.67         4.83 o                         
   6  -4   7          0.71          3.78         2.81 o                         
   6  -5   6         43.69         33.03         2.99 o                         
   6  -8   6          4.78          3.11         4.08 o                         
  -9   7   4        127.67        120.44         3.74 o                         
  -9   1   0         90.90         54.81         2.26 o                         
  -2  -7   0         35.29          0.53         3.13 o                         
   1  -8   1          2.37         -1.76         3.66 o                         
   3   2   8        111.73        111.63         1.23 o                         
   3  -2   2        485.52        587.29         3.23 o                         
   3  -8   2        316.49        281.70         5.21 o                         
   4  -8   3          0.01         -3.98         3.98 o                         
   5  -3   5         17.26         19.86         2.49 o                         
   5  -7   4          6.46          5.17         3.90 o                         
   5  -9   5          3.37         -4.10         4.10 o                         
   6  -6   6        115.02        111.55         3.88 o                         
   6  -7   6        150.45        131.24         4.59 o                         
  -9   2   0         12.74         10.04         2.65 o                         
  -8   6   2         67.04         62.11         3.98 o                         
  -8   5   1          2.50         -3.31         3.31 o                         
  -7   6   2        309.03        324.96         4.44 o                         
  -7   5   1          3.05          1.19         2.73 o                         
   1  -9   2         11.83         13.92         3.86 o                         
   2  -7   1         45.25         27.86         3.66 o                         
   3  -9   3         10.52          1.58         3.74 o                         
   4  -3   3         60.65         64.41         2.28 o                         
   4  -9   4        131.31        119.75         4.69 o                         
   5  -1   9        168.50        164.72         2.12 o                         
   5  -5   4        317.19        325.04         4.42 o                         
   5  -6   4        429.11        446.02         5.45 o                         
  -6   4   0        391.86        339.16         3.76 o                         
  -1  -8   1          9.35          5.68         3.27 o                         
   1   4   7        443.13        533.10         3.48 o                         
   4  -7   3         12.80          4.44         3.96 o                         
   5  -8   5          2.11          8.55         4.06 o                         
   6  -4   8         99.80         97.38         3.23 o                         
   6  -5   7        163.83        146.18         3.52 o                         
   6  -7   7         20.70         21.17         3.82 o                         
  -9   7   3          0.24          3.25         3.07 o                         
  -9   6   2        252.88        246.91         4.06 o                         
  -9   5   1         30.05         33.19         3.37 o                         
  -9   3   0        258.72        181.55         3.43 o                         
  -7   7   3          5.82         15.76         3.19 o                         
  -7   2  -1         34.01         25.30         2.40 o                         
  -3   3   0        262.88        341.59         3.35 o                         
   2   3   7        102.77        124.54         1.82 o                         
   2  -8   2         29.28         24.39         3.76 o                         
   2  -9   3          5.07          5.52         3.84 o                         
   3  -7   2          1.75         -3.58         3.58 o                         
   4  -1   5        241.40        257.48         2.04 o                         
   4  -2   4        518.43        492.06         3.11 o                         
   6  -6   7          6.29          4.91         3.19 o                         
  -8   4   0        369.95        296.59         3.68 o                         
   1  -7   1         25.41         22.65         3.37 o                         
   2  -2   1          0.13         -0.73         1.52 o                         
   2  -6   1        159.80        128.48         4.02 o                         
   3  -8   3         35.20         19.72         3.82 o                         
   3  -9   4         51.13         47.66         4.16 o                         
   4  -4   3         99.79        102.15         3.05 o                         
   4  -5   3          2.63          2.53         3.11 o                         
   4  -6   3         18.93          6.06         3.70 o                         
   4  -8   4          9.44          5.72         3.98 o                         
   4  -9   5          0.35         -3.82         3.82 o                         
   5  -1  10          0.40          0.91         1.54 o                         
   5  -4   5        139.65        134.21         3.15 o                         
   5  -7   5          3.23         -1.88         3.82 o                         
   6  -4   9         27.56         21.88         2.83 o                         
  -8   8   4        157.26        168.44         4.24 o                         
  -7   8   4        277.25        263.22         5.60 o                         
  -3  -7   1          1.00         -3.45         3.45 o                         
   1  -8   2         87.81         78.29         4.18 o                         
   1  -9   3          3.80          4.38         3.86 o                         
   3   0   4        116.83        154.22         1.13 o                         
   3  -6   2       1351.10       1322.79         7.56 o                         
   5  -3   6        340.51        366.52         3.58 o                         
   5  -5   5         38.97         44.37         3.37 o                         
   5  -8   6         92.03         75.44         4.42 o                         
   6  -6   8         89.26         96.80         3.76 o                         
  -9   4   0         41.88         37.07         2.99 o                         
  -8   6   1          5.85          5.54         3.74 o                         
  -8   1  -1         54.07         48.95         2.26 o                         
   0  -7   1         34.22         35.15         3.47 o                         
   3  -5   2        432.87        464.08         4.65 o                         
   4  -7   4        494.18        497.32         5.84 o                         
   6  -5   9         36.18         32.08         2.97 o                         
  -9   7   2          0.37         -1.86         2.99 o                         
  -8   7   2        454.36        468.57         5.17 o                         
  -8   2  -1         62.51         51.54         2.59 o                         
  -7   7   2        214.98        210.95         4.24 o                         
  -7   5   0        641.77        711.62         5.64 o                         
  -6   8   4          0.61          1.43         3.45 o                         
  -6   6   1          5.78         10.10         3.19 o                         
  -1  -7   1         48.84         27.42         3.39 o                         
   0  -8   2         48.97         36.14         3.82 o                         
   2  -7   2        333.02        287.24         4.73 o                         
   2  -8   3          1.04          2.42         3.64 o                         
   2  -9   4         17.90         27.58         3.90 o                         
   3  -7   3         21.63         20.18         3.70 o                         
   3  -9   5          0.02          4.81         3.86 o                         
   4   0   7        339.55        369.49         1.84 o                         
   4  -8   5          1.85         -0.32         3.82 o                         
   5  -7   6        150.82        163.63         4.61 o                         
   5  -8   7          3.80          7.09         3.94 o                         
  -8   5   0         68.13         72.71         2.97 o                         
  -6   7   2        142.42        202.81         4.22 o                         
  -6   5   0        107.85        124.07         3.43 o                         
   1  -6   1         11.29          7.41         3.07 o                         
   3  -8   4        147.22        140.30         4.49 o                         
   4  -3   4         52.73         52.93         2.73 o                         
   4  -6   4        327.63        351.02         4.97 o                         
   5  -4   6          0.23          6.67         2.59 o                         
   5  -6   6          8.36          0.65         3.60 o                         
  -8   3  -1        146.10        128.76         3.03 o                         
  -8   0  -1         81.34         59.36         1.74 o                         
  -7   8   3          1.02          5.45         3.33 o                         
   4  -8   6        165.87        162.52         5.41 o                         
   5  -3   7         44.31         39.70         2.65 o                         
   5  -5   6        371.47        386.10         4.67 o                         
   5  -7   7         20.17         27.90         3.94 o                         
  -9   5   0        145.55        140.24         3.27 o                         
   1  -7   2        266.11        239.31         4.44 o                         
   1  -8   3         10.52         13.66         3.72 o                         
   2  -6   2        213.56        202.32         4.12 o                         
   2  -9   5          0.41         -3.76         3.76 o                         
   3  -6   3         12.90          9.19         3.31 o                         
   4  -4   4        871.96       1001.89         5.46 o                         
   4  -5   4        247.60        292.53         4.34 o                         
   4  -7   5          0.06         13.09         3.66 o                         
  -8   7   1         18.22         20.06         3.09 o                         
  -7   9   4         82.28         93.36         4.63 o                         
  -6   9   5         37.94         59.80         3.68 o                         
  -2   3   0       1621.68       2444.30         6.57 o                         
  -1  -8   3         22.44         17.15         4.61 o                         
   0  -8   3         11.86         19.82         3.92 o                         
   2   3   6        307.00        385.09         2.18 o                         
   2  -7   3          0.19         -3.41         3.41 o                         
   2  -8   4        129.72        140.62         4.44 o                         
   3  -7   4        267.10        262.77         4.77 o                         
   3  -8   5          0.51          3.41         3.74 o                         
   4  -8   7          0.25          5.11         4.49 o                         
   5  -4   7         98.45        108.13         3.56 o                         
   5  -5   7          4.82          1.11         3.72 o                         
   5  -6   7         30.38         34.23         3.72 o                         
   5  -7   8        101.69         92.88         4.28 o                         
  -9   7   1         41.26         38.27         3.23 o                         
  -8   8   2          1.25         -1.94         3.11 o                         
  -8   4  -1          1.18          4.10         3.01 o                         
   0  -7   2         95.45         76.69         3.82 o                         
   3  -5   3          4.11         -0.91         3.09 o                         
   4  -6   5         32.37         39.98         3.66 o                         
   4  -7   6         29.22         21.62         3.76 o                         
   5  -6   8         17.55         18.47         4.22 o                         
  -9   6   0         61.05         56.97         3.03 o                         
  -9   3  -1          0.27          7.52         2.71 o                         
  -9   2  -1        109.34         72.81         2.38 o                         
  -7   8   2        256.02        344.74         4.99 o                         
  -6   7   1          0.29          6.16         3.31 o                         
  -6   6   0        888.39       1199.08         7.33 o                         
  -5   8   3         38.43         56.09         3.64 o                         
  -4   6   1         47.12         64.67         3.48 o                         
  -2  -7   2          0.33          0.44         3.25 o                         
  -1  -7   2        226.97        204.64         4.30 o                         
   1  -8   4         34.52         44.00         4.00 o                         
   2  -5   2        317.57        293.58         4.22 o                         
   3  -2   3         24.30         13.17         1.58 o                         
   3  -8   6          0.33         -3.60         3.60 o                         
   4  -1   6        237.59        253.22         2.22 o                         
   5  -3   8         83.15         51.58         2.34 o                         
  -6   9   4        269.75        386.48         5.33 o                         
   1  -6   2        451.01        432.06         4.71 o                         
   1  -7   3          5.16          1.15         4.22 o                         
   2   4   9         58.66         76.29         1.66 o                         
   2  -8   5          0.49          8.81         3.80 o                         
   3  -4   3         57.07         53.86         2.81 o                         
   3  -6   4        116.41         72.77         3.70 o                         
   4  -5   5         47.64         49.16         3.29 o                         
   5  -4   8         62.83         50.27         2.83 o                         
   5  -5   8         37.02         43.40         3.17 o                         
   5  -6   9         28.94         32.00         3.70 o                         
  -9   4  -1         34.42         28.81         2.89 o                         
  -8   5  -1         78.74         79.26         3.41 o                         
  -7   5  -1         54.70         64.05         3.11 o                         
  -6   8   2        210.71        291.42         4.75 o                         
   0  -8   4         93.21         91.12         4.30 o                         
   2  -6   3         21.73         17.27         3.29 o                         
   2  -7   4         44.18         42.57         3.64 o                         
   3  -7   5          1.15         -2.12         3.47 o                         
   3  -8   7          0.90         16.08         3.68 o                         
   4  -3   5        183.90        175.43         2.75 o                         
   4  -4   5         29.95         34.27         2.69 o                         
   4  -6   6        331.32        354.44         4.95 o                         
   4  -7   7          9.47         11.23         3.62 o                         
   5  -3   9          9.78         18.16         2.61 o                         
  -9   8   1         17.06         29.01         3.19 o                         
  -8   7   0         91.71        106.90         4.28 o                         
  -6   5  -1         26.67         27.42         2.99 o                         
  -6   2  -2          0.37         -0.91         2.75 o                         
  -5   7   1         33.63         55.56         3.84 o                         
  -3   3  -1         12.47         19.29         2.22 o                         
   1  -8   5          5.53          6.55         3.82 o                         
   2   2   4        246.45        270.49         1.33 o                         
   2  -8   6         99.08         76.75         4.24 o                         
   4   0   8         10.04         14.43         1.39 o                         
   4  -7   8         33.91         34.08         3.70 o                         
   5  -3  10         16.00         13.78         2.61 o                         
   5  -4  10         45.80         35.28         3.27 o                         
   5  -4   9         10.76         14.39         2.51 o                         
   5  -5  10          3.45          2.63         2.87 o                         
  -9   7   0         83.70         91.10         3.35 o                         
  -9   5  -1         10.80          9.03         2.49 o                         
  -9   1  -1         22.20         19.58         1.68 o                         
  -8   9   2        237.23        274.85         4.71 o                         
  -7   8   1          3.13         -3.39         3.39 o                         
  -7   7   0        353.88        449.39         4.99 o                         
  -4   8   3          1.95         11.76         3.25 o                         
   0  -6   2        395.47        387.51         4.47 o                         
   0  -7   3          9.93          2.24         3.56 o                         
   3  -5   4        849.84        580.68         4.97 o                         
   3  -7   6        176.83        175.83         4.28 o                         
   4  -5   6         12.84         13.44         3.09 o                         
  -7   9   2         19.34         30.04         3.47 o                         
  -7   2  -2        326.79        273.16         3.31 o                         
  -6   3  -2        662.37        735.32         5.01 o                         
  -5   5  -1          2.03          3.13         2.99 o                         
  -4   9   5          1.03          1.21         2.99 o                         
  -2  -7   3         84.65         75.08         3.78 o                         
  -1  -7   3          1.53          0.77         3.54 o                         
   0  -8   5          1.45          6.83         3.88 o                         
   1  -7   4        281.80        287.36         4.73 o                         
   2   4   8         43.86         60.98         1.54 o                         
   2  -7   5          1.23         -4.26         4.26 o                         
   2  -8   7          2.21          2.95         3.80 o                         
   3  -6   5         10.83          9.76         3.19 o                         
   4  -2   6        771.19        620.08         3.64 o                         
  -9   6  -1         30.29         29.60         3.41 o                         
  -8   6  -1          1.30          3.21         2.79 o                         
  -7   3  -2         23.53         24.29         2.71 o                         
  -6   8   1          1.19          8.16         3.41 o                         
  -2   4   0        118.23        197.63         2.97 o                         
   1  -6   3         54.80         49.98         3.31 o                         
   1  -8   6         21.89         27.78         4.02 o                         
   2  -5   3          0.12          2.10         2.81 o                         
   2  -6   4        538.20        497.94         5.43 o                         
   3  -7   7          3.51         -3.41         3.41 o                         
   4  -4   6        202.61        199.19         3.54 o                         
   4  -6   8         31.85         32.47         3.62 o                         
  -7   4  -2        342.54        297.97         3.98 o                         
  -5   3  -2        106.11         86.11         2.75 o                         
  -4   7   1          7.55          6.95         3.23 o                         
  -2  -6   2        151.48        113.73         3.50 o                         
   0  -7   4         19.71         22.30         3.60 o                         
   4  -1   7        145.19        188.26         2.34 o                         
   4  -5   7        102.78        132.17         3.74 o                         
   4  -6   9          9.57          8.59         3.52 o                         
  -8   9   1          1.88          7.70         3.17 o                         
  -8   3  -2        221.71        172.20         2.97 o                         
  -7   1  -2          9.94          0.53         1.64 o                         
  -6   4  -2        114.08        107.26         3.17 o                         
  -1  -7   4        181.31        198.75         5.21 o                         
   1  -7   5          1.06         -1.80         3.47 o                         
   2  -7   6          6.66          9.84         3.52 o                         
   3  -6   6         45.93         47.30         3.37 o                         
   3  -7   8         83.91         64.91         3.80 o                         
   4   0   9        167.62        215.68         2.10 o                         
  -9   7  -1         24.83         23.25         3.62 o                         
  -8   7  -1         25.46         29.78         3.23 o                         
  -8   2  -2         19.49         18.77         2.40 o                         
  -7   9   1          1.78          9.60         3.45 o                         
  -7   8   0         56.07        106.82         3.86 o                         
  -2  -7   4         88.50         91.24         3.94 o                         
   0  -6   3          0.48          1.05         3.11 o                         
   3  -3   4       1143.86       1201.85         4.87 o                         
   3  -7   9          2.89          3.74         3.43 o                         
   4  -4   7         28.97         25.38         2.85 o                         
   4  -5   8         31.41         34.73         3.31 o                         
  -8   5  -2        122.59        133.31         3.70 o                         
  -5   6  -1         31.83         41.13         3.56 o                         
  -4  -6   3         10.81         -1.52         2.65 o                         
   0  -7   5         15.70         17.58         4.32 o                         
   1  -6   4          3.32          1.03         3.80 o                         
   2  -6   5         28.50         32.55         3.35 o                         
   2  -7   7         10.25         13.56         3.54 o                         
   3  -2   4         23.35         28.20         1.70 o                         
   4   0  10         22.31         17.46         1.52 o                         
   4  -2   7         29.30         37.92         2.24 o                         
   4  -3   7        162.51        202.75         3.37 o                         
   4  -5  10         62.96         53.98         4.26 o                         
   4  -5   9          9.97          7.03         3.17 o                         
  -9   4  -2         34.99         14.22         2.63 o                         
  -3  -6   3          2.04         -2.51         3.64 o                         
  -1  -6   3         70.52         51.50         3.48 o                         
   1  -7   6        104.02         99.56         4.16 o                         
   2  -5   4          1.99          2.53         2.79 o                         
   2  -7   8         46.37         30.65         3.78 o                         
   3  -5   6        301.21        340.39         4.71 o                         
   4  -4   8        112.12        118.46         3.29 o                         
  -9   5  -2        230.76        214.16         3.64 o                         
  -9   3  -2         54.30         42.15         2.36 o                         
  -8   9   0        101.43        113.67         3.86 o                         
  -6   7  -1          1.77         11.88         3.50 o                         
  -2   6   1        268.12        417.13         4.08 o                         
  -2  -6   3         21.31          7.88         3.05 o                         
  -2  -7   5          5.94          5.98         3.47 o                         
  -1  -7   5          6.06          2.91         3.60 o                         
   1  -5   3          2.41         -1.66         2.63 o                         
   3  -4   5        122.16        137.59         3.01 o                         
   3  -6   8         76.45         72.77         3.56 o                         
   4  -3   8        205.91        237.54         3.56 o                         
   4  -4   9         98.66        118.60         3.76 o                         
  -8   8  -1          3.98          4.08         3.09 o                         
  -8   6  -2        180.60        185.86         3.62 o                         
  -7   9   0        171.67        207.86         4.30 o                         
  -7   6  -2        118.70        123.71         3.58 o                         
  -5   5  -2         75.53         86.05         3.94 o                         
   0  -6   4        475.34        479.38         4.93 o                         
   0  -7   6        109.65        115.34         4.24 o                         
   1  -7   7          1.13         -0.53         3.72 o                         
   2  -6   6        316.27        309.75         4.38 o                         
   3  -6  10         53.76         51.20         3.70 o                         
   3  -6   9          5.50          4.40         3.33 o                         
   4  -2   8          5.36          8.42         2.24 o                         
  -7   8  -1          2.83          7.09         3.41 o                         
  -6   6  -2        139.07        153.51         3.86 o                         
  -5   7  -1          1.40         -3.27         3.27 o                         
  -4   6  -1          6.28         10.57         3.25 o                         
  -1  -7   6         12.41          8.36         3.58 o                         
   1  -6   5          1.34          8.95         3.15 o                         
   1  -7   8         14.73          9.01         3.78 o                         
   3  -5   7          4.02         -0.71         2.85 o                         
   4  -3   9          9.45         13.88         2.44 o                         
   0  -5   1        193.51        178.68         6.95 o                         
  -1  -5   1        411.38        512.15         6.93 o                         
  -3  -4   1         53.50         54.99         4.36 o                         
   7  -3  -7        351.89        386.34         2.26 o                         
  -4  -3   1        935.09       1106.10         6.00 o                         
   7  -5  -5        253.64        276.17         4.12 o                         
  -2  -5   1        655.01        734.55         7.78 o                         
   3  -2  -1        272.95        241.15         2.22 o                         
   1  -1   0       3086.81       3246.01         4.36 o                         
  -6   3  -1         72.11         47.20         3.09 o                         
   0  -8   0        132.52        174.24         7.15 o                         
   3  -6   0       1082.32       1001.59         7.74 o                         
   0  -6   1        576.42        627.45         9.94 o                         
   6  -5  -3        108.86        116.25         4.71 o                         
   3  -5   0        910.15        950.29         6.69 o                         
   1  -5   1        768.34        786.80         7.92 o                         
  -4   3  -1         38.72         33.19         3.39 o                         
  -4   4  -2       1205.46       1036.76         6.06 o                         
  -1  -8   0         97.14        107.85         7.39 o                         
  -1  -6   1         66.97         37.58         6.81 o                         
  -4  -6   0        124.64         79.52         5.39 o                         
  -3  -5   1        231.00        278.79         7.05 o                         
  -5  -5   0        119.78        145.99         5.05 o                         
   5  -4  -2        112.77         92.03         3.33 o                         
   1  -4   1         65.09         71.78         4.36 o                         
   0  -2   1         68.49         76.49         2.91 o                         
  -3  -7   0         63.71         62.63         6.69 o                         
   1  -6   1         28.09         33.84         6.36 o                         
  -2  -6   1        402.44        581.31         7.86 o                         
  -4  -4   1         69.08         69.97         4.16 o                         
   1  -3   1        608.98        570.38         4.69 o                         
   2  -2   0       3042.37       3159.42         5.94 o                         
  -1  -1   1       1160.67       1156.99         3.29 o                         
   5   0  -7        368.45        294.79         2.40 o                         
   1   2  -3        328.70        233.01         3.11 o                         
   5  -6  -1         30.20         47.66         4.65 o                         
   2  -6   1        553.36        544.76         8.06 o                         
  -3  -6   1        286.52        273.84         7.94 o                         
   8  -5  -7        164.08        170.74         3.23 o                         
   2  -5   1         94.64        112.09         5.60 o                         
  -5  -2   1        431.50        545.02         3.25 o                         
  -1  -7   1        480.51        588.34         8.71 o                         
  -2  -7   1        114.13         65.24         6.53 o                         
  -4  -5   1        332.97        488.06         7.03 o                         
   6  -3  -4        826.86        829.02         3.11 o                         
  -5  -3   1        276.75        173.47         3.37 o                         
   3   2  -7        240.10        213.76         3.70 o                         
   7  -5  -4        377.47        355.45         3.96 o                         
   5  -5  -1        109.49        104.15         4.06 o                         
   4  -5   0       3111.85       3053.29         9.50 o                         
   7  -4  -5         86.95         98.76         2.51 o                         
   6  -4  -3          6.55          7.01         2.63 o                         
   2  -4   1        101.36         84.15         4.44 o                         
   4  -3  -1         80.08         59.36         2.69 o                         
   4   1  -7        868.72        698.97         3.98 o                         
  -1  -5   2       2291.17       1988.75        11.46 o                         
  -1  -4   2        278.15        195.96         6.73 o                         
  -2  -4   2       1167.48       1155.50         8.45 o                         
  -2   1   0       7959.54       8756.01         6.49 o                         
  -2   2  -1          0.39          1.23         2.08 o                         
  -1  -6   2        147.68        181.92         9.66 o                         
   6  -5  -2        235.53        220.34         4.26 o                         
   0  -5   2       1605.21       1825.50        10.89 o                         
  -2  -5   2        262.62        182.84         6.24 o                         
  -5  -4   1        428.28        651.74         5.39 o                         
  -2  -3   2       1643.69       1149.70         6.55 o                         
   5  -1  -5         27.27         23.38         0.97 o                         
  -5   1   0        428.83        401.59         2.40 o                         
  -6   2  -1        512.12        415.67         3.54 o                         
  -4  -6   1        117.13        123.16         6.20 o                         
   0  -4   2       3764.23       3442.98        11.25 o                         
  -3  -4   2        206.60        129.43         5.37 o                         
  -1  -3   2       4576.44       4338.58        10.69 o                         
  -5  -1   1        704.99        614.08         1.92 o                         
   1  -6   2       1445.20       1390.41        10.08 o                         
  -2  -6   2        235.31        198.95         7.23 o                         
   8  -5  -6        706.69        711.82         4.28 o                         
   1  -5   2       1778.86       1498.60         8.71 o                         
   4  -4   0       2019.99       2084.51         6.93 o                         
  -3  -3   2       1176.35       1502.42         6.63 o                         
   1  -2   1       1389.28       1529.03         4.75 o                         
   6  -1  -9          3.22          3.86         2.02 o                         
   5   0  -8        364.54        403.17         3.09 o                         
  -7   1  -1        154.83        115.04         2.40 o                         
  -3  -5   2        254.23        237.27         6.20 o                         
   5  -4  -1         29.80         30.16         3.31 o                         
   3   0  -3          3.25          4.71         0.99 o                         
   3  -4   1         21.23         28.67         4.08 o                         
   1  -4   2        697.87        660.02         6.18 o                         
   0  -3   2        607.30        693.86         5.21 o                         
  -3   2  -1        210.47        209.76         2.71 o                         
  -5   2  -1         85.31         97.08         2.99 o                         
   2  -5   2       2642.98       2551.59        10.32 o                         
  -4  -4   2        577.66        686.28         6.51 o                         
  -2  -2   2       3291.14       3309.59         6.73 o                         
   5   0  -9         97.36         83.72         2.89 o                         
  -3   1   0       4196.85       4449.92         4.93 o                         
  -4   1   0       4856.12       4382.46         5.45 o                         
  -4   2  -1         52.76         34.29         2.95 o                         
  -3  -6   2         69.53         38.45         5.52 o                         
  -4  -3   2        811.36        537.66         4.95 o                         
  -7  -3   0         79.12        101.59         2.49 o                         
   5  -2  -3        563.35        519.40         1.78 o                         
  -3  -2   2       1611.66       1421.40         4.51 o                         
   5   0 -10        320.83        339.30         4.24 o                         
  -6   0   0        418.18        376.01         2.12 o                         
  -4  -5   2        113.96         97.24         5.11 o                         
   6  -5  -1         35.74         48.23         3.96 o                         
  -1  -5   3         60.07         65.06         8.69 o                         
   7  -4  -4       1364.62       1408.23         4.10 o                         
   2  -4   2       2475.64       2368.42         9.03 o                         
  -6  -3   1        207.36        296.83         3.03 o                         
  -1  -2   2        789.56        729.20         3.64 o                         
   0  -1   1        258.30        279.98         1.96 o                         
  -3   3  -3         20.67         32.93         3.84 o                         
  -4  -6   2        152.34        219.23         6.40 o                         
   8  -5  -5          0.05         -1.33         2.38 o                         
   0  -5   3        585.98        585.81         8.18 o                         
  -2  -5   3        270.28        302.37         7.68 o                         
  -6  -4   1         83.90         56.37         2.91 o                         
   1  -3   2       3484.01       3438.60         8.67 o                         
  -2  -6   3         67.89         75.40         5.64 o                         
  -1  -4   3        624.05        658.95         6.99 o                         
   1  -5   3        372.42        374.70         7.13 o                         
   0  -4   3        111.86        110.62         5.84 o                         
  -2  -4   3         95.40         84.82         4.77 o                         
   4  -3   0       9376.99       9057.91        10.67 o
[truncated: 151,228 more chars]
